# Supplementary material for: Rare metabolic gene essentiality is a determinant of microniche adaptation in Eschherichia coli
Source: PLoS Pathog. 2025 Dec 8;21(12):e1013775. doi: 10.1371/journal.ppat.1013775 (PMC12704874; doi:10.1371/journal.ppat.1013775)
Supplement: S1 Table — (XLSX) [file ppat.1013775.s006.xlsx]

## Sheet: Supplementary table 1
S1 Tabel. Genomes Metadata
genome_id	genome_name	organism_name	taxon_id	genome_status	strain	serovar	pathovar	culture_collection	completion_date	publication	bioproject_accession	biosample_accession	assembly_accession	genbank_accessions	refseq_accessions	sequencing_centers	sequencing_status	sequencing_platform	sequencing_depth	assembly_method	chromosomes	plasmids	contigs	genome_length	gc_content	patric_cds	refseq_cds	isolation_source	isolation_comments	collection_date	isolation_country	geographic_location	altitude	depth	other_environmental	host_name	host_gender	host_age	host_health	body_sample_site	body_sample_subsite	other_clinical	antimicrobial_resistance	cell_shape	motility	temperature_range	optimal_temperature	oxygen_requirement	disease
1446751.3	Escherichia coli O69:H11 str. 07-3763	no	1446751	WGS	07-3763	no	no	no	2014-06-11T00:00:00Z	no	PRJNA218110	SAMN02352915	GCA_000703205.1	JASN00000000	-	CDC	no	PacBio	30.0x	HGAP v. 1.Jan-2013	no	no	19	5669753	50.7	5856	5673	no	no	no	United States	United States	no	no	no	Human, Homo sapiens	no	no	no	no	no	no	no	no	no	no	no	no	no
562.22040	Escherichia coli strain MOD1-EC6044	no	562	WGS	strain MOD1-EC6044	O6:H31	no	no	2017-10-13T00:00:00Z	no	PRJNA230969	SAMN05439467	GCA_002537845.1	NMKC01000000	no	FDA/CFSAN	no	Illumina NextSeq 500	36.8x	SPAdes v. 3.8.2	no	no	76	5053907	50.47	5032	no	feces	no	2010-06-24	USA	USA:CA	no	no	no	Mephitidae	no	no	no	no	no	no	no	no	no	no	no	no	no
1181766.3	Escherichia coli KTE220	Escherichia coli KTE220	1181766	WGS	KTE220	no	no	no	2012-12-19T00:00:00Z	no	PRJNA163453	SAMN00974075	GCA_000351245.1	ANTS00000000	-	Broad Institute	WGS	Illumina	141.0x	allpaths v. R42721	0	0	36	5099948	50.5	4953	4703	Urinary tract	2010	2010	no	no	no	no	no	Human, Homo sapiens	female	no	no	no	no	no	no	no	no	no	no	no	no
562.16440	Escherichia coli strain OLC1062	no	562	WGS	strain OLC1062	O103:H2	no	no	2017-05-12T00:00:00Z	no	PRJNA309770	SAMN04420151	GCA_002134405.1	NENB00000000	no	Canadian Food Inspection Agency	no	Illumina MiSeq	50.1156x	SPAdes v. 3.7.1	no	no	167	5147858	50.6	5581	5455	no	no	2012-12-21	Canada	Canada	no	no	no	no	no	no	no	no	no	no	no	no	no	no	C	no	no
536056.3	Escherichia coli DH1	Escherichia coli DH1	536056	Complete	DH1	no	no	no	2009-10-05T00:00:00Z	no	PRJNA30031	SAMN02598470	GCA_000023365.1	CP001637	NC_017625.1	US DOE Joint Genome Institute|DOE Joint Genome Institute|JGI-PGF	complete	no	no	no	1	0	1	4630707	50.8	4535	4160	no	no	no	no	no	no	no	no	no	no	no	no	no	no	no	no	Rod	Yes	Mesophilic	35-37	Facultative	no
562.23064	Escherichia coli NA:H4 strain ECO0699	no	562	WGS	ECO0699	no	no	BSAC	no	28720578	PRJEB4681	ERS357397	no	no	no	no	no	Illumina HiSeq 2000	no	no	no	no	138	5214036	50.67	5298	no	no	no	no	United Kingdom	no	no	no	no	Human, Homo sapiens	no	no	no	no	no	no	Resistant;Susceptible	no	no	no	no	no	no
562.19581	Escherichia coli strain E626	no	562	WGS	strain E626	ON5	no	no	2017-06-07T00:00:00Z	no	PRJEB2796	SAMEA1317900	GCA_002207645.1	BDRN00000000	no	SC	no	Illumina HiSeq 2000	60x	Velevt v. 1.2.07	no	no	75	4709051	50.76	4607	no	feces	no	2000	Guatemala	Guatemala	no	no	no	Human, Homo sapiens	no	no	no	no	no	host_health_state:Diseased	no	no	no	no	no	no	no
1181745.3	Escherichia coli KTE199	Escherichia coli KTE199	1181745	WGS	KTE199	no	no	no	2013-05-31T00:00:00Z	no	PRJNA163411	SAMN00974054	GCA_000408165.1	ASUL00000000	-	Broad Institute	WGS	Illumina	133.0x	allpaths v. R42721	0	0	65	5343630	47.6	5310	5062	Urinary tract	2010	2010	no	no	no	no	no	Human, Homo sapiens	female	no	no	no	no	no	no	no	no	no	no	no	no
562.9835	Escherichia coli strain STEC 1198	no	562	WGS	strain STEC 1198	O63:H6	STEC	no	2016-04-04T00:00:00Z	no	PRJNA285020	SAMN04002638	GCF_001608235.1	LOFY00000000	no	University of Groningen, University Medical Center Groningen	no	Illumina MiSeq	137.0x	CLC NGS Cell v. 7.0.3	no	no	75	4932556	50.6	5135	4915	feces	no	Nov-2013	Netherlands	Netherlands	no	no	no	Human, Homo sapiens	no	no	Diarrhoea	no	no	no	no	no	no	no	C	no	no
562.23450	Escherichia coli O2:H4 strain ECO1080	no	562	WGS	ECO1080	no	no	BSAC	no	28720578	PRJEB4681	ERS357794	no	no	no	no	no	Illumina HiSeq 2000	no	no	no	no	171	5211852	50.5	5225	no	no	no	no	United Kingdom	no	no	no	no	Human, Homo sapiens	no	no	no	no	no	no	Susceptible;Resistant	no	no	no	no	no	no
562.17392	Escherichia coli strain ARS-CC6338	no	562	WGS	strain ARS-CC6338	no	no	no	2017-06-02T00:00:00Z	no	PRJNA385001	SAMN06855913	GCA_002164445.1	NFQX00000000	no	USDA	no	Illumina NextSeq 500	75x	SPAdes v. 3.7.0	no	no	301	5320729	50.32	5618	no	fecal grab	no	13-Jun-2011	USA	USA: Pennsylvania	no	no	no	Cow, Bos taurus	no	no	no	no	no	no	no	no	no	no	no	no	no
EC53	Escherichia coli	Escherichia coli	no	no	no	no	no	no	no	no	no	no	no	no	no	no	no	no	no	no	no	no	no	no	no	no	no	no	no	no	no	no	no	no	no	no	no	no	no	no	no	no	no	no	no	no	no	no	no
562.29171	Escherichia coli strain SC386	no	562	WGS	strain SC386	no	no	no	2018-03-09T00:00:00Z	no	PRJNA432294	SAMN08446290	GCA_002991785.1	PQIR01000000	no	Sun Yat-sen University	no	Illumina HiSeq	100x	SOAPdenovo v. 1.05 July-2010	no	no	130	5372212	50.4341	5499	no	Environment	no	2017-02	China	China	no	no	no	no	no	no	no	no	no	no	no	no	no	no	no	no	no
562.34107	Escherichia coli strain NT2	no	562	WGS	strain NT2	no	no	no	2018-09-24T00:00:00Z	no	PRJNA487519	SAMN09939915	GCA_003591475.1	QYZN01000000	no	CEITEC VFU	no	Illumina Miseq	50x	SPAdes v. 3.12.0	no	no	132	5125720	50.6099	5287	5177	no	no	2014	Czech Republic	Czech Republic	no	no	no	Cow, Bos taurus	no	no	no disease	no	no	no	no	no	no	no	no	no	no
562.9019	Escherichia coli strain AL505	no	562	WGS	strain AL505	no	no	no	2015-12-15T00:00:00Z	no	PRJEB9469	SAMEA3444556	GCA_001499595.1	CVTE00000000	no	INSTITUT PASTEUR	no	no	no	no	no	no	110	5282406	50.62	5529	5240	pyelonephritis patient	isolated in 80's from a pyelonephritis patient	no	France	France	no	no	no	Human, Homo sapiens	no	no	no	no	no	no	no	no	no	no	no	no	no
562.13727	Escherichia coli strain 724	no	562	WGS	strain 724	no	no	no	2016-12-08T00:00:00Z	no	PRJNA349231	SAMN05929008	GCF_001894585.1	MOKX00000000	no	College of Veterinary Medicine,China Agricultural University	no	Illumina HiSeq	200.0x	CLC NGS Cell v. 9.0	no	no	189	5461550	50.52	5741	5430	cloaca swabs from commercial farm	no	2014-11	China	China: Shandong	no	no	no	Chicken, Gallus gallus	no	no	no	no	no	no	no	no	no	no	no	no	no
562.23025	Escherichia coli O16:H5 strain ECO0651	no	562	WGS	ECO0651	no	no	BSAC	no	28720578	PRJEB4681	ERS357358	no	no	no	no	no	Illumina HiSeq 2000	no	no	no	no	90	4840854	50.66	4721	no	no	no	no	United Kingdom	no	no	no	no	Human, Homo sapiens	no	no	no	no	no	no	Susceptible;Resistant	no	no	no	no	no	no
562.22697	Escherichia coli O81:H27 strain ECO0287	no	562	WGS	ECO0287	no	no	CUH	no	28720578	PRJEB4681	ERS357015	no	no	no	no	no	Illumina HiSeq 2000	no	no	no	no	92	5013390	50.52	5031	no	no	no	no	United Kingdom	no	no	no	no	Human, Homo sapiens	no	no	no	no	no	no	Susceptible;Intermediate	no	no	no	no	no	no
562.9322	Escherichia coli strain E. coli ErtS	no	562	WGS	strain E. coli ErtS	no	no	no	2016-03-04T00:00:00Z	no	PRJEB12281	SAMEA3724850	GCF_900041715.1	FBYD00000000	no	CHU BICHAT	no	no	no	no	no	no	6	5397004	50.8	5565	5200	Bronchial aspirate	no	2012-08	no	no	no	no	no	Human, Homo sapiens	no	no	no	no	no	host_health_state:diseased	no	no	no	no	no	no	no
562.23174	Escherichia coli O21:H5 strain ECO0791	no	562	WGS	ECO0791	no	no	BSAC	no	28720578	PRJEB4681	ERS357512	no	no	no	no	no	Illumina HiSeq 2000	no	no	no	no	116	5089357	50.3	5144	no	no	no	no	United Kingdom	no	no	no	no	Human, Homo sapiens	no	no	no	no	no	no	Susceptible	no	no	no	no	no	no
562.70503	Escherichia coli strain RIVM_C029952	no	562	Complete	strain RIVM_C029952	no	no	no	2021-02-01T00:00:00Z	no	PRJNA691727	SAMN17373197	GCA_016775825.1	CP068821	no	National Institute for Public Health and the Environment	no	Oxford Nanopore MiniION	30x	Unicycler v. 0.4.4	1	0	1	5280943	50.6452	5318	4987	no	no	2019	Netherlands	Netherlands	no	no	no	Homo sapiens	no	no	no	no	no	no	no	no	no	no	no	no	no
562.28349	Escherichia coli strain YH17154	no	562	WGS	strain YH17154	no	no	no	2018-02-25T00:00:00Z	no	PRJNA434044	SAMN08534279	GCA_002941905.1	PTNF01000000	no	South China Agricultural University	no	Illumina Miseq	100x	SOAPdenove v. 2016	no	no	188	5134315	50.457	5528	5367	no	no	2016	China	China: Heilongjiang	no	no	no	Chicken, Gallus gallus	no	no	no	no	no	no	no	no	no	no	no	no	no
562.33434	Escherichia coli strain AVC107	no	562	WGS	strain AVC107	O11:H23	no	no	2018-07-24T00:00:00Z	no	PRJNA479542	SAMN09579993	GCA_003338885.1	QOGU01000000	no	University of Technology, Sydney	no	Illumina HiSeq	48.07x	A5-miseq v. 20150522	no	no	214	5388245	50.5454	5833	5679	no	no	2009-03-16	Australia	Australia	no	no	no	Turkey, Meleagris gallopavo	no	no	no	no	no	no	no	no	no	no	no	no	no
562.34195	Escherichia coli strain NCTC10664	no	562	WGS	strain NCTC10664	O128:K?:K28	no	NCTC:10664	2018-07-30T00:00:00Z	no	PRJEB6403	SAMEA3368269	GCA_900448755.1	UGAM01000000	no	SC	no	no	no	no	no	no	5	5320920	50.6147	5445	5083	Faeces	no	1900/1969	no	no	no	no	no	no	no	no	no	no	no	host_health_state:not available: to be reported later	no	no	no	no	no	no	no
562.19620	Escherichia coli strain E1548	no	562	WGS	strain E1548	ON3	no	no	2017-06-07T00:00:00Z	no	PRJEB2581	SAMEA1031327	GCA_002206865.1	BDOZ00000000	no	SC	no	Illumina HiSeq 2000	60x	Velevt v. 1.2.07	no	no	155	5139596	50.73	5264	no	feces	isolated between 1980 and 2011 identified globally distributed lineages characterized by distinct colonization factor and enterotoxin profiles	1989	Argentina	Argentina	no	no	no	Human, Homo sapiens	no	no	no	no	no	host_health_state:Diseased	no	no	no	no	no	no	no
1182708.3	Escherichia coli KTE116	Escherichia coli KTE116	1182708	WGS	KTE116	no	no	no	2012-12-19T00:00:00Z	no	PRJNA164959	SAMN00854660	GCA_000351885.1	ANUY00000000	-	Broad Institute	WGS	Illumina	212.0x	allpaths v. R42557	0	0	51	5296521	49.7	5232	5006	faecal	2010	2010	Denmark	Denmark	no	no	no	Human, Homo sapiens	female	no	no	no	no	no	no	no	no	no	no	no	no
562.8005	Escherichia coli strain CFSAN026790	no	562	WGS	strain CFSAN026790	O111	no	no	2015-05-22T00:00:00Z	26430026	PRJNA230969	SAMN03455805	GCF_001012255.1	LDDP01000000	no	FDA/CFSAN	no	Illumina MiSeq	76x	CLC Genomics Workbench v. 7.6.1	no	no	219	5184448	50.4	5614	5194	water-creek	no	1999	United States	United States	no	no	no	no	no	no	no	no	no	no	no	no	no	no	no	no	no
1281232.3	Escherichia coli UMEA 3268-1	Escherichia coli UMEA 3268-1	1281232	WGS	UMEA 3268-1	no	no	no	2013-08-28T00:00:00Z	no	PRJNA186335	SAMN01885944	GCA_000461095.1	AWCZ00000000	-	Broad Institute	WGS	Illumina	140.0x	allpaths v. R46390	0	0	27	5184094	50.5	5052	4798	urine	UTI induced bacteremia	1995	Sweden	no	no	no	no	Human, Homo sapiens	no	no	no	no	no	no	no	no	no	no	no	no	Urinary tract infection (UTI);Bacteremia
GCF_016942505.1	Escherichia coli	Escherichia coli	562	Complete	BS90R-A	no	no	no	no	no	PRJNA224116	SAMN16387358	GCF_016942505.1	no	no	no	no	no	no	no	no	no	no	no	no	no	no	no	no	no	no	no	no	no	no	no	no	no	no	no	no	no	no	no	no	no	no	no	no
562.21142	Escherichia coli strain MOD1-EC6578	no	562	WGS	strain MOD1-EC6578	O174:H39	no	no	2017-10-06T00:00:00Z	no	PRJNA230969	SAMN04992403	GCA_002469075.1	NMOD01000000	no	FDA/CFSAN	no	Illumina NextSeq 500	29.1x	SPAdes v. 3.8.2	no	no	311	5196747	50.43	5209	no	feces	no	18-Jul-1990	Canada	Canada	no	no	no	Cow, Bos taurus	no	no	no	no	no	no	no	no	no	no	no	no	no
562.17477	Escherichia coli strain UMDUCS29	no	562	WGS	strain UMDUCS29	no	no	no	2017-06-07T00:00:00Z	no	PRJNA276343	SAMN03372414	GCA_002175375.1	JZBA00000000	no	University of Maryland, College Park	no	Illumina MiSeq	55.0x	CLC genomics workbench v. 7.5.1	no	no	270	5387456	50.28	5835	5425	no	no	11-May-12	USA	USA: California	no	no	no	Cow, Bos taurus	no	no	no	no	no	no	no	no	no	no	no	no	no
1441627.14	Escherichia coli str. Sanji	no	1441627	Complete	str. Sanji	no	no	no	2016-04-05T00:00:00Z	no	PRJNA232611	SAMN02580208	GCF_001610755.1	CP011061,CP011067,CP011062,CP011066,CP011065,CP011064,CP011063	NZ_CP011061.1,NZ_CP011067.1,NZ_CP011062.1,NZ_CP011066.1,NZ_CP011065.1,NZ_CP011064.1,NZ_CP011063.1	Fujian Agriculture and Forestry University	no	PacBio	135x	HGAP v. 2.3	1	6	7	5428586	50.5	5591	5200	pheasant duodenum	no	Oct-2011	China	China	no	no	no	pheasant	no	no	no	no	no	no	no	Bacilli	No	no	no	no	no
83333.1303	Escherichia coli K-12 strain BZKR2G40 strain not applicable	no	83333	Complete	no	no	no	no	2020-11-17T00:00:00Z	no	PRJNA646979	SAMN15572256	GCA_015535015.1	CP064682	no	University of Manitoba	no	Illumina	30X	Geneious v. 11.1.5	1	0	1	4631470	50.7789	4591	4340	no	no	2018	Canada	Canada: Manitoba	no	no	no	no	no	no	no	no	no	no	no	no	no	no	no	no	no
562.33110	Escherichia coli strain CVAST2510	no	562	WGS	strain CVAST2510	no	no	no	2018-07-13T00:00:00Z	no	PRJNA383763	SAMN06806421	GCA_003317225.1	NFSM01000000	no	University of Minnesota	no	Illumina HiSeq	50x	SPAdes v. 3.10.0	no	no	98	5133362	50.8182	5427	5331	Rectal swab	no	2016	USA	USA: Minnesota	no	no	no	Human, Homo sapiens	no	no	no	no	no	no	no	no	no	no	no	no	no
562.22913	Escherichia coli O15:H1 strain ECO0521	no	562	WGS	ECO0521	no	no	BSAC	no	28720578	PRJEB4681	ERS357242	no	no	no	no	no	Illumina HiSeq 2000	no	no	no	no	87	4963865	50.55	4819	no	no	no	no	United Kingdom	no	no	no	no	Human, Homo sapiens	no	no	no	no	no	no	Susceptible	no	no	no	no	no	no
562.23625	Escherichia coli O2:H6 strain ECO1341	no	562	WGS	ECO1341	no	no	BSAC	no	28720578	PRJEB4681	ERS357971	no	no	no	no	no	Illumina HiSeq 2000	no	no	no	no	92	5028174	50.44	4953	no	no	no	no	United Kingdom	no	no	no	no	Human, Homo sapiens	no	no	no	no	no	no	Susceptible	no	no	no	no	no	no
1327978.3	Escherichia coli SHECO001 strain SHECO001	no	1327978	WGS	SHECO001 strain SHECO001	no	no	no	2017-04-25T00:00:00Z	no	PRJNA198718	SAMN06677853	GCA_002109305.1	ARWT00000000	no	University of Maryland, College Park	no	Illumina MiSeq	40.0x	Newbler v. 2.6	no	no	323	5362295	50.34	5939	5477	feces	no	Jul-2012	China	China: Shanghai	no	no	no	Human, Homo sapiens	no	no	no	no	no	no	no	no	no	no	no	no	no
1446586.3	Escherichia coli O145:NM str. 08-4270	no	1446586	WGS	08-4270	no	no	no	2014-04-07T00:00:00Z	25103754	PRJNA218110	SAMN02352923	GCA_000616665.1	JHKV00000000	-	CDC	no	Illumina HiSeq 2000	100.0x	CLC Genomics Workbench v. 6.5.Jan-2013	no	no	260	5511816	50.3	5474	5075	no	no	no	United States	United States	no	no	no	no	no	no	no	no	no	no	no	no	no	no	no	no	no
EC178	Escherichia coli	Escherichia coli	no	no	no	no	no	no	no	no	no	no	no	no	no	no	no	no	no	no	no	no	no	no	no	no	no	no	no	no	no	no	no	no	no	no	no	no	no	no	no	no	no	no	no	no	no	no	no
562.22893	Escherichia coli O21:H5 strain ECO0499	no	562	WGS	ECO0499	no	no	BSAC	no	28720578	PRJEB4681	ERS357222	no	no	no	no	no	Illumina HiSeq 2000	no	no	no	no	138	5156343	50.44	5237	no	no	no	no	United Kingdom	no	no	no	no	Human, Homo sapiens	no	no	no	no	no	no	Resistant;Susceptible	no	no	no	no	no	no
562.9201	Escherichia coli strain CFSAN025091	no	562	WGS	strain CFSAN025091	no	no	no	2016-02-24T00:00:00Z	no	PRJNA230969	SAMN04338509	GCF_001571485.1	LPTV00000000	no	FDA/CFSAN	no	Illumina MiSeq	162.0x	CLC Genomics Workbench v. 8.0.2	no	no	291	5625488	50.36	6241	5748	no	no	05-Jun-2011	United States	United States	no	no	no	Cow, Bos taurus	no	no	no	no	no	no	no	no	no	no	no	no	no
562.21515	Escherichia coli strain MOD1-EC6496	no	562	WGS	strain MOD1-EC6496	no	no	no	2017-10-11T00:00:00Z	no	PRJNA230969	SAMN04993116	GCA_002510675.1	NLWR01000000	no	FDA/CFSAN	no	Illumina MiSeq	85.7x	CLC NGS Cell v. 8.5.1	no	no	136	5079295	50.56	4941	no	intestine	no	20-Nov-1989	USA	USA: NC	no	no	no	Pig, Sus scrofa	no	no	no	no	no	no	no	no	no	no	no	no	no
1116191.3	Escherichia coli P0304816.15	Escherichia coli P0304816.15	1116191	WGS	P0304816.15	no	no	no	2013-04-08T00:00:00Z	no	PRJNA77619	SAMN00829509	GCA_000358515.1	AQAY00000000	-	IGS	WGS	Illumina	160x	Celera Assembler v. 7.0	0	0	159	5187872	50.5	5157	5214	feces	no	no	Bangladesh	Bangladesh	no	no	no	Human, Homo sapiens	no	no	no	no	no	no	no	Bacilli	no	no	no	facultative anarobic	no
562.63852	Escherichia coli strain IDR1900005638-01-02	no	562	Complete	strain IDR1900005638-01-02	no	no	no	2020-08-12T00:00:00Z	no	PRJNA636827	SAMN15086849	GCA_014169995.1	CP054282,CP054284,CP054283	no	Wadsworth Center, New York State Department of Health	no	Illumina MiSeq; Oxford Nanopore MiniION	234x	Unicycler v. 0.4.8	1	2	3	4779842	50.8176	4659	4432	Rectal swab	no	Jan-2019	USA	USA:Maine	no	no	no	Human, Homo sapiens	no	no	no	no	no	no	no	no	no	no	no	no	no
562.30646	Escherichia coli strain TUM18579	no	562	WGS	strain TUM18579	no	no	no	2018-06-29T00:00:00Z	no	PRJDB7087	SAMD00126404	GCA_003299205.1	BGRO01000000	no	Toho University	no	illumina MiSeq	30.3x	SPAdes v. 3.11	no	no	194	5185150	50.8131	5350	no	no	no	2017-01-17	Japan	Japan	no	no	no	Human, Homo sapiens	no	no	no	no	no	no	no	no	no	no	no	no	no
562.8548	Escherichia coli strain GN02163	no	562	WGS	strain GN02163	no	no	no	2016-01-20T00:00:00Z	no	PRJNA290784	SAMN03922920	GCF_001519475.1	LQSH01000000	no	JCVI	no	Illumina NextSeq 500	119.36x	SPAdes v. 3.1.1	no	no	91	5099883	50.44	5183	4954	Bodily fluid	no	2003	United States	United States	no	no	no	Human, Homo sapiens	no	no	Bloodstream infection	no	no	host_health_state:Diseased	no	no	no	no	C	no	no
562.21109	Escherichia coli strain MOD1-EC6821	no	562	WGS	strain MOD1-EC6821	no	no	no	2017-10-06T00:00:00Z	no	PRJNA230969	SAMN04992185	GCA_002468365.1	NMKR01000000	no	FDA/CFSAN	no	Illumina MiSeq	37.6x	SPAdes v. 3.8.2	no	no	69	5259588	50.51	5241	no	rectum	no	04-Oct-1995	USA	USA: CA	no	no	no	muntjac	no	no	no	no	no	no	no	no	no	no	no	no	no
562.33182	Escherichia coli strain AVC232	no	562	WGS	strain AVC232	O24:H26	no	no	2018-07-14T00:00:00Z	no	PRJNA479542	SAMN09580043	GCA_003318855.1	QOEV01000000	no	University of Technology, Sydney	no	Illumina HiSeq	78.16x	A5-miseq v. 20150522	no	no	196	5320049	50.5457	5625	5509	no	no	2013-10-23	Australia	Australia	no	no	no	poultry animal (variety unknown)	no	no	no	no	no	no	no	no	no	no	no	no	no
562.33320	Escherichia coli strain MOD1-ECOR47	no	562	WGS	strain MOD1-ECOR47	no	no	no	2018-08-02T00:00:00Z	no	PRJNA230969	SAMN04913894	GCA_003333715.1	QOYG01000000	no	FDA/CFSAN	no	Illumina NextSeq 500	228.5x	SPAdes v. 3.8.2	no	no	77	4920788	50.6245	5016	4982	no	no	no	Papua New Guinea	Papua New Guinea	no	no	no	Ovis aries (sheep)	no	no	no	no	no	no	no	no	no	no	no	no	no
244319.191	Escherichia coli O26:H11 strain PV0182	no	244319	WGS	O26:H11 strain PV0182	O26:H11	no	no	2017-10-25T00:00:00Z	no	PRJDB5571	SAMD00075932	GCA_002767435.1	BEQS01000000	no	Microbiology, Graduate School of Medical Sciences, Kyushu University	no	Illumina HiSeq 2000	95.0909x	Platanus v. 1.1.0	no	no	277	5429124	50.39	5790	no	patients with symptoms	isolated from patients with symptoms in Japan from 1994 to 2011	2001	Japan	Japan:Osaka	no	no	no	Human, Homo sapiens	no	no	no	no	no	no	no	no	no	no	no	no	no
562.33171	Escherichia coli strain AVC35	no	562	WGS	strain AVC35	O168:H28	no	no	2018-07-14T00:00:00Z	no	PRJNA479542	SAMN09579972	GCA_003318635.1	QOEF01000000	no	University of Technology, Sydney	no	Illumina HiSeq	55.44x	A5-miseq v. 20150522	no	no	191	5197172	50.7449	5609	5506	no	no	2008-07-11	Australia	Australia	no	no	no	Turkey, Meleagris gallopavo	no	no	no	no	no	no	no	no	no	no	no	no	no
562.13627	Escherichia coli strain 479	no	562	WGS	strain 479	no	no	no	2016-12-08T00:00:00Z	no	PRJNA349231	SAMN05928889	GCF_001892565.1	MOGI00000000	no	College of Veterinary Medicine,China Agricultural University	no	Illumina HiSeq	200.0x	CLC NGS Cell v. 9.0	no	no	158	5218466	50.61	5443	5153	cloaca swabs from commercial farm	no	2015-05	China	China: Shandong	no	no	no	Chicken, Gallus gallus	no	no	no	no	no	no	no	no	no	no	no	no	no
562.31418	Escherichia coli strain VRES0633	no	562	WGS	strain VRES0633	no	no	no	2018-06-18T00:00:00Z	no	PRJEB8776	SAMEA3485088	GCA_900482485.1	UDID01000000	no	SC	no	no	no	no	no	no	89	4879866	50.5543	4965	4593	feces	no	2015	United Kingdom	United Kingdom	no	no	no	Chicken, Gallus gallus	no	no	no	no	no	host_health_state:carriage	no	no	no	no	no	no	no
ELI_233	Escherichia coli	Escherichia coli	no	no	no	no	no	no	no	no	no	no	no	no	no	no	no	no	no	no	no	no	no	no	no	no	no	no	no	no	no	no	no	no	no	no	no	no	no	no	no	no	no	no	no	no	no	no	no
562.31117	Escherichia coli strain VREC0291	no	562	WGS	strain VREC0291	no	no	no	2018-06-18T00:00:00Z	no	PRJEB8774	SAMEA3472117	GCA_900479345.1	UCWV01000000	no	SC	no	no	no	no	no	no	151	5721747	50.4016	5940	5429	feces	no	2014	United Kingdom	United Kingdom	no	no	no	Pig, Sus scrofa	no	no	no	no	no	host_health_state:carriage	no	no	no	no	no	no	no
1281006.3	Escherichia coli HVH 61 (4-2736020)	Escherichia coli HVH 61 (4-2736020)	1281006	WGS	HVH 61 (4-2736020)	no	no	no	2013-08-28T00:00:00Z	no	PRJNA186091	SAMN01885718	GCA_000456905.1	AVUR00000000	-	Broad Institute	WGS	Illumina	143.0x	allpaths v. R46382	0	0	29	5207445	50.5	5100	4813	Blood	no	2003	Denmark	Denmark	no	no	no	Human, Homo sapiens	no	no	no	no	no	no	no	Rod-shaped	no	no	no	no	Bacteremia
562.30627	Escherichia coli strain TUM18562	no	562	WGS	strain TUM18562	no	no	no	2018-06-29T00:00:00Z	no	PRJDB7087	SAMD00126387	GCA_003298415.1	BGQX01000000	no	Toho University	no	illumina MiSeq	33.1x	SPAdes v. 3.11	no	no	93	5111265	50.7996	5173	no	no	no	2016-12-14	Japan	Japan	no	no	no	Human, Homo sapiens	no	no	no	no	no	no	no	no	no	no	no	no	no
562.21973	Escherichia coli strain MOD1-EC6184	no	562	WGS	strain MOD1-EC6184	O113:H14	no	no	2017-10-13T00:00:00Z	no	PRJNA230969	SAMN04902870	GCA_002535205.1	NMBH01000000	no	FDA/CFSAN	no	Illumina MiSeq	20.0x	SPAdes v. 3.8.2	no	no	188	4918423	50.9	4866	no	Intestine-Large	no	2013-05-24	USA	USA:FL	no	no	no	Pelecanus	no	no	no	no	no	no	no	no	no	no	no	no	no
562.17304	Escherichia coli strain OLC984	no	562	WGS	strain OLC984	O22:H8	no	no	2017-05-12T00:00:00Z	no	PRJNA309770	SAMN04420135	GCA_002133925.1	NEML00000000	no	Canadian Food Inspection Agency	no	Illumina MiSeq	47.1901x	SPAdes v. 3.7.1	no	no	238	5449582	50.53	6046	5844	no	no	2010-12-16	Canada	Canada	no	no	no	no	no	no	no	no	no	no	no	no	no	no	C	no	no
562.22149	Escherichia coli strain MOD1-EC5942	no	562	WGS	strain MOD1-EC5942	O2:H42	no	no	2017-10-13T00:00:00Z	no	PRJNA230969	SAMN05439350	GCA_002544545.1	NMHF01000000	no	FDA/CFSAN	no	Illumina NextSeq 500	34.0x	SPAdes v. 3.8.2	no	no	110	5216124	50.41	5150	no	feces	no	1986-03-03	USA	USA:NY	no	no	no	Human, Homo sapiens	no	no	no	no	no	no	no	no	no	no	no	no	no
562.17679	Escherichia coli strain UMDUCD-O157-2016-S7	no	562	WGS	strain UMDUCD-O157-2016-S7	O157:H7	no	no	2017-06-15T00:00:00Z	28550057	PRJNA230969	SAMN06005819	GCA_002195325.1	NHXW00000000	no	FDA/CFSAN	no	Illumina MiSeq	77.62x	SPAdes v. 3.6.0	no	no	301	5417638	50.33	5775	no	feces	no	11-May-2012	USA	USA:CA	no	no	no	Cow, Bos taurus	no	no	no	no	no	no	no	no	no	no	no	no	no
562.34495	Escherichia coli strain 99A	no	562	WGS	strain 99A	no	no	no	2018-08-06T00:00:00Z	no	PRJEB28020	SAMEA4811206	GCA_900500345.1	UIMC01000000	no	Hopital Henri Mondor APHP	no	no	no	no	no	no	297	5188277	50.4416	5265	no	Rectal swab	no	01/01/2018 - 01/03/2018	France	France	no	no	no	no	no	no	no	no	no	no	no	no	no	no	no	no	no
ELI_158	Escherichia coli	Escherichia coli	no	no	no	no	no	no	no	no	no	no	no	no	no	no	no	no	no	no	no	no	no	no	no	no	no	no	no	no	no	no	no	no	no	no	no	no	no	no	no	no	no	no	no	no	no	no	no
562.34520	Escherichia coli strain 493A	no	562	WGS	strain 493A	no	no	no	2018-08-06T00:00:00Z	no	PRJEB28020	SAMEA4811220	GCA_900500595.1	UIMW01000000	no	Hopital Henri Mondor APHP	no	no	no	no	no	no	333	5314430	50.5687	5448	no	Rectal swab	no	01/01/2018 - 01/03/2018	France	France	no	no	no	no	no	no	no	no	no	no	no	no	no	no	no	no	no
562.51573	Escherichia coli strain YPE12	no	562	Complete	strain YPE12	no	no	no	2019-10-03T00:00:00Z	no	PRJNA553293	SAMN12233489	GCA_008807155.1	CP041442,CP041443,CP041439,CP041441,CP041440	no	Yangzhou University	no	Oxford Nanopore MinION, Illumina	80X	Unicycler v. v0.4.4	1	4	5	5070189	50.7014	5191	4946	Pork	no	Jun-2019	China	China: Yangzhou	no	no	no	no	no	no	no	no	no	no	no	no	no	no	no	no	no
1169373.3	Escherichia coli KTE105	Escherichia coli KTE105	1169373	WGS	KTE105	no	no	no	2012-12-19T00:00:00Z	no	PRJNA157665	SAMN00847691	GCA_000326145.1	ANXM00000000	-	Broad Institute	WGS	Illumina	138.0x	allpaths v. R42557	0	0	99	4967959	50.5	4798	4641	faecal	2010	2010	no	no	no	no	no	Human, Homo sapiens	female	no	no	no	no	no	no	no	no	no	no	no	no
562.21590	Escherichia coli strain MOD1-EC6445	no	562	WGS	strain MOD1-EC6445	no	no	no	2017-10-11T00:00:00Z	no	PRJNA230969	SAMN04993064	GCA_002512175.1	NLXK01000000	no	FDA/CFSAN	no	Illumina MiSeq	29.8x	SPAdes v. 3.8.2	no	no	149	5076162	50.57	5183	no	feces	no	22-Dec-1988	Mexico	Mexico	no	no	no	Human, Homo sapiens	no	no	no	no	no	no	no	no	no	no	no	no	no
562.33393	Escherichia coli strain AVC204	no	562	WGS	strain AVC204	O45:H19	no	no	2018-07-24T00:00:00Z	no	PRJNA479542	SAMN09580025	GCA_003338015.1	QOFO01000000	no	University of Technology, Sydney	no	Illumina HiSeq	55.1x	A5-miseq v. 20150522	no	no	257	5498562	50.6027	5905	5730	no	no	2011-06-30	Australia	Australia	no	no	no	Gallus gallus domesticuss	no	no	no	no	no	no	no	no	no	no	no	no	no
83334.255	Escherichia coli O157:H7 strain 13548	no	83334	WGS	O157:H7 strain 13548	O157:H7	no	no	2018-07-03T00:00:00Z	no	PRJDB6498	SAMD00099613	GCA_003307075.1	BFBG01000000	no	Microbiology, Graduate School of Medical Sciences, Kyushu University	no	illumina	47x	platanus v. 1.2.2	no	no	221	5389595	50.4877	5710	no	feces	no	2013	Japan	Japan	no	no	no	Human, Homo sapiens	no	no	no	no	no	no	no	no	no	no	no	no	no
562.9749	Escherichia coli strain STEC 1465	no	562	WGS	strain STEC 1465	O128:H2	STEC	no	2016-04-04T00:00:00Z	no	PRJNA285020	SAMN04002651	GCF_001606515.1	LOGL00000000	no	University of Groningen, University Medical Center Groningen	no	Illumina MiSeq	75.0x	CLC NGS Cell v. 7.0.3	no	no	184	5445722	50.53	5750	5425	feces	no	Jan-2014	Netherlands	Netherlands	no	no	no	Human, Homo sapiens	male	31	Diarrhoea	no	no	no	no	no	no	no	C	no	no
868207.3	Escherichia coli DEC15B	Escherichia coli DEC15B	868207	WGS	DEC15B	no	no	no	2012-02-23T00:00:00Z	22582382	PRJNA51055	SAMN00210682	GCA_000250515.2	AIHP00000000	-	Institute for Genome Sciences	WGS	no	no	no	0	0	45	5264871	50.6	5297	5326	no	no	1971	USA	USA: WI	no	no	no	Human, Homo sapiens	no	no	no	no	no	no	no	no	no	no	no	no	no
244319.202	Escherichia coli O26:H11 strain PV033	no	244319	WGS	O26:H11 strain PV033	O26:H11	no	no	2017-10-25T00:00:00Z	no	PRJDB5571	SAMD00075945	GCA_002768075.1	BERF01000000	no	Microbiology, Graduate School of Medical Sciences, Kyushu University	no	Illumina HiSeq 2000	129.232x	Platanus v. 1.1.0	no	no	322	5575884	50.49	6029	no	patients with symptoms	isolated from patients with symptoms in Japan from 1994 to 2011	2003	Japan	Japan:Osaka	no	no	no	Human, Homo sapiens	no	no	no	no	no	no	no	no	no	no	no	no	no
562.13714	Escherichia coli strain 499	no	562	WGS	strain 499	no	no	no	2016-12-08T00:00:00Z	no	PRJNA349231	SAMN05928970	GCF_001894325.1	MOJL00000000	no	College of Veterinary Medicine,China Agricultural University	no	Illumina HiSeq	200.0x	CLC NGS Cell v. 9.0	no	no	124	5191702	50.6	5379	5116	anal swabs from chicken commercial farm	no	2015-08	China	China: Shandong	no	no	no	Dog, Canis lupus familiaris	no	no	no	no	no	no	no	no	no	no	no	no	no
562.16439	Escherichia coli strain OLC2142	no	562	WGS	strain OLC2142	O41:H26	no	no	2017-05-12T00:00:00Z	no	PRJNA309770	SAMN04420164	GCA_002134395.1	NENO00000000	no	Canadian Food Inspection Agency	no	Illumina MiSeq	40.6866x	SPAdes v. 3.7.1	no	no	178	5507799	50.4	5901	5730	no	no	2015-02-26	Canada	Canada	no	no	no	no	no	no	no	no	no	no	no	no	no	no	C	no	no
562.31331	Escherichia coli strain VRES0579	no	562	WGS	strain VRES0579	no	no	no	2018-06-18T00:00:00Z	no	PRJEB8776	SAMEA3752619	GCA_900481565.1	UDEV01000000	no	SC	no	no	no	no	no	no	76	5256239	50.7388	5316	4927	feces	no	2015	United Kingdom	United Kingdom	no	no	no	Turkey, Meleagris gallopavo	no	no	no	no	no	host_health_state:carriage	no	no	no	no	no	no	no
562.21842	Escherichia coli strain MOD1-EC5284	no	562	WGS	strain MOD1-EC5284	O18:H7	no	no	2017-10-06T00:00:00Z	no	PRJNA230969	SAMN06240047	GCA_002517265.1	NOEU01000000	no	FDA/CFSAN	no	Illumina NextSeq 500	38.6x	SPAdes v. 3.8.2	no	no	252	5279401	50.63	5486	no	rectum	no	26-Mar-2001	USA	USA: PA	no	no	no	Chlorocebus sabaeus	no	no	no	no	no	no	no	no	no	no	no	no	no
562.28228	Escherichia coli strain A359	no	562	WGS	strain A359	no	no	no	2018-01-31T00:00:00Z	no	PRJNA431453	SAMN08391480	GCA_002911325.1	PQBA01000000	no	University of Copenhagen	no	Illumina MiSeq	20x	SPAdes v. 3.10.1	no	no	211	5058169	50.7705	5319	5230	feces	no	01-Jan-1999	United States	United States	no	no	no	Chicken, Gallus gallus	no	no	no	no	no	no	no	no	no	no	no	no	no
ELI_126	Escherichia coli	Escherichia coli	no	no	no	no	no	no	no	no	no	no	no	no	no	no	no	no	no	no	no	no	no	no	no	no	no	no	no	no	no	no	no	no	no	no	no	no	no	no	no	no	no	no	no	no	no	no	no
562.15283	Escherichia coli strain ICBECAM12	no	562	WGS	strain ICBECAM12	no	no	no	2017-03-06T00:00:00Z	no	PRJNA375986	SAMN06349193	GCF_002018825.1	MWIS00000000	no	University of Sao Paulo	no	Illumina NextSeq	314.0x	Velvet v. 1.2.10	no	no	154	4930062	50.65	5310	5198	Seawater	no	Sep-2016	Brazil	Brazil: Sao Paulo	no	no	no	no	no	no	no	no	no	no	no	no	no	no	no	no	no
562.28459	Escherichia coli strain HT2012DB07	no	562	WGS	strain HT2012DB07	no	no	no	2018-03-06T00:00:00Z	27924811	PRJNA276950	SAMN03382589	GCA_002971455.1	JZNB01000000	no	National institute for communicable disease control and prevention	no	Illumina GAIIx	40.0x	Velvet v. April 2014	no	no	47	5027187	50.6303	4999	no	animal	no	2012	China	China	no	no	no	no	no	no	no	no	no	no	no	no	no	no	no	no	no
562.23230	Escherichia coli O6:H1 strain ECO0854	no	562	WGS	ECO0854	no	no	BSAC	no	28720578	PRJEB4681	ERS357570	no	no	no	no	no	Illumina HiSeq 2000	no	no	no	no	109	5147302	50.37	5131	no	no	no	no	United Kingdom	no	no	no	no	Human, Homo sapiens	no	no	no	no	no	no	Susceptible	no	no	no	no	no	no
562.21962	Escherichia coli strain MOD1-EC5784	no	562	WGS	strain MOD1-EC5784	O154:H32	no	no	2017-10-13T00:00:00Z	no	PRJNA230969	SAMN05452806	GCA_002535035.1	NKVN01000000	no	FDA/CFSAN	no	Illumina MiSeq	58.0x	CLC NGS Cell v. 8.5.1	no	no	192	4912462	50.71	4957	no	Colon	no	1983-04-25	USA	USA:PA	no	no	no	Cow, Bos taurus	no	no	no	no	no	no	no	no	no	no	no	no	no
562.21265	Escherichia coli strain MOD1-EC5011	no	562	WGS	strain MOD1-EC5011	no	no	no	2017-10-06T00:00:00Z	no	PRJNA230969	SAMN04279339	GCA_002475625.1	NOID01000000	no	FDA/CFSAN	no	Illumina NextSeq 500	49.2x	SPAdes v. 3.8.2	no	no	159	5239086	50.66	5318	no	feces	no	05-Sep-2001	USA	USA: WA	no	no	no	Goose	no	no	no	no	no	no	no	no	no	no	no	no	no
562.33685	Escherichia coli strain ECI-588	no	562	WGS	strain ECI-588	O157:H7	no	no	2018-08-03T00:00:00Z	26442781	PRJNA472992	SAMN09257575	GCA_003362175.1	QHAA01000000	no	Public Health Agency of Canada	no	Illumina MiSeq	50x	SPAdes v. 2.1	no	no	203	5351572	50.2949	5589	no	no	no	1995	Canada	Canada	no	no	no	Cow, Bos taurus	no	no	no	no	no	no	no	no	no	no	no	no	no
GCF_021496405.1	Escherichia coli	Escherichia coli	562	Complete	1162C	no	no	no	no	no	PRJNA224116	SAMN14611938	GCF_021496405.1	no	no	no	no	no	no	no	no	no	no	no	no	no	no	no	no	no	no	no	no	no	no	no	no	no	no	no	no	no	no	no	no	no	no	no	no
1281029.3	Escherichia coli HVH 92 (4-5930790)	Escherichia coli HVH 92 (4-5930790)	1281029	WGS	HVH 92 (4-5930790)	no	no	no	2013-08-28T00:00:00Z	no	PRJNA186114	SAMN01885741	GCA_000457325.1	AVVN00000000	-	Broad Institute	WGS	Illumina	252.0x	allpaths v. R46382	0	0	71	5287202	50.4	5203	4937	blood	no	2004	Denmark	Denmark	no	no	no	Human, Homo sapiens	no	no	no	no	no	no	no	no	no	no	no	no	Urinary tract infection (UTI);Bacteremia
562.6990	Escherichia coli strain EC1	no	562	WGS	strain EC1	no	no	no	2014-06-16T00:00:00Z	no	PRJNA238907	SAMN02647028	GCF_000708145.1	JFJM01000000	no	USFDA	no	Illumina MiSeq	130x	CLC bio Genomics Workbench v. JUL-2000	no	no	64	5014444	50.55	4908	no	wound site	no	03-Aug-2012	USA	USA: Mississippi	no	no	no	Human, Homo sapiens	no	no	necrotizing fasciitis	no	no	no	no	no	no	no	no	no	no
562.23703	Escherichia coli O25:H1 strain ECO1401	no	562	WGS	ECO1401	no	no	BSAC	no	28720578	PRJEB4681	ERS358048	no	no	no	no	no	Illumina HiSeq 2000	no	no	no	no	94	5065149	50.5	5044	no	no	no	no	United Kingdom	no	no	no	no	Human, Homo sapiens	no	no	no	no	no	no	Susceptible	no	no	no	no	no	no
562.9813	Escherichia coli strain STEC 2861	no	562	WGS	strain STEC 2861	O1:H20	STEC	no	2016-04-04T00:00:00Z	no	PRJNA285020	SAMN04002697	GCF_001607795.1	LOIR00000000	no	University of Groningen, University Medical Center Groningen	no	Illumina MiSeq	58.0x	CLC NGS Cell v. 7.0.3	no	no	59	5085665	50.61	5119	4859	feces	no	Nov-2013	Netherlands	Netherlands	no	no	no	Human, Homo sapiens	female	57	Diarrhoea	no	no	no	no	no	no	no	C	no	no
GN05377	Escherichia coli	Escherichia coli	no	no	no	no	no	no	no	no	no	no	no	no	no	no	no	no	no	no	no	no	no	no	no	no	no	no	no	no	no	no	no	no	no	no	no	no	no	no	no	no	no	no	no	no	no	no	no
562.9817	Escherichia coli strain STEC 2920	no	562	WGS	strain STEC 2920	O26:H11	STEC	no	2016-04-04T00:00:00Z	no	PRJNA285020	SAMN04002700	GCF_001607875.1	LOIU00000000	no	University of Groningen, University Medical Center Groningen	no	Illumina MiSeq	57.0x	CLC NGS Cell v. 7.0.3	no	no	280	5609532	50.28	6200	5699	feces	no	Dec-2013	Netherlands	Netherlands	no	no	no	Human, Homo sapiens	female	79	Bloody Diarrhoea	no	no	no	no	no	no	no	C	no	no
562.5436	Escherichia coli CVM N36620PS	no	562	WGS	CVM N36620PS	no	no	no	2014-12-07T00:00:00Z	26142410	PRJNA266657	SAMN03177669	GCA_000798215.1	JUCG00000000	-	FDA	no	Illumina MiSeq	96.0x	CLC Genomics Workbench v. 7.5	no	no	105	4880366	50.79	4706	4696	cattle	no	20-Jan-2012	United States	United States	no	no	no	no	no	no	no	faecal	no	no	no	no	no	no	no	no	no
1450432.3	Escherichia coli 300059	no	1450432	WGS	300059	no	no	no	2015-08-11T00:00:00Z	no	PRJNA237866	SAMN02640696	GCF_001265295.1	JHRC01000000	no	University of Maryland, School of Medicine	no	Illumina HiSeq 2000	241x	Velvet v. 1.1.04	no	no	122	4831883	50.51	4979	no	feces	no	no	Mozambique	Mozambique	no	no	env_biome:N/A	Human, Homo sapiens	no	no	no	no	no	no	no	no	no	no	no	no	no
562.7970	Escherichia coli strain 116	no	562	WGS	strain 116	no	no	no	2015-10-29T00:00:00Z	no	PRJNA293513	SAMN04009848	GCF_001419825.1	LIUX01000000	no	University of Copenhagen	no	Illumina MiSeq	82.0x	SPAdes v. 3.5.0	no	no	95	4793622	50.6	4865	4634	no	no	2015	Tanzania	Tanzania	no	no	no	Cow, Bos taurus	no	no	no	no	no	no	no	no	no	no	C	no	no
1444253.3	Escherichia coli 3-475-03_S4_C2	no	1444253	WGS	3-475-03_S4_C2	no	no	no	2014-06-10T00:00:00Z	no	PRJNA233910	SAMN02680260	GCA_000700685.1	JNMX00000000	-	IGS	no	Illumina	95.22x	MaSuRCA v. 2.0.3.1	no	no	170	5055047	51	5058	5161	feces	no	2009	Tanzania	Tanzania	no	no	no	Human, Homo sapiens	no	no	no	no	no	no	no	no	no	no	no	no	no
562.30185	Escherichia coli strain Sum2013_WWKa_OUT_31	no	562	WGS	strain Sum2013_WWKa_OUT_31	no	no	no	2018-05-21T00:00:00Z	no	PRJNA380388	SAMN06641859	GCA_003145375.1	NBDC01000000	no	BIOTEC	no	Illumina MiSeq	10.0x	ABySS v. 1.5.2	no	no	131	4834585	50.6996	4786	no	wastewater outflow	no	06-Aug-2013	Germany	Germany: Dresden-Kaditz	no	no	no	no	no	no	no	no	no	no	no	no	no	no	no	no	no
562.77122	Escherichia coli strain Q4552	no	562	Complete	strain Q4552	no	no	no	2021-06-27T00:00:00Z	no	PRJNA738695	SAMN19756648	GCA_019039795.1	CP077063,CP077065,CP077066,CP077067,CP077068,CP077069,CP077070,CP077071,CP077064	no	MEPHI, IRD, APHM, IHU-Mediterranee Infection, Marseille, France	no	Illumina MiSeq; Oxford Nanopore MinION	34.0x	Canu v. 1.6	1	8	9	4972251	50.9136	5603	4716	pig	no	2020-01	France	France: Avignon	no	no	no	no	no	no	no	no	no	no	no	no	no	no	no	no	no
562.70741	Escherichia coli strain FDAARGOS_1268 strain Not applicable	no	562	Complete	no	no	no	FDA:FDAARGOS_1268	2021-02-15T00:00:00Z	no	PRJNA231221	SAMN16357410	GCA_016889605.1	CP069501,CP069502,CP069503	no	US Food and Drug Administration	no	Pacbio; Illumina	905.93x	SMRT v. 8.0.0, HGAP v. 4, SPAdes v. 3.14.1	1	2	3	5008697	50.5292	4878	4647	no	no	no	USA	USA:WA	no	no	no	Homo sapiens	no	no	no	no	no	host_description:Not applicable	no	no	no	no	no	no	no
562.33764	Escherichia coli strain CFSAN061759	no	562	WGS	strain CFSAN061759	no	no	no	2018-08-16T00:00:00Z	no	PRJNA230969	SAMN06909727	GCA_003399875.1	NIYM01000000	no	FDA/CFSAN	no	Illumina MiSeq	164x	CLC genomics workbench v. 9.5.2	no	no	110	4806092	50.8248	5062	4956	Raw milk cheese	no	2016	Egypt	Egypt	no	no	no	no	no	no	no	no	no	no	no	no	no	no	no	no	no
562.21640	Escherichia coli strain MOD1-EC6524	no	562	WGS	strain MOD1-EC6524	no	no	no	2017-10-11T00:00:00Z	no	PRJNA230969	SAMN04993146	GCA_002513155.1	NLVS01000000	no	FDA/CFSAN	no	Illumina MiSeq	54.3x	SPAdes v. 3.8.2	no	no	132	5071062	50.53	5090	no	blood	no	25-Apr-1990	India	India	no	no	no	Chicken, Gallus gallus	no	no	no	no	no	no	no	no	no	no	no	no	no
562.30454	Escherichia coli strain SC44	no	562	WGS	strain SC44	no	no	no	2018-07-09T00:00:00Z	no	PRJNA400107	SAMN08148416	GCA_003290615.1	PJFN01000000	no	China Agricultural University	no	Illumina HiSeq	100x	SPAdes v. 3.9.0	no	no	168	4942463	50.6883	5027	no	feces	no	Sep-2016	China	China	no	no	no	Human, Homo sapiens	no	no	no	no	no	no	no	no	no	no	no	no	no
562.30435	Escherichia coli strain AR_451	no	562	Complete	strain AR_451	no	no	no	2018-07-05T00:00:00Z	no	PRJNA316321	SAMN07291544	GCA_003288455.1	CP030337,CP030335,CP030340,CP030339,CP030336,CP030338,CP030333,CP030334	no	FDA/CDC	no	Pacbio; Illumina	10.03x	canu v. 1.4; SPAdes v. 3.6.0	1	7	8	5165626	50.7642	5168	5016	no	no	no	no	no	no	no	no	no	no	no	no	no	no	no	Susceptible;Resistant;Intermediate;Not defined	no	no	no	no	no	no
562.50638	Escherichia coli strain NCYU-21-79 strain not collected	no	562	Complete	no	no	no	no	2019-08-15T00:00:00Z	no	PRJNA558860	SAMN12500845	GCA_007998125.1	CP042645,CP042646,CP042647,CP042648,CP042649	no	national health research institutes	no	Oxford Nanopore MiniION	80x	CCBGpipe v. 1	1	4	5	5298878	50.6841	7706	5302	no	no	2017	Taiwan	Taiwan	no	no	no	Pig, Sus scrofa	no	no	no	no	no	no	no	no	no	no	no	no	no
562.23421	Escherichia coli O6:H1 strain ECO0984	no	562	WGS	ECO0984	no	no	BSAC	no	28720578	PRJEB4681	ERS357765	no	no	no	no	no	Illumina HiSeq 2000	no	no	no	no	124	5061786	50.42	5003	no	no	no	no	United Kingdom	no	no	no	no	Human, Homo sapiens	no	no	no	no	no	no	Susceptible	no	no	no	no	no	no
562.5303	Escherichia coli upec-105	no	562	WGS	upec-105	no	no	no	2014-11-13T00:00:00Z	25373147	PRJNA248737	SAMN02801915	GCA_000781415.1	JSOV00000000	-	University of Washington	no	Illumina HiSeq	37x	ABYSS v. 1.3.5	no	no	73	5186753	50.4	4995	0	patient with urinary tract infection	no	2011	USA	USA: WA	no	no	no	Human, Homo sapiens	no	no	no	no	no	no	no	no	no	no	no	no	no
562.9930	Escherichia coli strain swine38	no	562	WGS	strain swine38	no	no	no	2016-04-08T00:00:00Z	no	PRJNA307142	SAMN04376776	GCF_001615775.1	LVNO00000000	no	Institute Of Microbiology Chinese Academy of Sciences	no	Illumina Hiseq2000	200x	SOAPdenovo v. 2.04	no	no	122	4514455	50.84	4444	no	rectum	no	2012	China	China:Jiangsu	no	no	no	Pig, Sus scrofa	no	no	no	no	no	no	no	no	no	no	C	no	no
562.17676	Escherichia coli strain UMDUCD-O157-2016-S10	no	562	WGS	strain UMDUCD-O157-2016-S10	O157:H7	no	no	2017-06-15T00:00:00Z	28550057	PRJNA230969	SAMN06005816	GCA_002195255.1	NHXT00000000	no	FDA/CFSAN	no	Illumina MiSeq	85.13x	SPAdes v. 3.6.0	no	no	287	5413063	50.31	5761	no	feces	no	11-May-2012	USA	USA:CA	no	no	no	Cow, Bos taurus	no	no	no	no	no	no	no	no	no	no	no	no	no
244319.164	Escherichia coli O26:H11 strain 10924	no	244319	WGS	O26:H11 strain 10924	O26:H11	no	no	2017-10-25T00:00:00Z	no	PRJDB5571	SAMD00075902	GCA_002766595.1	BEPO01000000	no	Microbiology, Graduate School of Medical Sciences, Kyushu University	no	Illumina HiSeq 2000	140.047x	Platanus v. 1.1.0	no	no	337	5529550	50.38	6005	no	patients with symptoms	isolated from patients with symptoms in Japan from 1994 to 2011	2011	Japan	Japan:Miyazaki	no	no	no	Human, Homo sapiens	no	no	no	no	no	no	no	no	no	no	no	no	no
562.21042	Escherichia coli strain MOD1-EC584	no	562	WGS	strain MOD1-EC584	O157:H16	no	no	2017-10-06T00:00:00Z	no	PRJNA230969	SAMN06049499	GCA_002466935.1	NJLL01000000	no	FDA/CFSAN	no	Illumina NextSeq 500	45.1x	SPAdes v. 3.8.2	no	no	229	5051314	50.6	5194	no	no	no	1989	United States	United States	no	no	no	Human, Homo sapiens	no	no	no	no	no	no	no	no	no	no	no	no	no
GN02215	Escherichia coli	Escherichia coli	no	no	no	no	no	no	no	no	no	no	no	no	no	no	no	no	no	no	no	no	no	no	no	no	no	no	no	no	no	no	no	no	no	no	no	no	no	no	no	no	no	no	no	no	no	no	no
GCF_012149945.1	Escherichia coli	Escherichia coli	562	Complete	09-02E	no	no	no	no	no	PRJNA224116	SAMD00198301	GCF_012149945.1	no	no	no	no	no	no	no	no	no	no	no	no	no	no	no	no	no	no	no	no	no	no	no	no	no	no	no	no	no	no	no	no	no	no	no	no
562.15163	Escherichia coli strain 11.4-R4	no	562	WGS	strain 11.4-R4	no	no	no	2017-02-16T00:00:00Z	no	PRJNA335932	SAMN05567361	GCF_002002055.1	MOZJ00000000	no	The University of Sydney	no	Illumina HiSeq	34.4x	SPAdes v. 3.8.2	no	no	280	5560919	50.43	5853	5513	feces	no	2011	Australia	Australia: Sydney	no	no	no	Human, Homo sapiens	no	no	no	no	no	no	no	no	no	no	no	no	no
562.70758	Escherichia coli strain FDAARGOS_1282 strain Not applicable	no	562	Complete	no	no	no	FDA:FDAARGOS_1282	2021-02-17T00:00:00Z	no	PRJNA231221	SAMN16357424	GCA_016903275.1	CP069865,CP069864,CP069866,CP069867,CP069868,CP069869,CP069870,CP069871,CP069872	no	US Food and Drug Administration	no	Pacbio; Illumina	976.61x	SMRT v. 8.0.0, HGAP v. 4	1	8	9	5282986	50.7864	5289	4988	no	no	no	USA	USA:WA	no	no	no	Homo sapiens	no	no	no	no	no	host_description:Not applicable	no	no	no	no	no	no	no
562.9955	Escherichia coli strain swine63	no	562	WGS	strain swine63	no	no	no	2016-04-08T00:00:00Z	no	PRJNA307142	SAMN04376801	GCF_001616275.1	LVON00000000	no	Institute Of Microbiology Chinese Academy of Sciences	no	Illumina Hiseq2000	200x	SOAPdenovo v. 2.04	no	no	59	4961564	50.79	4937	no	rectum	no	2012	China	China:Jiangsu	no	no	no	Pig, Sus scrofa	no	no	no	no	no	no	no	no	no	no	C	no	no
562.23717	Escherichia coli O102:H6 strain ECO1440	no	562	WGS	ECO1440	no	no	BSAC	no	28720578	PRJEB4681	ERS358063	no	no	no	no	no	Illumina HiSeq 2000	no	no	no	no	83	4933035	50.6	4837	no	no	no	no	United Kingdom	no	no	no	no	Human, Homo sapiens	no	no	no	no	no	no	Susceptible;Resistant	no	no	no	no	no	no
562.28442	Escherichia coli strain HT2012EP09	no	562	WGS	strain HT2012EP09	no	no	no	2018-03-06T00:00:00Z	27924811	PRJNA276777	SAMN03380756	GCA_002971115.1	JZMG01000000	no	National institute for communicable disease control and prevention	no	Illumina GAIIx	33.0x	SOAPdenovo v. July-2013	no	no	48	4702942	50.705	4661	no	animal	no	2012	China	China	no	no	no	no	no	no	no	no	no	no	no	no	no	no	no	no	no
562.30597	Escherichia coli strain A165	no	562	WGS	strain A165	no	no	no	2018-07-09T00:00:00Z	no	PRJNA400107	SAMN07556621	GCA_003293565.1	NRVV01000000	no	China Agricultural University	no	Illumina HiSeq	100x	SPAdes v. 3.9.0	no	no	148	4831378	50.8308	4760	no	feces	no	2016-09	China	China	no	no	no	Human, Homo sapiens	no	no	no	no	no	no	no	no	no	no	no	no	no
562.33969	Escherichia coli strain L102	no	562	WGS	strain L102	no	no	no	2018-08-24T00:00:00Z	no	PRJNA479435	SAMN09537399	GCA_003427875.1	QNSV01000000	no	inserm	no	Illumina MiSeq	159x	CLC NGS Cell v. 8.0.2	no	no	149	5444162	50.7078	5591	no	no	no	2014	France	France: Paris	no	no	no	Human, Homo sapiens	no	no	Carriage	no	no	no	no	no	no	no	no	no	no
562.21024	Escherichia coli strain MOD1-EC267	no	562	WGS	strain MOD1-EC267	O143	no	no	2017-10-06T00:00:00Z	no	PRJNA230969	SAMN05591494	GCA_002466675.1	NJNB01000000	no	FDA/CFSAN	no	Illumina NextSeq 500	46.0x	SPAdes v. 3.8.2	no	no	354	5031582	50.47	5185	no	no	no	2015	United States	United States	no	no	no	no	no	no	no	no	no	no	no	no	no	no	no	no	no
562.30948	Escherichia coli strain TUM18737	no	562	WGS	strain TUM18737	no	no	no	2018-06-29T00:00:00Z	no	PRJDB7087	SAMD00126562	GCA_003306135.1	BGXQ01000000	no	Toho University	no	illumina MiSeq	15.1x	SPAdes v. 3.11	no	no	119	4985217	50.7571	4994	no	no	no	2017-03-14	Japan	Japan	no	no	no	Human, Homo sapiens	no	no	no	no	no	no	no	no	no	no	no	no	no
562.7724	Escherichia coli strain 703753	no	562	WGS	strain 703753	no	no	no	2015-08-24T00:00:00Z	30127495	PRJEB2827	SAMEA1531023	GCF_001285285.1	CYEO01000000	no	SC	no	no	no	no	no	no	221	5264902	50.45	5578	5007	faeces	no	2010	Pakistan	Asia	no	no	no	Human, Homo sapiens	no	no	no	no	no	host_health_state:Not known	Susceptible;Resistant	no	no	no	no	no	no
562.19218	Escherichia coli strain ECO3347	no	562	WGS	strain ECO3347	no	no	no	2017-09-20T00:00:00Z	no	PRJNA400117	SAMN07556805	GCA_002317725.1	CM008278,NSBS00000000	no	zhejiang University	no	Illumina HiSeq	200x	CLC NGS Cell v. 10	no	1	108	5025508	50.57	5324	5208	urine	no	Mar-2012	China	China: Hebei	no	no	no	Human, Homo sapiens	no	no	Urine infection	no	no	no	no	no	no	no	no	no	no
562.30778	Escherichia coli strain A404	no	562	WGS	strain A404	no	no	no	2018-07-09T00:00:00Z	no	PRJNA400107	SAMN07556547	GCA_003302725.1	NRYR01000000	no	China Agricultural University	no	Illumina HiSeq	100x	SPAdes v. 3.9.0	no	no	189	5054859	50.4778	5172	no	feces	no	2016-08	China	China	no	no	no	Human, Homo sapiens	no	no	no	no	no	no	no	no	no	no	no	no	no
562.33107	Escherichia coli strain CVAST1680	no	562	WGS	strain CVAST1680	no	no	no	2018-07-13T00:00:00Z	no	PRJNA383763	SAMN06806423	GCA_003317175.1	NFSK01000000	no	University of Minnesota	no	Illumina HiSeq	50x	SPAdes v. 3.10.0	no	no	120	5163400	50.783	5485	5387	Rectal swab	no	2016	USA	USA: Minnesota	no	no	no	Human, Homo sapiens	no	no	no	no	no	no	no	no	no	no	no	no	no
562.8511	Escherichia coli strain E4	no	562	WGS	strain E4	no	no	no	2016-01-08T00:00:00Z	no	PRJNA298278	SAMN04157980	GCA_001509665.1	LLJX01000000	no	Sir Run Run Shaw Hospital,	no	Illumina HiSeq	200.0x	CLC v. 8.0	no	no	210	4985691	50.71	5045	no	nasal fester cultures	no	2014-08-25	China	China:Zhe Jiang	no	no	no	Human, Homo sapiens	no	no	plasma cell leukemia	no	no	no	no	no	no	no	C	no	no
562.7812	Escherichia coli strain AW1.7-delta-pHR1	no	562	WGS	strain AW1.7-delta-pHR1	no	no	no	2015-10-09T00:00:00Z	26441869	PRJNA277539	SAMN03393387	GCF_001309475.1	LDYK01000000	no	University of Alberta	no	Illumina HiSeq	519.61x	ABySS v. 1.3.4	no	no	146	5031074	50.61	5204	4807	mutant of AW1.7	no	01-Jan-2014	Canada	Canada: Alberta	no	no	env_biome:AW1.7 mutant	no	no	no	no	no	no	no	no	no	no	no	no	no	no
562.21779	Escherichia coli strain MOD1-EC3854	no	562	WGS	strain MOD1-EC3854	O8:H19	no	no	2017-10-05T00:00:00Z	no	PRJNA230969	SAMN05296566	GCA_002515985.1	NJRV01000000	no	FDA/CFSAN	no	Illumina NextSeq 500	75.6x	SPAdes v. 3.8.2	no	no	117	4936791	50.49	4912	no	flour	no	2016	United States	United States	no	no	no	no	no	no	no	no	no	no	no	no	no	no	no	no	no
562.30362	Escherichia coli strain AR_0085	no	562	Complete	strain AR_0085	no	no	no	2018-06-10T00:00:00Z	no	PRJNA292904	SAMN04014926	GCA_003204155.1	CP029741,CP029742,CP029743,CP029744	no	Centers for Disease Control and Prevention	no	PacBio RSII	155x	canu v. 1.6	1	3	4	5574539	50.6572	5987	5832	no	no	no	no	no	no	no	no	no	no	no	no	no	no	no	Susceptible;Resistant;Not defined;Intermediate	no	no	no	no	no	no
562.31194	Escherichia coli strain VREC0565	no	562	WGS	strain VREC0565	no	no	no	2018-06-18T00:00:00Z	no	PRJEB8774	SAMEA3751081	GCA_900480185.1	UCZY01000000	no	SC	no	no	no	no	no	no	63	4962486	50.423	4962	4597	feces	no	2015	United Kingdom	United Kingdom	no	no	no	Turkey, Meleagris gallopavo	no	no	no	no	no	host_health_state:carriage	no	no	no	no	no	no	no
562.7073	Escherichia coli strain ATCC 35150	no	562	WGS	strain ATCC 35150	O157:H7	no	ATCC:35150	2015-02-26T00:00:00Z	26205873	PRJNA273259	SAMN03322683	GCF_000934865.1	JXUS01000000	no	Canadian Food Inspection Agency	no	Illumina MiSeq	31.1x	SPAdes v. 3.1.1	no	no	242	5303239	50.42	5650	5271	fecal material	no	1982	United States	United States	no	no	no	Human, Homo sapiens	no	no	no	no	no	no	no	no	no	no	no	no	no
562.23042	Escherichia coli O54:H28 strain ECO0677	no	562	WGS	ECO0677	no	no	BSAC	no	28720578	PRJEB4681	ERS357375	no	no	no	no	no	Illumina HiSeq 2000	no	no	no	no	59	4591907	50.8	4455	no	no	no	no	United Kingdom	no	no	no	no	Human, Homo sapiens	no	no	no	no	no	no	Susceptible	no	no	no	no	no	no
244319.120	Escherichia coli O26:H11 strain 10239	no	244319	WGS	O26:H11 strain 10239	O26:H11	no	no	2017-10-25T00:00:00Z	no	PRJDB5571	SAMD00075854	GCA_002765715.1	BENS01000000	no	Microbiology, Graduate School of Medical Sciences, Kyushu University	no	Illumina HiSeq 2000	172.276x	Platanus v. 1.1.0	no	no	298	5560961	50.44	5980	no	patients with symptoms	isolated from patients with symptoms in Japan from 1994 to 2011	2001	Japan	Japan:Miyazaki	no	no	no	Human, Homo sapiens	no	no	no	no	no	no	no	no	no	no	no	no	no
562.22511	Escherichia coli O16:H48 strain ECO0084	no	562	WGS	ECO0084	no	no	CUH	no	28720578	PRJEB4681	ERS356823	no	no	no	no	no	Illumina HiSeq 2000	no	no	no	no	93	4958824	50.69	4927	no	no	no	no	United Kingdom	no	no	no	no	Human, Homo sapiens	no	no	no	no	no	no	Susceptible	no	no	no	no	no	no
244319.337	Escherichia coli O26:H11 strain PV0519	no	244319	WGS	O26:H11 strain PV0519	O26:H11	no	no	2017-10-25T00:00:00Z	no	PRJDB5571	SAMD00075949	GCA_002924005.1	BERJ01000000	no	Microbiology, Graduate School of Medical Sciences, Kyushu University	no	Illumina HiSeq 2000	135.192x	Platanus v. 1.1.0	no	no	309	5569361	50.3083	6013	no	patients with symptoms	isolated from patients with symptoms in Japan from 1994 to 2011	2005	Japan	Japan:Osaka	no	no	no	Human, Homo sapiens	no	no	no	no	no	no	no	no	no	no	no	no	no
1005432.3	Escherichia coli 99.0839	Escherichia coli 99.0839	1005432	WGS	99.0839	no	no	no	2013-01-31T00:00:00Z	no	PRJNA65677	SAMN01112697	GCA_000335255.1	AOEB00000000	-	Institute for Genome Sciences	WGS	Illumina	69.68x	Celera Assembler v. 7.0	0	0	182	5188627	50.3	5216	5231	no	no	1999	Argentina	Argentina	no	no	no	Human, Homo sapiens	no	no	no	no	no	no	no	no	no	no	no	no	no
562.9087	Escherichia coli strain SYAB2	no	562	WGS	strain SYAB2	no	no	no	2016-02-17T00:00:00Z	no	PRJNA304203	SAMN04296770	GCF_001562755.1	CM003775,LNUD00000000	no	Institute of Disease Control and Prevention, Academy of Military Medical Sciences	no	Illumina HiSeq	92.0x	SOAPdenovo v. 2.04	no	12	106	5237295	50.32	5209	no	blood	isolated from both blood and urine samples and harbored many virulence factors	27-Nov-2012	China	China: Shenyang	no	no	no	Human, Homo sapiens	no	no	infectious disease	no	no	no	no	no	no	no	C	no	Multiple organ dysfunction syndrome (MODS)
562.76480	Escherichia coli strain XJW9B277	no	562	Complete	strain XJW9B277	no	no	no	2021-06-23T00:00:00Z	34156173	PRJNA690199	SAMN17245958	GCA_018988385.1	CP068041,CP068045,CP068043,CP068042,CP068044	no	South China Agricultural University	no	Illumina MiniSeq; Oxford Nanopore's	200.0x	SPAdes v. v3.8.7; Unicycler v. v0.4.7	1	4	5	5359066	50.7041	5460	5093	no	no	2018-05-07	China	China: Xinjiang	no	no	no	Bovine	no	no	no	no	no	no	no	no	no	no	no	no	no
EC271	Escherichia coli	Escherichia coli	no	no	no	no	no	no	no	no	no	no	no	no	no	no	no	no	no	no	no	no	no	no	no	no	no	no	no	no	no	no	no	no	no	no	no	no	no	no	no	no	no	no	no	no	no	no	no
562.30884	Escherichia coli strain 737	no	562	WGS	strain 737	no	no	no	2018-07-09T00:00:00Z	no	PRJNA400107	SAMN07556489	GCA_003304835.1	NSAX01000000	no	China Agricultural University	no	Illumina HiSeq	100x	SPAdes v. 3.9.0	no	no	141	5037540	50.412	5100	no	feces	no	2016-06	China	China	no	no	no	Human, Homo sapiens	no	no	no	no	no	no	no	no	no	no	no	no	no
562.21114	Escherichia coli strain MOD1-EC6812	no	562	WGS	strain MOD1-EC6812	no	no	no	2017-10-06T00:00:00Z	no	PRJNA230969	SAMN04992176	GCA_002468485.1	NMKY01000000	no	FDA/CFSAN	no	Illumina MiSeq	37.2x	SPAdes v. 3.8.2	no	no	135	5080409	50.25	5254	no	small intestine	no	12-Aug-1995	USA	USA: TX	no	no	no	Dog, Canis lupus familiaris	no	no	no	no	no	no	no	no	no	no	no	no	no
562.13693	Escherichia coli strain 549	no	562	WGS	strain 549	no	no	no	2016-12-08T00:00:00Z	no	PRJNA349231	SAMN05928959	GCF_001893915.1	MOJA00000000	no	College of Veterinary Medicine,China Agricultural University	no	Illumina HiSeq	200.0x	CLC NGS Cell v. 9.0	no	no	341	5493184	50.51	5980	5625	from chicken commercial farm	no	2015-05	China	China: Shandong	no	no	no	fly	no	no	no	no	no	no	no	no	no	no	no	no	no
GCF_003812625.1	Escherichia coli	Escherichia coli	562	Complete	FDAARGOS_536	no	no	no	no	no	PRJNA224116	SAMN10163231	GCF_003812625.1	no	no	no	no	no	no	no	no	no	no	no	no	no	no	no	no	no	no	no	no	no	no	no	no	no	no	no	no	no	no	no	no	no	no	no	no
562.21146	Escherichia coli strain MOD1-EC6576	no	562	WGS	strain MOD1-EC6576	no	no	no	2017-10-06T00:00:00Z	no	PRJNA230969	SAMN04992401	GCA_002469115.1	NMMO01000000	no	FDA/CFSAN	no	Illumina NextSeq 500	30.9x	SPAdes v. 3.8.2	no	no	154	4753137	50.65	4677	no	feces	no	18-Jul-1990	Canada	Canada	no	no	no	Cow, Bos taurus	no	no	no	no	no	no	no	no	no	no	no	no	no
83334.360	Escherichia coli O157:H7 strain F8797	no	83334	Complete	O157:H7 strain F8797	O157:H7	EHEC	no	2020-05-26T00:00:00Z	no	PRJNA528413	SAMN05360170	GCA_013167635.1	CP038353,CP038354	no	United State Department of Agriculture	no	PacBio RSII	230x	HGAP v. 3	1	1	2	5570283	50.444	5880	5570	no	no	no	USA	USA	no	no	no	no	no	no	no	no	no	no	no	no	no	no	no	no	no
GN02748	Escherichia coli	Escherichia coli	no	no	no	no	no	no	no	no	no	no	no	no	no	no	no	no	no	no	no	no	no	no	no	no	no	no	no	no	no	no	no	no	no	no	no	no	no	no	no	no	no	no	no	no	no	no	no
562.67261	Escherichia coli strain STN0717-11	no	562	Complete	strain STN0717-11	no	no	no	2020-10-09T00:00:00Z	no	PRJDB9036	SAMD00195931	GCA_015136715.1	AP022478,AP022479,AP022480,AP022481	no	Laboratory of Bacterial Genomics, Pathogen Genomics Center, National Institute of Infectious Diseases	no	Sequel; NextSeq 500	453x	flye v. 2.5; minimap v. 0.2-r124; racon v.	1	3	4	5172464	50.6528	4993	4735	hospital sewage	no	2018-07-17	Japan	Japan:Tokyo	no	no	no	no	no	no	no	no	no	no	no	no	no	no	no	no	no
562.5129	Escherichia coli upec-31	no	562	WGS	upec-31	no	no	no	2014-11-13T00:00:00Z	25373147	PRJNA248737	SAMN02802121	GCA_000777325.1	JSID00000000	-	University of Washington	no	Illumina HiSeq	22x	ABYSS v. 1.3.5	no	no	80	4958019	50.46	4754	0	patient with urinary tract infection	no	2011	USA	USA: WA	no	no	no	Human, Homo sapiens	no	no	no	no	no	no	no	no	no	no	no	no	no
562.30909	Escherichia coli strain TUM18698	no	562	WGS	strain TUM18698	no	no	no	2018-06-29T00:00:00Z	no	PRJDB7087	SAMD00126523	GCA_003305355.1	BGWD01000000	no	Toho University	no	illumina MiSeq	20.8x	SPAdes v. 3.11	no	no	141	5422344	50.4699	5650	no	no	no	2017-01-17	Japan	Japan	no	no	no	Human, Homo sapiens	no	no	no	no	no	no	no	no	no	no	no	no	no
562.31353	Escherichia coli strain VRES0559	no	562	WGS	strain VRES0559	no	no	no	2018-06-18T00:00:00Z	no	PRJEB8776	SAMEA3751409	GCA_900481785.1	UDGM01000000	no	SC	no	no	no	no	no	no	66	5254663	50.5686	5294	4875	feces	no	2015	United Kingdom	United Kingdom	no	no	no	Turkey, Meleagris gallopavo	no	no	no	no	no	host_health_state:carriage	no	no	no	no	no	no	no
562.50719	Escherichia coli strain YY76-1	no	562	Complete	strain YY76-1	no	no	no	2019-08-23T00:00:00Z	no	PRJNA547507	SAMN11967557	GCA_008080655.1	CP040927,CP040928,CP040929	no	South China Agricultural University	no	Oxford Nanopore GridION	150.0x	canu v. 1.8	1	2	3	4815659	50.751	4866	4599	feces	no	May-2018	China	China:Guangdong	no	no	no	Cow, Bos taurus	no	no	no	no	no	no	no	no	no	no	no	no	no
562.22901	Escherichia coli O75:H5 strain ECO0508	no	562	WGS	ECO0508	no	no	BSAC	no	28720578	PRJEB4681	ERS357230	no	no	no	no	no	Illumina HiSeq 2000	no	no	no	no	114	5189177	50.59	5226	no	no	no	no	United Kingdom	no	no	no	no	Human, Homo sapiens	no	no	no	no	no	no	Susceptible;Resistant	no	no	no	no	no	no
EC134	Escherichia coli	Escherichia coli	no	no	no	no	no	no	no	no	no	no	no	no	no	no	no	no	no	no	no	no	no	no	no	no	no	no	no	no	no	no	no	no	no	no	no	no	no	no	no	no	no	no	no	no	no	no	no
562.70597	Escherichia coli strain RIVM_C014115	no	562	Complete	strain RIVM_C014115	no	no	no	2021-02-02T00:00:00Z	no	PRJNA691727	SAMN17373168	GCA_016801535.1	CP068992	no	National Institute for Public Health and the Environment	no	Oxford Nanopore MiniION	30x	Unicycler v. 0.4.4	1	0	1	4438059	50.3739	4519	4236	no	no	2017	Netherlands	Netherlands	no	no	no	Homo sapiens	no	no	no	no	no	no	no	no	no	no	no	no	no
562.23258	Escherichia coli O9:H25 strain ECO0892	no	562	WGS	ECO0892	no	no	BSAC	no	28720578	PRJEB4681	ERS357598	no	no	no	no	no	Illumina HiSeq 2000	no	no	no	no	126	4986141	50.65	4964	no	no	no	no	United Kingdom	no	no	no	no	Human, Homo sapiens	no	no	no	no	no	no	Susceptible;Resistant	no	no	no	no	no	no
1438672.3	Escherichia coli BIDMC 64	no	1438672	WGS	BIDMC 64	no	no	no	2014-05-19T00:00:00Z	no	PRJNA234152	SAMN02581285	GCA_000692455.1	JMVA00000000	-	Broad Institute	no	Illumina	144.0x	allpaths v. R48559	no	no	19	5345955	50.7	5264	5068	URINE	no	2013	United States	Boston, MA, USA	no	no	no	Human, Homo sapiens	no	no	no	no	no	no	Resistant;Susceptible;Intermediate	no	no	no	no	no	no
562.8653	Escherichia coli strain GN03324	no	562	WGS	strain GN03324	no	no	no	2016-01-20T00:00:00Z	no	PRJNA290784	SAMN04388552	GCF_001521575.1	LQVT01000000	no	JCVI	no	Illumina NextSeq 500	208.78x	SPAdes v. 3.1.1	no	no	112	5069877	50.51	5280	5039	no	no	2010	United States	United States	no	no	no	Human, Homo sapiens	no	no	Bloodstream infection	no	no	host_health_state:Diseased	no	no	no	no	C	no	no
562.21296	Escherichia coli strain MOD1-EC2873	no	562	WGS	strain MOD1-EC2873	O21:H10	no	no	2017-10-06T00:00:00Z	no	PRJNA230969	SAMN04914019	GCA_002476255.1	NWPY01000000	no	FDA/CFSAN	no	Illumina NextSeq 500	56x	SPAdes v. 3.8.2	no	no	178	4940178	50.88	5037	no	cheddar cheese	no	2015	United States	United States	no	no	no	no	no	no	no	no	no	no	no	no	no	no	no	no	no
1438688.3	Escherichia coli MGH 58	no	1438688	WGS	MGH 58	no	no	no	2014-05-19T00:00:00Z	no	PRJNA234257	SAMN02581390	GCA_000692775.1	JMVQ00000000	-	Broad Institute	no	Illumina	144.0x	allpaths v. R48559	no	no	63	5341964	50.8	5191	5015	Urine	no	4/13/13	United States	Boston, MA, USA	no	no	no	Human, Homo sapiens	no	Adult	no	no	no	hospital location:non-ICU	Resistant;Susceptible;Intermediate	no	no	no	no	no	no
562.22519	Escherichia coli O6:H1 strain ECO0093	no	562	WGS	ECO0093	no	no	CUH	no	28720578	PRJEB4681	ERS356832	no	no	no	no	no	Illumina HiSeq 2000	no	no	no	no	100	5111302	50.44	5062	no	no	no	no	United Kingdom	no	no	no	no	Human, Homo sapiens	no	no	no	no	no	no	Susceptible;Resistant;Intermediate	no	no	no	no	no	no
2491692.3	Escherichia coli O39:H21 strain Res13-Lact-PEB08-01	no	2491692	Complete	O39:H21 strain Res13-Lact-PEB08-01	O39:H21	no	no	2020-11-18T00:00:00Z	no	PRJNA662792	SAMN16304199	GCA_015571735.1	CP062865,CP062866,CP062867	no	Government of Canada	no	Oxford Nanopore MinION and Illumina MiSeq	1.00x	Unicycler v. 0.4.7	1	2	3	5017694	50.7024	5037	4741	feces	isolated from feed, faeces, manures and carcasses of quebecker pigs reared with penicillin-using or antibiotic-free husbandries	13-Mar-2017	Canada	Canada: Quebec	no	no	no	Pig, Sus scrofa domesticus	no	no	no	no	no	no	no	no	no	no	no	no	no
GCF_003956205.1	Escherichia coli	Escherichia coli	562	Complete	204446	no	no	no	no	no	PRJNA224116	SAMN08161280	GCF_003956205.1	no	no	no	no	no	no	no	no	no	no	no	no	no	no	no	no	no	no	no	no	no	no	no	no	no	no	no	no	no	no	no	no	no	no	no	no
562.11516	Escherichia coli strain ED647	no	562	WGS	strain ED647	O157	no	no	2016-08-25T00:00:00Z	no	PRJEB11886	SAMEA3677957	GCF_900015695.1	FAVS00000000	no	ISTITUTO SUPERIORE DI SANITA	no	no	no	no	no	no	269	5286898	50.26	5506	no	faeces	no	2006	no	no	no	no	no	Human, Homo sapiens	no	no	no	no	no	host_health_state:diseased	no	no	no	no	no	no	no
1048254.4	Escherichia coli O104:H4 str. C227-11	no	1048254	Complete	O104:H4 str. C227-11	no	no	DSM -3043	2015-07-13T00:00:00Z	no	PRJNA281410	SAMN03856947	GCF_000986765.1	CP011331,CP011332,CP011333,CP011334,CP011335,CP011336,CP011337,CP011338	NZ_CP011331.1,NZ_CP011336.1,NZ_CP011337.1,NZ_CP011335.1,NZ_CP011338.1,NZ_CP011334.1,NZ_CP011332.1,NZ_CP011333.1	Icahn School of Medicine at Mount Sinai	no	PacBio	100.0x	HGAP v. 2.0	1	7	8	5446006	50.63	5664	5275	stool sample from a 64-year-old woman from Hamburg who presented with bloody diarrhea and did not develop hemolytic uremic syndrome (HUS)	no	18-May-2011	Denmark	Denmark	no	no	no	Human, Homo sapiens	no	no	no	no	no	no	no	no	no	no	no	no	no
ELI_298	Escherichia coli	Escherichia coli	no	no	no	no	no	no	no	no	no	no	no	no	no	no	no	no	no	no	no	no	no	no	no	no	no	no	no	no	no	no	no	no	no	no	no	no	no	no	no	no	no	no	no	no	no	no	no
562.33491	Escherichia coli strain SC381	no	562	WGS	strain SC381	no	no	no	2018-08-03T00:00:00Z	no	PRJNA432505	SAMN08462993	GCA_003357645.1	QOMD01000000	no	University of Basel	no	Illumina HiSeq	1239.44798x	SPAdes v. 3.0.0	no	no	238	5215062	50.4612	5179	4729	Upshore outside the box	isolated by Ishii et al	2005-07-15	USA	USA: St. Louis Clyde watershed of Lake Superior	no	no	no	no	no	no	no	no	no	no	no	no	no	no	no	no	no
562.19021	Escherichia coli strain 76-1333	no	562	WGS	strain 76-1333	no	no	no	2017-08-09T00:00:00Z	no	PRJNA269984	SAMN03262740	GCA_002244035.1	KZ269101,KZ269102,KZ269103,KZ269104	no	Broad Institute	no	Illumina	133.0x	allpaths v. R48559	no	no	4	4905233	50.58	4800	4572	urine	no	no	USA	USA: Seattle	no	no	no	no	no	no	no	no	no	no	no	no	no	no	no	no	no
562.33379	Escherichia coli strain IHIT21851	no	562	WGS	strain IHIT21851	no	no	no	2018-07-24T00:00:00Z	no	PRJNA326578	SAMN05285360	GCA_003337035.1	MAMI01000000	no	Robert Koch Institute	no	Illumina MiSeq	100.0x	SPAdes v. 3.7	no	no	181	5139940	50.6096	5251	no	feces	no	2013-01	Germany	Germany	no	no	no	Cat, Felis catus	no	no	no	no	no	no	no	no	no	no	no	no	no
637388.3	Escherichia coli O157:H7 str. FRIK2000	Escherichia coli O157:H7 str. FRIK2000	637388	WGS	O157:H7 str. FRIK2000	no	EHEC	no	2009-08-20T00:00:00Z	no	PRJNA36543	SAMN02470827	GCA_000175755.1	ACXO00000000	NZ_ACXO00000000	Medical Biofilm Research Institute	assembly	454	10-22x	no	0	0	247	5408690	50.2	5360	5300	bovine fecal sample	no	no	no	no	no	no	no	Cow, Bos taurus	no	no	no	no	no	no	no	no	no	no	-	no	no
562.33608	Escherichia coli strain ECI-2385	no	562	WGS	strain ECI-2385	O157:H7	no	no	2018-08-03T00:00:00Z	26442781	PRJNA472992	SAMN09257652	GCA_003360635.1	QHBF01000000	no	Public Health Agency of Canada	no	Illumina MiSeq	50x	SPAdes v. 2.1	no	no	192	5402870	50.2751	5641	no	no	no	2008	Canada	Canada	no	no	no	Human, Homo sapiens	no	no	no	no	no	no	no	no	no	no	no	no	no
562.67797	Escherichia coli strain L1_E925	no	562	Complete	strain L1_E925	no	no	no	2020-10-30T00:00:00Z	no	PRJEB40413	SAMEA7368281	GCA_904833135.1	LR883050,LR883051,LR883052,LR883053,LR883054	no	Quadram Institute Bioscience	no	no	no	no	1	4	5	5191820	50.4788	5263	4890	no	no	no	no	no	no	no	no	no	no	no	no	no	no	no	no	no	no	no	no	no	no
562.23035	Escherichia coli O131:H45 strain ECO0671	no	562	WGS	ECO0671	no	no	BSAC	no	28720578	PRJEB4681	ERS357368	no	no	no	no	no	Illumina HiSeq 2000	no	no	no	no	82	4808023	50.57	4689	no	no	no	no	United Kingdom	no	no	no	no	Human, Homo sapiens	no	no	no	no	no	no	Resistant;Susceptible	no	no	no	no	no	no
1281207.3	Escherichia coli UMEA 3178-1	Escherichia coli UMEA 3178-1	1281207	WGS	UMEA 3178-1	no	no	no	2013-08-28T00:00:00Z	no	PRJNA186309	SAMN01885919	GCA_000460615.1	AWCB00000000	-	Broad Institute	WGS	Illumina	113.0x	allpaths v. R46382	0	0	57	5150412	50.4	5030	4822	urine	UTI induced bacteremia	1995	Sweden	no	no	no	no	Human, Homo sapiens	no	no	no	no	no	no	no	no	no	no	no	no	Urinary tract infection (UTI);Bacteremia
562.33556	Escherichia coli strain ECI-2980	no	562	WGS	strain ECI-2980	O157:H7	no	no	2018-08-03T00:00:00Z	26442781	PRJNA472992	SAMN09257706	GCA_003359615.1	QGVO01000000	no	Public Health Agency of Canada	no	Illumina MiSeq	50x	SPAdes v. 2.1	no	no	220	5435377	50.3349	5727	no	no	no	2012	Canada	Canada	no	no	no	no	no	no	no	no	no	no	no	no	no	no	no	no	no
1181760.3	Escherichia coli KTE214	Escherichia coli KTE214	1181760	WGS	KTE214	no	no	no	2012-12-19T00:00:00Z	no	PRJNA163441	SAMN00974069	GCA_000351205.1	ANTQ00000000	-	Broad Institute	WGS	Illumina	143.0x	allpaths v. R42721	0	0	45	5329896	50.6	5276	4997	Urinary tract	2010	2010	no	no	no	no	no	Human, Homo sapiens	female	no	no	no	no	no	no	no	no	no	no	no	no
562.25361	Escherichia coli strain K56-50	no	562	WGS	strain K56-50	no	no	no	2017-12-05T00:00:00Z	no	PRJNA419689	SAMN08095551	GCA_002810165.1	PIJM01000000	no	UiT - The Arctic University of Norway	no	Illumina MiSeq	77.9x	SPAdes v. 3.10.1	no	no	93	4766533	50.82	5016	4936	urine	isolated from urinary tract infections	2007/2008	Greece	Greece	no	no	no	Human, Homo sapiens	no	no	no	no	no	no	no	no	no	no	no	no	Urinary tract infection
1116084.3	Escherichia coli P0305260.10	Escherichia coli P0305260.10	1116084	WGS	P0305260.10	no	no	no	2013-04-08T00:00:00Z	no	PRJNA77403	SAMN00829519	GCA_000357925.1	AQBH00000000	-	IGS	WGS	Illumina	160x	Celera Assembler v. 7.0	0	0	122	4826400	50.8	4849	4839	feces	no	no	Bangladesh	Bangladesh	no	no	no	Human, Homo sapiens	no	no	no	no	no	no	no	Bacilli	no	no	no	facultative anarobic	no
562.10903	Escherichia coli strain 1	no	562	WGS	strain 1	no	no	no	2016-06-02T00:00:00Z	no	PRJEB14085	SAMEA3993564	GCF_900087565.1	FLKR00000000	no	Centre for Food Safety	no	no	no	no	no	no	87	4523074	50.76	4493	no	no	no	no	no	no	no	no	no	no	no	no	no	no	no	no	no	no	no	no	no	no	no
562.25396	Escherichia coli strain KCJK6528	no	562	WGS	strain KCJK6528	no	no	no	2017-12-12T00:00:00Z	no	PRJNA420036	SAMN08120281	GCA_002834495.1	PIVA01000000	no	University of Florida	no	Illumina MiSeq	78.0x	SPAdes v. 3.0	no	no	335	5415275	50.33	6160	5942	no	no	2016	USA	USA: FL	no	no	no	Cow, Bos taurus	no	no	no	no	no	no	no	no	no	no	no	no	no
1126888.3	Escherichia coli C2139_99	Escherichia coli C2139_99	1126888	WGS	C2139_99	no	no	no	2013-08-13T00:00:00Z	no	PRJNA79235	SAMN02435938	GCA_000446285.1	AIAM00000000	-	IGS	WGS	Illumina HiSeq 2000	283x	Velvet v. 1.1.04	0	0	153	4841865	50.6	4702	0	stool sample	no	no	Denmark	Denmark	no	no	no	Human, Homo sapiens	no	no	no	no	no	no	no	Rod-shaped	no	no	no	no	no
562.31467	Escherichia coli strain KCRI-237C strain RDK04_237C	no	562	WGS	strain KCRI-237C strain RDK04_237C	no	no	no	2018-06-20T00:00:00Z	29977533	PRJEB23541	SAMEA104399935	GCA_900490695.1	UEMN01000000	no	Kilimanjaro Clinical Research Institute	no	Illumina MiSeq	no	no	no	no	173	5015793	50.6728	5072	no	Swab	no	2014	Tanzania	Moshi	no	no	no	Human, Homo sapiens	no	no	no	no	no	host_health_state:diseased	no	no	no	no	no	no	no
562.21259	Escherichia coli strain MOD1-EC5019	no	562	WGS	strain MOD1-EC5019	no	no	no	2017-10-06T00:00:00Z	no	PRJNA230969	SAMN04279347	GCA_002475495.1	NOHW01000000	no	FDA/CFSAN	no	Illumina NextSeq 500	48.2x	SPAdes v. 3.8.2	no	no	185	4993423	50.71	5126	no	spleen	no	01-Mar-1972	USA	USA: PA	no	no	no	Cow, Bos taurus	no	no	no	no	no	no	no	no	no	no	no	no	no
562.25247	Escherichia coli strain MOD1-EC6712	no	562	WGS	strain MOD1-EC6712	no	no	no	2017-10-11T00:00:00Z	no	PRJNA230969	SAMN04992542	GCA_002521475.1	NOTR01000000	no	FDA/CFSAN	no	Illumina NextSeq 500	48.1x	SPAdes v. 3.8.2	no	no	249	4759077	50.62	4859	no	cecum	no	06-May-1993	USA	USA: FL	no	no	no	quail	no	no	no	no	no	no	no	no	no	no	no	no	no
1444100.3	Escherichia coli 2-460-02_S1_C3	no	1444100	WGS	2-460-02_S1_C3	no	no	no	2014-06-24T00:00:00Z	no	PRJNA233757	SAMN02689042	GCA_000711485.1	JOMZ00000000	-	IGS	no	Illumina	151.18x	MaSuRCA v. 2.0.3.1	no	no	122	5544190	50.7	5556	5664	feces	no	2009	Tanzania	Tanzania	no	no	no	Human, Homo sapiens	no	no	no	no	no	no	no	no	no	no	no	no	no
1438682.3	Escherichia coli BIDMC 78	no	1438682	WGS	BIDMC 78	no	no	no	2014-05-19T00:00:00Z	no	PRJNA234166	SAMN02581299	GCA_000692655.1	JMVK00000000	-	Broad Institute	no	Illumina	128.0x	allpaths v. R48559	no	no	24	5144669	50.8	5029	4869	BLOOD CULTURE	no	2013	United States	Boston, MA, USA	no	no	no	Human, Homo sapiens	no	no	no	no	no	no	Resistant;Susceptible	no	no	no	no	no	no
244319.168	Escherichia coli O26:H11 strain PV243	no	244319	WGS	O26:H11 strain PV243	O26:H11	no	no	2017-10-25T00:00:00Z	no	PRJDB5571	SAMD00075907	GCA_002766675.1	BEPT01000000	no	Microbiology, Graduate School of Medical Sciences, Kyushu University	no	Illumina HiSeq 2000	113.273x	Platanus v. 1.1.0	no	no	303	5427820	50.38	5785	no	patients with symptoms	isolated from patients with symptoms in Japan from 1994 to 2011	1997	Japan	Japan:Osaka	no	no	no	Human, Homo sapiens	no	no	no	no	no	no	no	no	no	no	no	no	no
562.23065	Escherichia coli O25:H4 strain ECO0700	no	562	WGS	ECO0700	no	no	BSAC	no	28720578	PRJEB4681	ERS357398	no	no	no	no	no	Illumina HiSeq 2000	no	no	no	no	89	5160479	50.79	5186	no	no	no	no	United Kingdom	no	no	no	no	Human, Homo sapiens	no	no	no	no	no	no	Resistant;Susceptible	no	no	no	no	no	no
562.16372	Escherichia coli strain BLR(DE3)	no	562	Complete	strain BLR(DE3)	no	no	no	2017-04-13T00:00:00Z	no	PRJNA379778	SAMN06619924	no	CP020368	no	GlaxoSmithKline Vaccines	no	PacBio; Illumina HiSeq	97.0x	SMRT v. MAY-2014	1	no	1	4550811	50.78	4610	4294	commercial strain obtained from Novagen	no	Dec-2013	no	no	no	no	no	no	no	no	no	no	no	no	no	no	no	no	no	no	no
562.7700	Escherichia coli strain 202833_aEPEC	no	562	WGS	strain 202833_aEPEC	no	no	no	2015-08-22T00:00:00Z	30127495	PRJEB2827	SAMEA1466143	GCF_001284805.1	CYAM01000000	no	SC	no	no	no	no	no	no	183	4961096	50.83	5120	4683	faeces	no	2009	Mali	West Africa	no	no	no	Human, Homo sapiens	no	no	no	no	no	host_health_state:Not known	Resistant;Susceptible	no	no	no	no	no	no
562.70763	Escherichia coli strain FDAARGOS_1299 strain Not applicable	no	562	Complete	no	no	no	FDA:FDAARGOS_1299	2021-02-17T00:00:00Z	no	PRJNA231221	SAMN16357441	GCA_016903835.1	CP069978,CP069979	no	US Food and Drug Administration	no	Pacbio; Illumina	797.17x	SMRT v. 8.0.0, HGAP v. 4	1	1	2	5170636	50.6641	5186	4883	no	no	no	USA	USA:WA	no	no	no	Homo sapiens	no	no	no	no	no	host_description:Not applicable	no	no	no	no	no	no	no
562.22933	Escherichia coli O102:H6 strain ECO0543	no	562	WGS	ECO0543	no	no	BSAC	no	28720578	PRJEB4681	ERS357262	no	no	no	no	no	Illumina HiSeq 2000	no	no	no	no	149	5265984	50.44	5265	no	no	no	no	United Kingdom	no	no	no	no	Human, Homo sapiens	no	no	no	no	no	no	Resistant;Susceptible;Intermediate	no	no	no	no	no	no
562.7505	Escherichia coli	no	562	WGS	no	no	no	no	2015-08-07T00:00:00Z	no	PRJEB10166	SAMEA3498456	GCF_001268185.1	CXXK01000000	no	Laboratory of Evolutionary Bioinformatics, SNU	no	no	no	no	no	no	54	4836112	50.87	4783	no	no	no	no	no	no	no	no	no	no	no	no	no	no	no	no	no	no	no	no	no	no	no
562.30301	Escherichia coli strain BCW_5717	no	562	WGS	strain BCW_5717	no	no	no	2018-05-27T00:00:00Z	no	PRJNA203445	SAMN03359606	GCA_003173235.1	QGMN01000000	no	University of California at Davis	no	Illumina HiSeq	101.0x	CLC Genomics Workbench v. 10.0.1	no	no	235	5058836	50.5723	5523	5390	no	no	no	no	no	no	no	no	Human, Homo sapiens	no	no	no	no	no	no	no	no	no	no	no	no	no
562.63854	Escherichia coli strain 276.2	no	562	Complete	strain 276.2	no	no	no	2020-08-12T00:00:00Z	no	PRJNA596173	SAMN13613902	GCA_014170595.1	CP059904,CP059905,CP059906	no	University of Guelph	no	Oxford Nanopore MinION	60.8x	Flye v. 2.6	1	2	3	5325828	50.7115	5785	5101	Turkey's	isolated from Turkey's in Canada	2016/2017	Canada	Canada	no	no	no	Turkey	no	no	no	no	no	no	no	no	no	no	no	no	no
562.25217	Escherichia coli strain MOD1-EC6831	no	562	WGS	strain MOD1-EC6831	O17:H49	no	no	2017-10-11T00:00:00Z	no	PRJNA230969	SAMN04992197	GCA_002520885.1	NOQX01000000	no	FDA/CFSAN	no	Illumina NextSeq 500	37.3x	SPAdes v. 3.8.2	no	no	204	5147592	50.62	5146	no	feces	no	18-Apr-1996	USA	USA: ND	no	no	no	Cow, Bos taurus	no	no	no	no	no	no	no	no	no	no	no	no	no
1051351.3	Escherichia coli PA19	Escherichia coli PA19	1051351	WGS	PA19	no	no	no	2013-01-31T00:00:00Z	no	PRJNA68599	SAMN01112591	GCA_000335335.1	AOEJ00000000	-	Institute for Genome Sciences	WGS	Illumina	71.46x	Celera Assembler v. 7.0	0	0	136	5219518	50.2	5223	5264	no	no	2008	United States	United States	no	no	no	Human, Homo sapiens	no	no	no	no	no	no	no	no	no	no	no	no	no
562.17348	Escherichia coli strain AUH_IMP396	no	562	WGS	strain AUH_IMP396	no	no	no	2017-05-22T00:00:00Z	no	PRJNA369353	SAMN06284481	GCA_002155585.1	MUKK00000000	no	LAU	no	Illumina MiSeq	51.0x	SPAdes v. 3.9.0	no	no	164	4972512	50.7	4999	no	no	no	12-Feb-2015	Lebanon	Lebanon	no	no	no	Human, Homo sapiens	no	no	no	no	no	no	no	no	no	no	no	no	no
562.18997	Escherichia coli strain DS1	no	562	WGS	strain DS1	no	no	no	2017-07-27T00:00:00Z	no	PRJNA252455	SAMN02850627	GCA_002234555.1	CP022466	no	Universidad de los Andes	no	Illumina HiSeq	94.0x	CLC assembly cell v. 3	no	no	1	4567805	50.74	4751	4689	Laboratory	no	1990	USA	USA:Boston	no	no	no	no	no	no	no	no	no	no	no	Coccobacilli	Yes	Mesophilic	37C	Facultative	no
562.20962	Escherichia coli strain MOD1-EC703	no	562	WGS	strain MOD1-EC703	O15:O40:H+	no	no	2017-10-06T00:00:00Z	no	PRJNA230969	SAMN05591526	GCA_002465465.1	NJKJ01000000	no	FDA/CFSAN	no	Illumina NextSeq 500	32.8x	SPAdes v. 3.8.2	no	no	186	5332032	50.41	5360	no	blood	no	1985	USA	USA: WA	no	no	no	Human, Homo sapiens	no	no	no	no	no	no	no	no	no	no	no	no	no
562.34232	Escherichia coli strain NCTC11130	no	562	WGS	strain NCTC11130	O11:K?:H52	no	NCTC:11130	2018-07-30T00:00:00Z	no	PRJEB6403	SAMEA3376929	GCA_900449175.1	UGCH01000000	no	SC	no	no	no	no	no	no	2	5202335	50.8155	5154	4812	not available: to be reported later	no	1900/1976	no	no	no	no	no	no	no	no	no	no	no	host_health_state:not available: to be reported later	no	no	no	no	no	no	no
562.25086	Escherichia coli strain MOD1-EC5779	no	562	WGS	strain MOD1-EC5779	no	no	no	2017-10-06T00:00:00Z	no	PRJNA230969	SAMN05468015	GCA_002518045.1	NOCY01000000	no	FDA/CFSAN	no	Illumina NextSeq 500	51.4x	SPAdes v. 3.8.2	no	no	128	4943360	50.58	4983	no	intestine	no	02-Mar-1983	USA	USA: PA	no	no	no	Pig, Sus scrofa	no	no	no	no	no	no	no	no	no	no	no	no	no
EC57	Escherichia coli	Escherichia coli	no	no	no	no	no	no	no	no	no	no	no	no	no	no	no	no	no	no	no	no	no	no	no	no	no	no	no	no	no	no	no	no	no	no	no	no	no	no	no	no	no	no	no	no	no	no	no
1444135.3	Escherichia coli 1-250-04_S3_C1	no	1444135	WGS	1-250-04_S3_C1	no	no	no	2014-04-11T00:00:00Z	no	PRJNA233792	SAMN02680253	GCA_000627435.1	JJLU00000000	-	IGS	no	Illumina	118.26x	MaSuRCA v. 2.0.3.1	no	no	203	5098119	50.9	5086	5235	feces	no	2009	Tanzania	Tanzania	no	no	no	Human, Homo sapiens	no	no	no	no	no	no	no	no	no	no	no	no	no
562.5166	Escherichia coli upec-253	no	562	WGS	upec-253	no	no	no	2014-11-13T00:00:00Z	25373147	PRJNA248737	SAMN02802079	GCA_000778075.1	JSJO00000000	-	University of Washington	no	Illumina HiSeq	23x	ABYSS v. 1.3.5	no	no	125	5106743	50.18	4880	0	patient with urinary tract infection	no	2012	USA	USA: WA	no	no	no	Human, Homo sapiens	no	no	no	no	no	no	no	no	no	no	no	no	no
562.7085	Escherichia coli strain F5524-c2	no	562	WGS	strain F5524-c2	O6:H16	no	no	2015-03-02T00:00:00Z	26044422	PRJNA218110	SAMN03334835	GCF_000935555.1	JYIG01000000	no	CDC	no	Illumina MiSeq	77.13x	CLC Genomics Workbench v. 7.5.1	no	no	287	4875984	50.55	5159	4748	Stool	no	1998	no	no	no	no	no	Human, Homo sapiens	no	no	Diarrhea	no	no	no	no	no	no	no	no	no	no
562.28390	Escherichia coli strain CowEC636	no	562	WGS	strain CowEC636	no	no	no	2018-02-26T00:00:00Z	no	PRJNA433998	SAMN08533368	GCA_002949295.1	PTXU01000000	no	Government of Alberta	no	Illumina MiSeq	100x	SPAdes v. 3.6.0	no	no	79	4959767	50.722	5189	5096	feces	no	Aug-2015	Canada	Canada: Alberta	no	no	no	Cow, Bos taurus	no	no	no	no	no	no	no	no	no	no	no	no	no
868163.3	Escherichia coli DEC6D	Escherichia coli DEC6D	868163	WGS	DEC6D	no	no	no	2012-02-23T00:00:00Z	22582382	PRJNA50963	SAMN00190996	GCA_000249655.2	AIFY00000000	-	Institute for Genome Sciences	WGS	no	no	no	0	0	60	4981663	50.6	5113	5185	no	no	1951	Italy	Italy	no	no	no	Human, Homo sapiens	no	no	no	no	no	no	no	no	no	no	no	no	no
562.22934	Escherichia coli O8:H4 strain ECO0544	no	562	WGS	ECO0544	no	no	BSAC	no	28720578	PRJEB4681	ERS357263	no	no	no	no	no	Illumina HiSeq 2000	no	no	no	no	126	5132815	50.55	5166	no	no	no	no	United Kingdom	no	no	no	no	Human, Homo sapiens	no	no	no	no	no	no	Resistant;Susceptible	no	no	no	no	no	no
562.7989	Escherichia coli strain CFSAN026845	no	562	WGS	strain CFSAN026845	142	no	no	2015-05-22T00:00:00Z	26430026	PRJNA230969	SAMN03455860	GCF_001012575.1	LDCV01000000	no	FDA/CFSAN	no	Illumina MiSeq	99x	CLC Genomics Workbench v. 7.6.1	no	no	95	5088969	50.53	5340	4994	no	no	1999	United States	United States	no	no	no	Cow, Bos taurus	no	no	no	no	no	no	no	no	no	no	no	no	no
562.21186	Escherichia coli strain MOD1-EC4356	no	562	WGS	strain MOD1-EC4356	O157:H7	no	no	2017-10-06T00:00:00Z	no	PRJNA230969	SAMN04913983	GCA_002473915.1	NWNY01000000	no	FDA/CFSAN	no	Illumina NextSeq 500	52x	SPAdes v. 3.8.2	no	no	287	5423551	50.3	5739	no	environmental isolate	no	26-Oct-2006	USA	USA: CA	no	no	no	no	no	no	no	no	no	no	no	no	no	no	no	no	no
562.31076	Escherichia coli strain VREC0218	no	562	WGS	strain VREC0218	no	no	no	2018-06-18T00:00:00Z	no	PRJEB8774	SAMEA3472082	GCA_900478905.1	UCVN01000000	no	SC	no	no	no	no	no	no	115	5175898	50.5898	5285	4859	feces	no	2014	United Kingdom	United Kingdom	no	no	no	Pig, Sus scrofa	no	no	no	no	no	host_health_state:carriage	no	no	no	no	no	no	no
562.22181	Escherichia coli strain MOD1-EC5826	no	562	WGS	strain MOD1-EC5826	O156:H10	no	no	2017-10-13T00:00:00Z	no	PRJNA230969	SAMN05439384	GCA_002546325.1	NOBO01000000	no	FDA/CFSAN	no	Illumina NextSeq 500	71.2x	SPAdes v. 3.8.2	no	no	158	4552611	50.69	4505	no	Jejunum	no	1984-04-13	USA	USA:PA	no	no	no	Pig, Sus scrofa	no	no	no	no	no	no	no	no	no	no	no	no	no
562.21822	Escherichia coli strain MOD1-EC5152	no	562	WGS	strain MOD1-EC5152	no	no	no	2017-10-06T00:00:00Z	no	PRJNA230969	SAMN04279490	GCA_002516855.1	NOGC01000000	no	FDA/CFSAN	no	Illumina NextSeq 500	59.5x	SPAdes v. 3.8.2	no	no	138	4866345	50.67	4833	no	uterus	no	12-Sep-2007	USA	USA: NY	no	no	no	Cow, Bos taurus	no	no	no	no	no	no	no	no	no	no	no	no	no
562.30979	Escherichia coli strain TUM18768	no	562	WGS	strain TUM18768	no	no	no	2018-06-29T00:00:00Z	no	PRJDB7087	SAMD00126593	GCA_003306755.1	BGYV01000000	no	Toho University	no	illumina MiSeq	18x	SPAdes v. 3.11	no	no	106	5062893	50.7569	5050	no	no	no	2017-04-05	Japan	Japan	no	no	no	Human, Homo sapiens	no	no	no	no	no	no	no	no	no	no	no	no	no
562.22471	Escherichia coli O17:H18 strain ECO0043	no	562	WGS	ECO0043	no	no	CUH	no	28720578	PRJEB4681	ERS356782	no	no	no	no	no	Illumina HiSeq 2000	no	no	no	no	176	5362352	50.5	5413	no	no	no	no	United Kingdom	no	no	no	no	Human, Homo sapiens	no	no	no	no	no	no	Susceptible;Resistant	no	no	no	no	no	no
868198.3	Escherichia coli DEC13C	Escherichia coli DEC13C	868198	WGS	DEC13C	no	no	no	2012-02-23T00:00:00Z	22582382	PRJNA51035	SAMN00199319	GCA_000250355.2	AIHH00000000	-	Institute for Genome Sciences	WGS	no	no	no	0	0	68	5294966	50.7	5284	5385	infant	no	1974	Tanzania	Tanzania	no	no	no	Human, Homo sapiens	no	no	no	no	no	no	no	no	no	no	no	no	no
562.30287	Escherichia coli strain WCHEC035053S1G1000M9	no	562	WGS	strain WCHEC035053S1G1000M9	no	no	no	2018-05-26T00:00:00Z	no	PRJNA450216	SAMN08932771	GCA_003172555.1	QGIU01000000	no	West China Hospital, Sichuan University	no	Illumina Hiseq-X Ten	200x	Unicycler v. 0.4.5	no	no	115	4590980	50.7315	4775	4696	no	no	2017	China	China: Chengdu, Sichuan	no	no	no	no	no	no	no	no	no	no	no	no	no	no	no	no	no
562.72333	Escherichia coli strain P3	no	562	Complete	strain P3	no	no	no	2021-03-15T00:00:00Z	no	PRJNA669528	SAMN16454214	GCA_017355085.1	CP063956,CP063957	no	Texas A&M	no	Illumina MiSeq; Oxford Nanopore	151.0x	Unicycler v. DECEMBER-2019	1	1	2	4876886	50.7803	4849	4563	Cattle hide	isolated from cattle isolates at Iowa State University	2005	USA	USA: South Central	no	no	no	cattle	no	no	no	no	no	no	no	no	no	no	no	no	no
562.18802	Escherichia coli strain MOD1-EC5510	no	562	WGS	strain MOD1-EC5510	OX23:H38	no	no	2017-07-25T00:00:00Z	no	PRJNA230969	SAMN05440409	GCA_002229595.1	NLNG00000000	no	FDA/CFSAN	no	Illumina NextSeq 500	93.4x	SPAdes v. 3.8.2	no	no	116	4758153	50.36	4763	no	Intestine	no	01-Jan-1976	USA	USA:PA	no	no	no	Cow, Bos taurus	no	no	no	no	no	no	no	no	no	no	no	no	no
562.28806	Escherichia coli strain BMX2_J05301_noTZP	no	562	WGS	BMX2_J05301_noTZP	no	no	no	2018-04-30T00:00:00Z	29691340	PRJNA431448	SAMN08391364	GCA_003074495.1	PQCK01000000	no	The Jackson Laboratory	no	Illumina; PacBio	57x (Illumina); 136x (PacBio)	SPAdes v. 3.9	no	no	28	5387606	50.5986	5418	no	no	no	no	Austria	Austria	no	no	no	no	no	no	no	no	no	no	no	no	no	no	no	no	no
562.33314	Escherichia coli strain MOD1-ECOR54	no	562	WGS	strain MOD1-ECOR54	no	no	no	2018-08-02T00:00:00Z	no	PRJNA230969	SAMN05439311	GCA_003333615.1	QOYN01000000	no	FDA/CFSAN	no	Illumina NextSeq 500	70.4x	SPAdes v. 3.8.2	no	no	113	5035502	50.4207	5240	5159	no	no	no	USA	USA: IA	no	no	no	Human, Homo sapiens	no	no	no	no	no	no	no	no	no	no	no	no	no
562.30531	Escherichia coli strain A364	no	562	WGS	strain A364	no	no	no	2018-07-09T00:00:00Z	no	PRJNA400107	SAMN07556691	GCA_003292155.1	NRTD01000000	no	China Agricultural University	no	Illumina HiSeq	100x	SPAdes v. 3.9.0	no	no	111	5281702	50.4166	5205	no	feces	no	2016-09	China	China	no	no	no	Human, Homo sapiens	no	no	no	no	no	no	no	no	no	no	no	no	no
562.31459	Escherichia coli strain KCRI-521 strain R0003_521	no	562	WGS	strain KCRI-521 strain R0003_521	no	no	no	2018-06-20T00:00:00Z	29977533	PRJEB23541	SAMEA4643527	GCA_900490615.1	UEMK01000000	no	Kilimanjaro Clinical Research Institute	no	Illumina MiSeq	no	no	no	no	311	5199116	50.611	5458	no	Sputum	no	2014	Tanzania	Moshi	no	no	no	Human, Homo sapiens	no	no	no	no	no	host_health_state:diseased	Susceptible;Resistant	no	no	no	no	no	no
562.5225	Escherichia coli upec-188	no	562	WGS	upec-188	no	no	no	2014-11-13T00:00:00Z	25373147	PRJNA248737	SAMN02802006	GCA_000779635.1	JSLV00000000	-	University of Washington	no	Illumina HiSeq	29x	ABYSS v. 1.3.5	no	no	58	4906476	50.66	4661	0	patient with urinary tract infection	no	2011	USA	USA: WA	no	no	no	Human, Homo sapiens	no	no	no	no	no	no	no	no	no	no	no	no	no
562.63042	Escherichia coli strain 005008	no	562	Complete	strain 005008	no	no	no	2020-07-20T00:00:00Z	no	PRJNA418674	SAMN15447143	GCA_013426115.1	CP058661,CP058665,CP058662,CP058663,CP058664	no	West China Hospital, Sichuan University	no	Illumina HiSeq; Oxford Nanopore MiniION	150.0x	Unicycler v. 0.4.8	1	4	5	5121313	50.6693	5185	4854	abdominal drainage	no	30-Nov-2012	China	China: Chengdu, Sichuan	no	no	no	Human, Homo sapiens	no	no	no	no	no	no	no	no	no	no	no	no	no
1268238.3	Escherichia coli O5:K4(L):H4 str. ATCC 23502	Escherichia coli O5:K4(L):H4 str. ATCC 23502	1268238	WGS	O5:K4(L):H4 str. ATCC 23502	O5:K4(L):H4	no	ATCC	2013-01-10T00:00:00Z	no	PRJEB1191	SAMEA2272238	GCA_000333195.1	CAPL00000000	-	RPI	WGS	no	no	no	0	0	160	4678866	50.6	4595	4560	no	no	no	no	no	no	no	no	no	no	no	no	no	no	no	no	no	no	no	no	no	no
EC155	Escherichia coli	Escherichia coli	no	no	no	no	no	no	no	no	no	no	no	no	no	no	no	no	no	no	no	no	no	no	no	no	no	no	no	no	no	no	no	no	no	no	no	no	no	no	no	no	no	no	no	no	no	no	no
562.23333	Escherichia coli O1:H7 strain ECO1096	no	562	WGS	ECO1096	no	no	BSAC	no	28720578	PRJEB4681	ERS357674	no	no	no	no	no	Illumina HiSeq 2000	no	no	no	no	75	5051715	50.63	5066	no	no	no	no	United Kingdom	no	no	no	no	Human, Homo sapiens	no	no	no	no	no	no	Susceptible;Resistant	no	no	no	no	no	no
562.7280	Escherichia coli strain BIDMC102	no	562	WGS	strain BIDMC102	no	no	no	2015-06-22T00:00:00Z	no	PRJNA271899	SAMN03280210	GCF_001030515.1	LEUG01000000	no	Broad Institute	no	Illumina	137.0x	allpaths v. R48559	no	no	10	5172541	50.78	5074	4802	no	no	2014	no	no	no	no	no	Human, Homo sapiens	no	no	no	no	no	no	no	no	no	no	no	no	no
562.30806	Escherichia coli strain TUM18667	no	562	WGS	strain TUM18667	no	no	no	2018-06-29T00:00:00Z	no	PRJDB7087	SAMD00126492	GCA_003303275.1	BGUY01000000	no	Toho University	no	illumina MiSeq	25.4x	SPAdes v. 3.11	no	no	165	5169556	50.7986	5249	no	no	no	2016-10-24	Japan	Japan	no	no	no	Human, Homo sapiens	no	no	no	no	no	no	no	no	no	no	no	no	no
562.5381	Escherichia coli blood-09-0023rep1	no	562	WGS	blood-09-0023rep1	no	no	no	2014-11-13T00:00:00Z	25373147	PRJNA248737	SAMN02801836	GCA_000782355.1	JSRV00000000	-	University of Washington	no	Illumina HiSeq	34x	ABYSS v. 1.3.5	no	no	163	5339319	50.44	5243	0	blood from patient with bacteremia	no	2009	USA	USA: WA	no	no	no	Human, Homo sapiens	no	no	no	no	no	no	no	no	no	no	no	no	no
562.30355	Escherichia coli strain MH16-401M	no	562	WGS	strain MH16-401M	no	no	no	2018-05-30T00:00:00Z	no	PRJDB6655	SAMD00117345	GCA_003203315.1	BGNC01000000	no	National Institute of Infectious Diseases	no	Illumina MiniSeq	155.0x	CLC Genomic Workbench v. 9.0	no	no	257	4742541	50.5686	4872	no	blood	no	2016	Viet Nam	Viet Nam:Hanoi	no	no	env_biome:not applicable	Human, Homo sapiens	no	no	no	no	no	no	no	no	no	no	no	no	no
1169315.3	Escherichia coli KTE1	Escherichia coli KTE1	1169315	WGS	KTE1	no	no	no	2013-05-31T00:00:00Z	no	PRJNA157549	SAMN00847633	GCA_000407665.1	ASTN00000000	-	Broad Institute	WGS	Illumina	144.0x	allpaths v. R43220	0	0	59	5270977	47.6	5207	4978	faecal	no	2009	no	no	no	no	no	Human, Homo sapiens	female	no	no	no	no	no	no	no	no	no	no	no	no
562.21287	Escherichia coli strain MOD1-EC4306	no	562	WGS	strain MOD1-EC4306	O157:H7	no	no	2017-10-06T00:00:00Z	no	PRJNA230969	SAMN04913903	GCA_002476055.1	NWPR01000000	no	FDA/CFSAN	no	Illumina NextSeq 500	43x	SPAdes v. 3.8.2	no	no	336	5395021	50.29	5732	no	environmental isolate	no	26-Oct-2006	USA	USA: CA	no	no	no	no	no	no	no	no	no	no	no	no	no	no	no	no	no
562.21620	Escherichia coli strain MOD1-EC6316	no	562	WGS	strain MOD1-EC6316	O126:H28	no	no	2017-10-11T00:00:00Z	no	PRJNA230969	SAMN05464571	GCA_002512745.1	NLZX01000000	no	FDA/CFSAN	no	Illumina NextSeq 500	34.6x	SPAdes v. 3.8.2	no	no	220	5054924	50.46	5072	no	feces	no	10-Jul-1987	USA	USA: IA	no	no	no	Meleagris	no	no	no	no	no	no	no	no	no	no	no	no	no
562.19567	Escherichia coli strain FC10276	no	562	WGS	strain FC10276	no	no	no	2017-07-20T00:00:00Z	28686503	PRJNA358785	SAMN06973355	GCA_002223015.1	NIIC00000000	no	National institutes of Food and Drug Control	no	Illumina MiSeq	25x	SOAPdenovo v. 2.04	no	no	138	5064054	50.8	5343	5232	no	no	2013-06	China	China: Beijing	no	no	no	Human, Homo sapiens	no	no	no	no	no	no	no	no	no	no	no	no	no
GN04094	Escherichia coli	Escherichia coli	no	no	no	no	no	no	no	no	no	no	no	no	no	no	no	no	no	no	no	no	no	no	no	no	no	no	no	no	no	no	no	no	no	no	no	no	no	no	no	no	no	no	no	no	no	no	no
562.13867	Escherichia coli strain 8350a	no	562	WGS	strain 8350a	no	no	no	2016-12-21T00:00:00Z	no	PRJNA287625	SAMN03784990	GCF_001911985.1	LGMF00000000	no	Universidad de Chile	no	Illumina HiSeq	170.0x	MaSuRCA v. 2.2.1	no	no	136	5024877	50.7	5381	5362	feces	no	Dec-1986	Chile	Chile: Santiago	no	no	no	Human, Homo sapiens	no	no	Watery diarrhea	no	no	no	no	no	no	no	C	no	no
562.33267	Escherichia coli strain GER_MD14_1505_Eco_037	no	562	WGS	strain GER_MD14_1505_Eco_037	no	no	no	2018-07-15T00:00:00Z	no	PRJNA433857	SAMN08519241	GCA_003323075.1	PUSJ01000000	no	Northern Arizona University	no	Illumina NextSeq	116x	SPAdes v. 3.10.1	no	no	191	5336807	50.4579	5650	5540	military dog fecal sample	no	15-May-2015	Germany	Germany	no	no	no	Dog, Canis lupus familiaris	no	no	no	no	no	no	no	no	no	no	no	no	no
1126916.3	Escherichia coli C725_88	Escherichia coli C725_88	1126916	WGS	C725_88	no	no	no	2013-08-13T00:00:00Z	no	PRJNA79291	SAMN02436011	GCA_000446765.1	AIBL00000000	-	IGS	WGS	Illumina HiSeq 2000	419x	Velvet v. 1.1.04	0	0	252	4914599	50.4	4833	0	stool sample	no	no	Germany	Germany	no	no	no	Human, Homo sapiens	no	no	no	no	no	no	no	Rod-shaped	no	no	no	no	no
562.22195	Escherichia coli strain MOD1-EC6174	no	562	WGS	strain MOD1-EC6174	O8:H14	no	no	2017-10-13T00:00:00Z	no	PRJNA230969	SAMN04902860	GCA_002546935.1	NNYM01000000	no	FDA/CFSAN	no	Illumina NextSeq 500	26.4x	SPAdes v. 3.8.2	no	no	222	5581409	50.34	5846	no	Rectum	no	2013-01-22	USA	USA:CO	no	no	no	Pig, Sus scrofa	no	no	no	no	no	no	no	no	no	no	no	no	no
562.28930	Escherichia coli strain 194384 strain 194384_strain4	no	562	WGS	strain 194384 strain 194384_strain4	O26	no	no	2017-11-23T00:00:00Z	no	PRJEB19376	SAMEA81318418	GCA_900163935.1	FULB01000000	no	ISTITUTO SUPERIORE DI SANITA	no	no	no	no	no	no	232	5274938	50.3671	5628	no	feces	no	2016	Romania	Romania	no	no	no	Human, Homo sapiens	no	no	no	no	no	host_health_state:diseased	no	no	no	no	no	no	no
1281259.3	Escherichia coli UMEA 3662-1	Escherichia coli UMEA 3662-1	1281259	WGS	UMEA 3662-1	no	no	no	2013-08-28T00:00:00Z	no	PRJNA186362	SAMN01885971	GCA_000461495.1	AWDU00000000	-	Broad Institute	WGS	Illumina	142.0x	allpaths v. R46390	0	0	22	5083031	50.6	5024	4772	urine	UTI induced bacteremia	1996	Sweden	no	no	no	no	Human, Homo sapiens	no	no	no	no	no	no	no	no	no	no	no	no	Urinary tract infection (UTI);Bacteremia
562.21118	Escherichia coli strain MOD1-EC6732	no	562	WGS	strain MOD1-EC6732	no	no	no	2017-10-06T00:00:00Z	no	PRJNA230969	SAMN04992563	GCA_002468565.1	NMLD01000000	no	FDA/CFSAN	no	Illumina MiSeq	49.6x	SPAdes v. 3.8.2	no	no	150	4996924	50.71	5062	no	feces	no	06-Dec-1993	Canada	Canada	no	no	no	Human, Homo sapiens	no	no	no	no	no	no	no	no	no	no	no	no	no
562.21957	Escherichia coli strain MOD1-EC5932	no	562	WGS	strain MOD1-EC5932	no	no	no	2017-10-13T00:00:00Z	no	PRJNA230969	SAMN05439358	GCA_002534695.1	NKUN01000000	no	FDA/CFSAN	no	Illumina NextSeq 500	36.1x	SPAdes v. 3.8.2	no	no	183	5162970	50.57	5288	no	Intestine-Small	no	1985-08-27	Puerto Rico	Puerto Rico	no	no	no	Pig, Sus scrofa	no	no	no	no	no	no	no	no	no	no	no	no	no
ELI_78	Escherichia coli	Escherichia coli	no	no	no	no	no	no	no	no	no	no	no	no	no	no	no	no	no	no	no	no	no	no	no	no	no	no	no	no	no	no	no	no	no	no	no	no	no	no	no	no	no	no	no	no	no	no	no
1125644.3	Escherichia coli P0305260.1	Escherichia coli P0305260.1	1125644	WGS	P0305260.1	no	no	no	2013-04-08T00:00:00Z	no	PRJNA78875	SAMN00855354	GCA_000356585.1	AQEL00000000	-	IGS	WGS	Illumina and 454	72.06x	Celera Assembler v. 7.0	0	0	26	4875319	50.9	4805	4730	feces	no	no	Bangladesh	Bangladesh	no	no	no	Human, Homo sapiens	no	no	no	no	no	no	no	Bacilli	no	no	no	facultative anarobic	no
1169386.3	Escherichia coli KTE133	Escherichia coli KTE133	1169386	WGS	KTE133	no	no	no	2012-12-19T00:00:00Z	no	PRJNA157691	SAMN00847704	GCA_000326305.1	ANXZ00000000	-	Broad Institute	WGS	Illumina	60.0x	allpaths v. R42557	0	0	66	4983540	50.5	4810	4615	faecal	2010	2010	no	no	no	no	no	Human, Homo sapiens	female	no	no	no	no	no	no	no	no	no	no	no	no
562.45436	Escherichia coli strain Ec-20Lar	no	562	Complete	strain Ec-20Lar	no	no	no	2019-02-05T00:00:00Z	no	PRJNA515400	SAMN10754569	GCA_004138625.1	CP035317	no	University Hospital of Larissa	no	PacBio Sequel	533.0x	HGAP v. 4	1	no	1	5083560	50.6119	5087	4862	Clinical material	no	2018	Greece	Greece	no	no	no	Human, Homo sapiens	no	no	Colonization	no	no	no	no	no	no	no	no	no	no
562.28515	Escherichia coli strain HT2012073	no	562	WGS	strain HT2012073	no	no	no	2018-03-06T00:00:00Z	27924811	PRJNA277129	SAMN03384337	GCA_002972565.1	JZPF01000000	no	National institute for communicable disease control and prevention	no	Illumina GAIIx	40.0x	Velvet v. April 2014	no	no	171	5318300	50.3191	5594	no	animal	no	2012	China	China	no	no	no	no	no	no	no	no	no	no	no	no	no	no	no	no	no
562.16336	Escherichia coli strain 102687	no	562	WGS	strain 102687	no	no	no	2017-03-30T00:00:00Z	no	PRJNA276119	SAMN03366549	GCA_002075225.1	JZXG00000000	no	no	no	no	no	no	no	no	186	5044063	50.55	5160	no	feces	no	no	Gambia	Gambia	no	no	no	Human, Homo sapiens	no	no	no	no	no	no	no	no	no	no	no	no	no
376725.3	Escherichia coli O103:H2 strain FWSEC0007	no	376725	Complete	O103:H2 strain FWSEC0007	O103:H2	no	no	2019-05-03T00:00:00Z	no	PRJNA287560	SAMN08768108	GCA_005037795.2	NJGQ01000000	no	National Microbiology Laboratory	no	Illumina MiSeq;Oxford Nanopore MinION	103.12x;58.53x	Unicycler;Canu v. 0.4.4.0;1.7	1	1	2	5470829	50.6879	5856	5741	Clinical: Human (Homo sapiens)	is from Environmental, animal husbandry, food samples, and medical isolates	2004	Canada	Canada:Manitoba,Winnipeg	no	no	no	Human, Homo sapiens	no	no	no	no	no	no	no	no	no	Mesophilic	37 C	Facultative	no
562.7298	Escherichia coli strain 36493	no	562	WGS	strain 36493	O26:H11	no	no	2015-06-24T00:00:00Z	26227606	PRJNA284656	SAMN03704971	GCF_001039225.1	LDXB01000000	no	Anses	no	Illumina MiSeq	47.0x	CLC Genomic Workbench v. 7.5.1	no	no	204	5422929	50.51	5839	5389	feces	isolated in France	2013	France	France	no	no	no	Human, Homo sapiens	no	no	HUS	no	no	no	no	no	no	no	C	no	no
562.34086	Escherichia coli strain AR_0013	no	562	Complete	strain AR_0013	no	no	no	2018-09-16T00:00:00Z	no	PRJNA292901	SAMN04014854	GCA_003571685.1	CP032204,CP032205	no	Centers for Disease Control and Prevention	no	PacBio RSII	160x	canu v. 1.6	1	1	2	5481110	50.7595	5800	5632	no	no	no	no	no	no	no	no	no	no	no	no	no	no	no	Susceptible;Resistant;Susceptible-dose dependent;Not defined	no	no	no	no	no	no
ELI_230	Escherichia coli	Escherichia coli	no	no	no	no	no	no	no	no	no	no	no	no	no	no	no	no	no	no	no	no	no	no	no	no	no	no	no	no	no	no	no	no	no	no	no	no	no	no	no	no	no	no	no	no	no	no	no
562.7044	Escherichia coli strain fhi	no	562	WGS	strain fhi	103	no	no	2014-09-06T00:00:00Z	no	PRJEB6447	SAMEA2593982	GCF_000752975.1	CCQZ01000000	no	NTNU	no	no	no	no	no	no	155	5157527	50.64	5383	no	Human faeces	no	2010-10-28	Norway	Norway	no	no	no	Human, Homo sapiens	no	no	no	no	no	no	no	no	no	no	no	no	no
562.28612	Escherichia coli strain GZC13-7	no	562	WGS	strain GZC13-7	no	no	no	2018-03-19T00:00:00Z	29535301	PRJNA417344	SAMN07983315	GCA_003008935.1	PGJE01000000	no	China Aricultural University	no	Illumina HiSeq	20x	CLC NGS Cell v. 9.5.3	no	no	163	5139480	50.6125	5200	no	no	no	2013	China	China:Guangzhou	no	no	no	Chicken, Gallus gallus	no	no	no	no	no	no	no	no	no	no	no	no	no
562.28563	Escherichia coli strain AR_0374	no	562	Complete	strain AR_0374	no	no	no	2018-04-25T00:00:00Z	no	PRJNA316321	SAMN07291517	GCA_002999075.1	CP027126,CP027128,CP027127,CP027125	no	FDA/CDC	no	Pacbio; Illumina	18.16x	SMRT v. 2.3.0; HGAP v. 3.0; SPAdes v.	1	3	4	5022669	50.8483	4914	4834	no	no	no	no	no	no	no	no	no	no	no	no	no	no	no	Susceptible;Resistant;Not defined	no	no	no	no	no	no
562.21986	Escherichia coli strain MOD1-EC6249	no	562	WGS	strain MOD1-EC6249	O4:H16	no	no	2017-10-13T00:00:00Z	no	PRJNA230969	SAMN04893476	GCA_002535575.1	NMAQ01000000	no	FDA/CFSAN	no	Illumina MiSeq	20.0x	SPAdes v. 3.8.2	no	no	131	4888820	50.32	4966	no	mammary gland	no	1986-08-11	USA	USA:OH	no	no	no	Cow, Bos taurus	no	no	no	no	no	no	no	no	no	no	no	no	no
562.22069	Escherichia coli strain MOD1-EC5956	no	562	WGS	strain MOD1-EC5956	O120:H31	no	no	2017-10-13T00:00:00Z	no	PRJNA230969	SAMN05439405	GCA_002539085.1	NMGW01000000	no	FDA/CFSAN	no	Illumina NextSeq 500	47.8x	SPAdes v. 3.8.2	no	no	126	5083039	50.42	5016	no	feces	no	2008-09-19	USA	USA:DC	no	no	no	Mustela putorius furo	no	no	no	no	no	no	no	no	no	no	no	no	no
244319.29	Escherichia coli O26:H11 strain TC3630	no	244319	WGS	O26:H11 strain TC3630	O26:H11	no	no	2017-10-25T00:00:00Z	no	PRJDB5571	SAMD00075748	GCA_002734925.1	BEJQ01000000	no	Microbiology, Graduate School of Medical Sciences, Kyushu University	no	Illumina HiSeq 2000	71.0095x	Platanus v. 1.1.0	no	no	311	5577712	50.31	6045	no	patients with symptoms	isolated from patients with symptoms in Japan from 1994 to 2011	1991	United States	United States	no	no	no	Cow, Bos taurus	no	no	no	no	no	no	no	no	no	no	no	no	no
562.9744	Escherichia coli strain STEC 2193	no	562	WGS	strain STEC 2193	O103:H2	STEC	no	2016-04-04T00:00:00Z	no	PRJNA285020	SAMN04002667	GCF_001606385.1	LOGW00000000	no	University of Groningen, University Medical Center Groningen	no	Illumina MiSeq	72.0x	CLC NGS Cell v. 7.0.3	no	no	188	5400967	50.6	5828	5519	feces	no	Jun-2013	Netherlands	Netherlands	no	no	no	Human, Homo sapiens	female	14	Bloody Diarrhoea	no	no	no	no	no	no	no	C	no	no
562.25349	Escherichia coli strain K56-2	no	562	WGS	strain K56-2	no	no	no	2017-12-02T00:00:00Z	no	PRJNA419689	SAMN08095529	GCA_002803475.1	PHQR01000000	no	UiT - The Arctic University of Norway	no	Illumina MiSeq	102.8x	SPAdes v. 3.10.1	no	no	101	5116437	50.44	5351	5238	urine	isolated from urinary tract infections	2000	Greece	Greece	no	no	no	Human, Homo sapiens	no	no	no	no	no	no	no	no	no	no	no	no	Urinary tract infection
562.23307	Escherichia coli O25:H4 strain ECO0959	no	562	WGS	ECO0959	no	no	BSAC	no	28720578	PRJEB4681	ERS357648	no	no	no	no	no	Illumina HiSeq 2000	no	no	no	no	109	5092860	50.78	5116	no	no	no	no	United Kingdom	no	no	no	no	Human, Homo sapiens	no	no	no	no	no	no	Resistant;Susceptible;Intermediate	no	no	no	no	no	no
1055538.14	Escherichia coli O145 strain RM9467-C1	no	1055538	Complete	O145 strain RM9467-C1	no	no	no	2020-09-16T00:00:00Z	no	PRJNA483500	SAMN09742412	GCA_014623245.1	CP031349,CP031348	no	USDA, ARS, WRRC	no	PacBio RSII	75.87x	HGAP v. RS_HGAP Assembly.3	1	1	2	5475413	50.6942	5702	5364	feces	no	no	USA	USA: CA	no	no	no	Cow, Bos taurus	no	no	no	no	no	no	no	no	no	no	no	no	no
562.22993	Escherichia coli O134:H31 strain ECO0617	no	562	WGS	ECO0617	no	no	BSAC	no	28720578	PRJEB4681	ERS357325	no	no	no	no	no	Illumina HiSeq 2000	no	no	no	no	50	4732208	50.61	4617	no	no	no	no	United Kingdom	no	no	no	no	Human, Homo sapiens	no	no	no	no	no	no	Susceptible;Resistant	no	no	no	no	no	no
562.12906	Escherichia coli strain AF7607	no	562	WGS	strain AF7607	no	no	no	2016-09-29T00:00:00Z	no	PRJNA341825	SAMN05729292	GCF_001749705.1	MIXP00000000	no	Heriot-Watt University	no	Illumina MiSeq	30.0x	CLC Genomics Workbench v. JULY-2015	no	no	119	4958194	50.65	5101	4872	mastitis	no	2009	Israel	Israel	no	no	no	Cow, Bos taurus	no	no	no	no	no	no	no	no	no	no	no	no	no
562.28528	Escherichia coli strain HT2012166	no	562	WGS	strain HT2012166	no	no	no	2018-03-06T00:00:00Z	27924811	PRJNA277284	SAMN03389098	GCA_002972835.1	JZPQ01000000	no	National institute for communicable disease control and prevention	no	Illumina GAIIx	40.0x	Velvet v. April 2014	no	no	130	5302448	50.322	5441	no	animal	no	2012	China	China	no	no	no	no	no	no	no	no	no	no	no	no	no	no	no	no	no
562.31185	Escherichia coli strain VREC0556	no	562	WGS	strain VREC0556	no	no	no	2018-06-18T00:00:00Z	no	PRJEB8774	SAMEA3753099	GCA_900480095.1	UCZV01000000	no	SC	no	no	no	no	no	no	91	5254035	50.571	5361	4909	feces	no	2015	United Kingdom	United Kingdom	no	no	no	Turkey, Meleagris gallopavo	no	no	no	no	no	host_health_state:carriage	no	no	no	no	no	no	no
562.20822	Escherichia coli strain MOD1-EC1376	no	562	WGS	strain MOD1-EC1376	X03:NM	no	no	2017-10-05T00:00:00Z	no	PRJNA230969	SAMN05591692	GCA_002462275.1	NJWJ01000000	no	FDA/CFSAN	no	Illumina NextSeq 500	59.8x	SPAdes v. 3.8.2	no	no	169	5093664	50.63	5208	no	feces	no	1990	Canada	Canada	no	no	no	Cow, Bos taurus	no	no	no	no	no	no	no	no	no	no	no	no	no
562.21349	Escherichia coli strain MOD1-EC6634	no	562	WGS	strain MOD1-EC6634	no	no	no	2017-10-06T00:00:00Z	no	PRJNA230969	SAMN04992464	GCA_002485145.1	NNUK01000000	no	FDA/CFSAN	no	Illumina NextSeq 500	41.4x	SPAdes v. 3.8.2	no	no	143	5017706	50.7	5113	no	feces	no	28-Feb-1991	Saudi Arabia	Saudi Arabia	no	no	no	Human, Homo sapiens	no	no	no	no	no	no	no	no	no	no	no	no	no
562.31045	Escherichia coli strain VREC0071	no	562	WGS	strain VREC0071	no	no	no	2018-06-18T00:00:00Z	no	PRJEB8774	SAMEA3472031	GCA_900478545.1	UCUB01000000	no	SC	no	no	no	no	no	no	73	4886276	50.8323	4805	4479	feces	no	2014	United Kingdom	United Kingdom	no	no	no	Cow, Bos taurus	no	no	no	no	no	host_health_state:carriage	no	no	no	no	no	no	no
1281070.3	Escherichia coli HVH 137 (4-2124971)	Escherichia coli HVH 137 (4-2124971)	1281070	WGS	HVH 137 (4-2124971)	no	no	no	2013-08-28T00:00:00Z	no	PRJNA186163	SAMN01885782	GCA_000457995.1	AVWW00000000	-	Broad Institute	WGS	Illumina	144.0x	allpaths v. R46367	0	0	27	5207824	50.6	5156	4880	Blood	no	2004	Denmark	Denmark	no	no	no	Human, Homo sapiens	no	no	no	no	no	no	no	Rod-shaped	no	no	no	no	Bacteremia
1181738.3	Escherichia coli KTE192	Escherichia coli KTE192	1181738	WGS	KTE192	no	no	no	2012-12-19T00:00:00Z	no	PRJNA163397	SAMN00974047	GCA_000352785.1	ANWR00000000	-	Broad Institute	WGS	Illumina	141.0x	allpaths v. R42721	0	0	23	4750886	50.5	4570	4379	Urinary tract	2010	2010	no	no	no	no	no	Human, Homo sapiens	female	no	no	no	no	no	no	no	no	no	no	no	no
562.30934	Escherichia coli strain TUM18723	no	562	WGS	strain TUM18723	no	no	no	2018-06-29T00:00:00Z	no	PRJDB7087	SAMD00126548	GCA_003305855.1	BGXC01000000	no	Toho University	no	illumina MiSeq	19.8x	SPAdes v. 3.11	no	no	114	5139775	50.7468	5180	no	no	no	2017-02-16	Japan	Japan	no	no	no	Human, Homo sapiens	no	no	no	no	no	no	no	no	no	no	no	no	no
404399.5	Escherichia coli O26 strain NIID131458	no	404399	WGS	O26 strain NIID131458	O26	no	no	2018-03-21T00:00:00Z	no	PRJDB5136	SAMD00064347	GCA_003113575.1	BDHZ01000000	no	National Institute of Infectious Diseases	no	Illumina MiSeq	16.98X	A5-miseq v. 20150522	no	no	201	5531340	50.5337	5945	no	no	no	2013	Japan	Japan	no	no	env_biome:not applicable	Human, Homo sapiens	no	no	no	no	no	no	no	Bacilli	no	no	no	Facultative	no
562.9922	Escherichia coli strain swine30	no	562	WGS	strain swine30	no	no	no	2016-04-08T00:00:00Z	no	PRJNA307142	SAMN04376768	GCF_001615615.1	LVNG00000000	no	Institute Of Microbiology Chinese Academy of Sciences	no	Illumina Hiseq2000	200x	SOAPdenovo v. 2.04	no	no	122	5209980	50.67	5181	no	rectum	no	2012	China	China:Jiangsu	no	no	no	Pig, Sus scrofa	no	no	no	no	no	no	no	no	no	no	C	no	no
562.30538	Escherichia coli strain A67	no	562	WGS	strain A67	no	no	no	2018-07-09T00:00:00Z	no	PRJNA400107	SAMN07556682	GCA_003292305.1	NRTM01000000	no	China Agricultural University	no	Illumina HiSeq	100x	SPAdes v. 3.9.0	no	no	163	5333411	50.3049	5393	no	feces	no	2016-09	China	China	no	no	no	Human, Homo sapiens	no	no	no	no	no	no	no	no	no	no	no	no	no
562.9849	Escherichia coli strain STEC 487	no	562	WGS	strain STEC 487	O26:H11	STEC	no	2016-04-04T00:00:00Z	no	PRJNA285020	SAMN04002616	GCF_001609765.1	LODA00000000	no	University of Groningen, University Medical Center Groningen	no	Illumina MiSeq	63.0x	CLC NGS Cell v. 7.0.3	no	no	317	5652824	50.35	6262	5773	feces	no	Aug-2013	Netherlands	Netherlands	no	no	no	Human, Homo sapiens	female	82	Diarrhoea	no	no	no	no	no	no	no	C	no	no
562.20975	Escherichia coli strain MOD1-EC716	no	562	WGS	strain MOD1-EC716	O7:H-	no	no	2017-10-06T00:00:00Z	no	PRJNA230969	SAMN05591663	GCA_002465705.1	NJJY01000000	no	FDA/CFSAN	no	Illumina NextSeq 500	41.6x	SPAdes v. 3.8.2	no	no	271	5255921	50.51	5425	no	blood	no	1985	USA	USA: WA	no	no	no	Human, Homo sapiens	no	no	no	no	no	no	no	no	no	no	no	no	no
1281132.3	Escherichia coli HVH 205 (4-3094677)	Escherichia coli HVH 205 (4-3094677)	1281132	WGS	HVH 205 (4-3094677)	no	no	no	2013-08-28T00:00:00Z	no	PRJNA186232	SAMN01885844	GCA_000459155.1	AVZF00000000	-	Broad Institute	WGS	Illumina	145.0x	allpaths v. R46367	0	0	44	5360691	50.7	5380	5118	Blood	no	2003	Denmark	Denmark	no	no	no	Human, Homo sapiens	no	no	no	no	no	no	no	Rod-shaped	no	no	no	no	Bacteremia
562.33361	Escherichia coli strain MOD1-ECOR57	no	562	WGS	strain MOD1-ECOR57	no	no	no	2018-08-02T00:00:00Z	no	PRJNA230969	SAMN05452816	GCA_003334555.1	QOYQ01000000	no	FDA/CFSAN	no	Illumina MiSeq	137.2x	SPAdes v. 3.8.2	no	no	128	5277375	50.4533	5622	5476	no	no	no	USA	USA: WA	no	no	no	Gorilla (gorilla)	no	no	no	no	no	no	no	no	no	no	no	no	no
562.70517	Escherichia coli strain RIVM_C018563	no	562	Complete	strain RIVM_C018563	no	no	no	2021-02-01T00:00:00Z	no	PRJNA691727	SAMN17373180	GCA_016776045.1	CP068804	no	National Institute for Public Health and the Environment	no	Oxford Nanopore MiniION	30x	Unicycler v. 0.4.4	1	0	1	5180503	50.5252	5129	4845	no	no	2019	Netherlands	Netherlands	no	no	no	Homo sapiens	no	no	no	no	no	no	no	no	no	no	no	no	no
562.19240	Escherichia coli strain F328	no	562	WGS	strain F328	O-:H-	STEC	no	2017-09-20T00:00:00Z	no	PRJNA383591	SAMN07488855	GCA_002319475.1	NWAO00000000	no	USDA	no	Illumina MiSeq	206.27x	SPAdes v. 3.9	no	no	182	5407359	50.5	6053	5922	feces	isolated from different sources to understand how pathogens respond to food-related stresses and cause disease, and to identify biomarkers	06-Feb-2001	USA	USA: Minnesota	no	no	no	Pig, Sus scrofa	no	no	no	no	no	no	no	no	no	no	no	no	no
2778656.3	Escherichia coli O20:H12 strain Res13-Lact-PEB17-18	no	2778656	Complete	O20:H12 strain Res13-Lact-PEB17-18	O20:H12	no	no	2020-11-18T00:00:00Z	no	PRJNA662792	SAMN16304208	GCA_015571715.1	CP062855,CP062856,CP062857,CP062858	no	Government of Canada	no	Oxford Nanopore MinION and Illumina MiSeq	1.00x	Unicycler v. 0.4.7	1	3	4	5190756	50.6882	5247	4922	feces	isolated from feed, faeces, manures and carcasses of quebecker pigs reared with penicillin-using or antibiotic-free husbandries	08-May-2017	Canada	Canada: Quebec	no	no	no	Pig, Sus scrofa domesticus	no	no	no	no	no	no	no	no	no	no	no	no	no
562.13964	Escherichia coli strain 106	no	562	Complete	strain 106	no	no	no	2017-01-02T00:00:00Z	no	PRJEB15352	SAMEA4444107	GCF_900096845.1	LT615377	NZ_LT615377.1	UNIVERSITY OF EXETER	no	no	no	no	1	no	1	4638126	50.83	4520	no	no	no	no	no	no	no	no	no	no	no	no	no	no	no	no	no	no	no	no	no	no	no
EC150	Escherichia coli	Escherichia coli	no	no	no	no	no	no	no	no	no	no	no	no	no	no	no	no	no	no	no	no	no	no	no	no	no	no	no	no	no	no	no	no	no	no	no	no	no	no	no	no	no	no	no	no	no	no	no
1005497.3	Escherichia coli PA22	Escherichia coli PA22	1005497	WGS	PA22	no	no	no	2012-06-12T00:00:00Z	no	PRJNA65859	SAMN02435925	GCA_000267085.1	AKLI00000000	-	Institute for Genome Sciences	WGS	Illumina and 454	46.29x	Celera Assembler v. 6.1	0	0	75	5494508	50.3	5576	5633	no	no	2007	United States	United States	no	no	no	Human, Homo sapiens	no	no	no	no	no	no	no	no	no	no	no	no	no
869688.5	Escherichia coli 2.3916	Escherichia coli 2.3916	869688	WGS	2.3916	no	STEC	no	2011-03-29T00:00:00Z	no	PRJNA51123	SAMN02436637	GCA_000194535.2	AFAB00000000	-	J. Craig Venter Institute	assembly	454 paired-end Titanium	23.54x	Celera v. 6.1	0	0	234	5639302	50.63	5807	0	pig	isolated from pig, its O antigen type (serotype) is O147, its H antigen type is H-	no	no	no	no	no	no	Pig, Sus scrofa	no	no	no	no	no	no	no	no	no	no	-	no	no
562.33481	Escherichia coli strain SC391	no	562	WGS	strain SC391	no	no	no	2018-08-03T00:00:00Z	no	PRJNA432505	SAMN08463003	GCA_003357435.1	QOLT01000000	no	University of Basel	no	Illumina HiSeq	352.2143787x	SPAdes v. 3.0.0	no	no	104	4845439	50.4366	4661	4396	Upshore outside the box	isolated by Ishii et al	2005-07-15	USA	USA: St. Louis Clyde watershed of Lake Superior	no	no	no	no	no	no	no	no	no	no	no	no	no	no	no	no	no
562.34474	Escherichia coli strain 24C	no	562	WGS	strain 24C	no	no	no	2018-08-07T00:00:00Z	no	PRJEB28020	SAMEA4811175	GCA_900500115.1	UIKX01000000	no	Hopital Henri Mondor APHP	no	no	no	no	no	no	144	5309940	50.6342	5341	no	Rectal swab	no	01/01/2018 - 01/03/2018	France	France	no	no	no	no	no	no	no	no	no	no	no	no	no	no	no	no	no
562.31355	Escherichia coli strain VRES0585	no	562	WGS	strain VRES0585	no	no	no	2018-06-18T00:00:00Z	no	PRJEB8776	SAMEA3753161	GCA_900481815.1	UDFV01000000	no	SC	no	no	no	no	no	no	69	5142237	50.6389	5163	4744	feces	no	2015	United Kingdom	United Kingdom	no	no	no	Turkey, Meleagris gallopavo	no	no	no	no	no	host_health_state:carriage	no	no	no	no	no	no	no
562.28631	Escherichia coli strain GZC09-12	no	562	WGS	strain GZC09-12	no	no	no	2018-03-19T00:00:00Z	29535301	PRJNA417344	SAMN07983296	GCA_003009315.1	PGJW01000000	no	China Aricultural University	no	Illumina HiSeq	20x	CLC NGS Cell v. 9.5.3	no	no	215	5166361	50.5613	5284	no	no	no	2009	China	China:Guangzhou	no	no	no	Chicken, Gallus gallus	no	no	no	no	no	no	no	no	no	no	no	no	no
562.16390	Escherichia coli strain KCJK5633	no	562	WGS	strain KCJK5633	no	no	no	2017-04-18T00:00:00Z	no	PRJNA298331	SAMN05655970	GCA_002099735.1	NADY00000000	no	US Food and Drug Administration	no	Illumina MiSeq	71.0x	SPAdes v. 3.0	no	no	85	5026232	50.5	5129	5058	feces	no	06-Feb-2016	USA	USA: FL	no	no	no	Cow, Bos taurus	no	no	no	no	no	no	no	no	no	no	C	no	no
562.19096	Escherichia coli strain 1rc4	no	562	WGS	strain 1rc4	no	no	no	2017-09-13T00:00:00Z	no	PRJNA393123	SAMN07316730	GCA_002263065.1	CM008266,NKYK00000000	no	IHU Mediteranee Infection	no	Illumina MiSeq	58.0x	A5-miseq v. 20140604	no	1	96	5209783	50.51	5510	5363	feces	no	2014	France	France	no	no	no	Human, Homo sapiens	no	no	asymptomatic	no	no	no	no	no	no	no	no	no	no
562.16456	Escherichia coli strain OLC995	no	562	WGS	strain OLC995	O174:H21	no	no	2017-05-12T00:00:00Z	no	PRJNA309770	SAMN04420167	GCA_002134745.1	NENR00000000	no	Canadian Food Inspection Agency	no	Illumina MiSeq	58.2008x	SPAdes v. 3.7.1	no	no	132	5136464	50.69	5457	5320	no	no	2010-12-16	Canada	Canada	no	no	no	no	no	no	no	no	no	no	no	no	no	no	C	no	no
562.21820	Escherichia coli strain MOD1-EC5155	no	562	WGS	strain MOD1-EC5155	no	no	no	2017-10-06T00:00:00Z	no	PRJNA230969	SAMN04279494	GCA_002516845.1	NOFZ01000000	no	FDA/CFSAN	no	Illumina NextSeq 500	53.7x	SPAdes v. 3.8.2	no	no	156	4946190	50.7	4989	no	uterus	no	12-Sep-2007	USA	USA: NY	no	no	no	Cow, Bos taurus	no	no	no	no	no	no	no	no	no	no	no	no	no
562.60277	Escherichia coli strain SCU-387	no	562	Complete	strain SCU-387	no	no	no	2020-04-30T00:00:00Z	no	PRJNA624897	SAMN14609795	GCA_012934765.1	CP051688,CP051689,CP051690,CP051691	no	Santa Clara University	no	Illumina MiSeq, Oxford Nanopore MiniION	18x	Unicycler v. 0.4.8	1	3	4	5514160	50.4903	5666	5241	rectal swab from healthy college student	no	2018	USA	USA: California	no	no	no	Human, Homo sapiens	no	no	no	no	no	no	no	no	no	no	no	no	no
562.13852	Escherichia coli strain 603388	no	562	WGS	strain 603388	no	no	no	2016-12-21T00:00:00Z	no	PRJNA287625	SAMN03785010	GCF_001911675.1	LGMZ00000000	no	Universidad de Chile	no	Illumina HiSeq	126.0x	MaSuRCA v. 2.2.1	no	no	160	5166599	50.64	5524	5435	feces	no	2007	Bangladesh	Bangladesh: Mirzapur	no	no	no	Human, Homo sapiens	no	no	Watery diarrhea	no	no	no	no	no	no	no	C	no	no
562.30972	Escherichia coli strain TUM18761	no	562	WGS	strain TUM18761	no	no	no	2018-06-29T00:00:00Z	no	PRJDB7087	SAMD00126586	GCA_003306615.1	BGYO01000000	no	Toho University	no	illumina MiSeq	15.6x	SPAdes v. 3.11	no	no	149	5199210	50.5954	5243	no	no	no	2017-03-31	Japan	Japan	no	no	no	Human, Homo sapiens	no	no	no	no	no	no	no	no	no	no	no	no	no
562.30964	Escherichia coli strain TUM18753	no	562	WGS	strain TUM18753	no	no	no	2018-06-29T00:00:00Z	no	PRJDB7087	SAMD00126578	GCA_003306455.1	BGYG01000000	no	Toho University	no	illumina MiSeq	15x	SPAdes v. 3.11	no	no	116	5181799	50.7555	5231	no	no	no	2017-03-24	Japan	Japan	no	no	no	Human, Homo sapiens	no	no	no	no	no	no	no	no	no	no	no	no	no
562.20994	Escherichia coli strain MOD1-EC581	no	562	WGS	strain MOD1-EC581	O157:H45	no	no	2017-10-06T00:00:00Z	no	PRJNA230969	SAMN06049495	GCA_002466085.1	NJLO01000000	no	FDA/CFSAN	no	Illumina NextSeq 500	41.9x	SPAdes v. 3.8.2	no	no	157	4831111	50.65	4941	no	no	no	1989	United States	United States	no	no	no	Human, Homo sapiens	no	no	no	no	no	no	no	no	no	no	no	no	no
1116176.3	Escherichia coli P0304777.15	Escherichia coli P0304777.15	1116176	WGS	P0304777.15	no	no	no	2013-04-08T00:00:00Z	no	PRJNA77589	SAMN00829492	GCA_000358285.1	AQAL00000000	-	IGS	WGS	Illumina	160x	Celera Assembler v. 7.0	0	0	138	5121088	50.7	5115	5153	no	no	no	Bangladesh	Bangladesh	no	no	no	Human, Homo sapiens	no	no	no	no	no	no	no	Bacilli	no	no	no	facultative anarobic	no
ELI_95	Escherichia coli	Escherichia coli	no	no	no	no	no	no	no	no	no	no	no	no	no	no	no	no	no	no	no	no	no	no	no	no	no	no	no	no	no	no	no	no	no	no	no	no	no	no	no	no	no	no	no	no	no	no	no
562.30239	Escherichia coli strain Aut2013_WWKa_NEU_44	no	562	WGS	strain Aut2013_WWKa_NEU_44	no	no	no	2018-05-21T00:00:00Z	no	PRJNA380388	SAMN06641788	GCA_003146455.1	NBKV01000000	no	BIOTEC	no	Illumina MiSeq	10.0x	ABySS v. 1.5.2	no	no	109	4916951	50.5233	4813	no	wastewater inflow	no	14-Oct-2013	Germany	Germany: Dresden-Kaditz	no	no	no	no	no	no	no	no	no	no	no	no	no	no	no	no	no
562.30274	Escherichia coli strain WCHEC050622C1G1000	no	562	WGS	strain WCHEC050622C1G1000	no	no	no	2018-05-26T00:00:00Z	no	PRJNA450216	SAMN08932807	GCA_003172285.1	QGKD01000000	no	West China Hospital, Sichuan University	no	Illumina Hiseq-X Ten	200x	Unicycler v. 0.4.5	no	no	138	4770609	50.6229	5034	4935	no	no	2017	China	China: Chengdu, Sichuan	no	no	no	no	no	no	no	no	no	no	no	no	no	no	no	no	no
562.22440	Escherichia coli O25:H4 strain ECO0013	no	562	WGS	ECO0013	no	no	CUH	no	28720578	PRJEB4681	ERS356752	no	no	no	no	no	Illumina HiSeq 2000	no	no	no	no	72	5014279	50.73	4960	no	no	no	no	United Kingdom	no	no	no	no	Human, Homo sapiens	no	no	no	no	no	no	Resistant;Susceptible;Intermediate	no	no	no	no	no	no
562.22840	Escherichia coli O75:H5 strain ECO0452	no	562	WGS	ECO0452	no	no	BSAC	no	28720578	PRJEB4681	ERS357169	no	no	no	no	no	Illumina HiSeq 2000	no	no	no	no	132	5241660	50.51	5382	no	no	no	no	United Kingdom	no	no	no	no	Human, Homo sapiens	no	no	no	no	no	no	Resistant;Susceptible;Intermediate	no	no	no	no	no	no
562.13836	Escherichia coli strain 403456	no	562	WGS	strain 403456	no	no	no	2016-12-21T00:00:00Z	no	PRJNA287625	SAMN04421180	GCF_001911315.1	LRLU00000000	no	Universidad de Chile	no	Illumina HiSeq	118.0x	MaSuRCA v. 2.2.1	no	no	259	5206771	50.57	5895	5913	feces	no	2007	Kenya	Kenya: Nyanza Province	no	no	no	Human, Homo sapiens	no	no	Diarrhea	no	no	no	no	no	no	no	C	no	no
562.8461	Escherichia coli strain fhi	no	562	WGS	strain fhi	no	no	no	2015-05-09T00:00:00Z	no	PRJEB6447	SAMEA2593976	GCF_000937415.1	LM997334,LM997335,LM997336,LM997337,LM997338,LM997339,LM997340,LM997341,LM997342,LM997343,LM997344,LM997345,LM997346,LM997347,LM997348,LM997349,LM997350,LM997351,LM997352,LM997353,LM997354,LM997355,LM997356,LM997357,LM997358,LM997359,LM997360,LM997361,LM997362,LM997363,LM997364,LM997365,LM997366,LM997367,LM997368,LM997369,LM997370	no	NTNU	no	no	no	no	no	no	37	4973820	50.53	4938	no	Human faeces	no	2011-03-11	Norway	Norway	no	no	no	Human, Homo sapiens	no	no	no	no	no	host_health_state:Gastroenteritis	no	no	no	no	no	no	no
562.70732	Escherichia coli strain FDAARGOS_1257 strain Not applicable	no	562	Complete	no	no	no	FDA:FDAARGOS_1257	2021-02-15T00:00:00Z	no	PRJNA231221	SAMN16357399	GCA_016889185.1	CP069480,CP069481	no	US Food and Drug Administration	no	Pacbio; Illumina	996.18x	SMRT v. 8.0.0, HGAP v. 4	1	1	2	5311839	50.4021	5311	4972	no	no	no	USA	USA:WA	no	no	no	Homo sapiens	no	no	no	no	no	host_description:Not applicable	no	no	no	no	no	no	no
562.33210	Escherichia coli strain KOS_DS02_1507_Eco_071	no	562	WGS	strain KOS_DS02_1507_Eco_071	no	no	no	2018-07-15T00:00:00Z	no	PRJNA433857	SAMN08519274	GCA_003321865.1	PURC01000000	no	Northern Arizona University	no	Illumina NextSeq	98x	SPAdes v. 3.10.1	no	no	116	4928290	50.6363	5159	5069	shelter dog fecal sample	no	02-Jul-2015	Kosovo	Kosovo	no	no	no	Dog, Canis lupus familiaris	no	no	no	no	no	no	no	no	no	no	no	no	no
83334.495	Escherichia coli O157:H7 strain Z892	no	83334	Complete	O157:H7 strain Z892	O157:H7	STEC	no	2021-03-04T00:00:00Z	no	PRJNA666790	SAMN16327590	GCA_017165335.1	CP062758,CP062759,CP062760	no	United State Department of Agriculture	no	PacBio RSII	106.36268104023735x	HGAP v. 3	1	2	3	5603028	50.4787	5816	5418	Bovine Faeces	no	2002	United Kingdom	United Kingdom	no	no	no	no	no	no	no	no	no	no	no	no	no	no	no	no	no
562.19017	Escherichia coli strain 67-1293	no	562	WGS	strain 67-1293	no	no	no	2017-08-09T00:00:00Z	no	PRJNA269984	SAMN03262736	GCA_002243925.1	KZ269036,KZ269037,KZ269038,KZ269039,KZ269040,KZ269041,KZ269042,KZ269043,KZ269044,KZ269045,KZ269046,KZ269047,KZ269048	no	Broad Institute	no	Illumina	130.0x	allpaths v. R48559	no	no	13	5094325	50.69	5128	4847	urine	no	no	USA	USA: Seattle	no	no	no	no	no	no	no	no	no	no	no	no	no	no	no	no	no
GCF_020881875.1	Escherichia coli	Escherichia coli	562	Complete	CE2050	no	no	no	no	no	PRJNA224116	SAMN18819224	GCF_020881875.1	no	no	no	no	no	no	no	no	no	no	no	no	no	no	no	no	no	no	no	no	no	no	no	no	no	no	no	no	no	no	no	no	no	no	no	no
562.5444	Escherichia coli CVM N36312PS	no	562	WGS	CVM N36312PS	no	no	no	2014-12-07T00:00:00Z	26142410	PRJNA266657	SAMN03177660	GCA_000798095.1	JUCO00000000	-	FDA	no	Illumina MiSeq	44.9x	CLC Genomics Workbench v. 7.5	no	no	141	4748987	50.9	4585	4595	cattle	no	20-Jan-2012	United States	United States	no	no	no	no	no	no	no	faecal	no	no	no	no	no	no	no	no	no
562.21346	Escherichia coli strain MOD1-EC6636	no	562	WGS	strain MOD1-EC6636	OX08	no	no	2017-10-06T00:00:00Z	no	PRJNA230969	SAMN04992466	GCA_002485105.1	NNUI01000000	no	FDA/CFSAN	no	Illumina NextSeq 500	35.9x	SPAdes v. 3.8.2	no	no	198	5153830	50.62	5302	no	feces	no	28-Feb-1991	Saudi Arabia	Saudi Arabia	no	no	no	Human, Homo sapiens	no	no	no	no	no	no	no	no	no	no	no	no	no
562.16277	Escherichia coli strain UMDKSU-2014-5-1253A	no	562	WGS	strain UMDKSU-2014-5-1253A	no	no	no	2017-03-03T00:00:00Z	no	PRJNA342435	SAMN06220111	GCA_002016195.1	MVMX00000000	no	no	no	no	no	no	no	no	336	5420721	50.57	5791	no	feces of feedlot cattle	no	30-Jul-2014	USA	USA: NE	no	no	no	Cow, Bos taurus	no	no	no	no	no	no	no	no	no	no	no	no	no
562.22102	Escherichia coli strain MOD1-EC6043	no	562	WGS	strain MOD1-EC6043	O8:H14	no	no	2017-10-13T00:00:00Z	no	PRJNA230969	SAMN05439468	GCA_002542055.1	NMEC01000000	no	FDA/CFSAN	no	Illumina NextSeq 500	20.9x	SPAdes v. 3.8.2	no	no	94	4688960	50.79	4571	no	feces	no	2010-06-24	USA	USA:CA	no	no	no	Capra aegagrus hircus	no	no	no	no	no	no	no	no	no	no	no	no	no
562.21518	Escherichia coli strain MOD1-EC6450	no	562	WGS	strain MOD1-EC6450	O139:H12	no	no	2017-10-11T00:00:00Z	no	PRJNA230969	SAMN04993069	GCA_002510745.1	NLXH01000000	no	FDA/CFSAN	no	Illumina MiSeq	36.7x	SPAdes v. 3.8.2	no	no	131	5098736	50.45	5181	no	intestine	no	29-Mar-1988	USA	USA: NE	no	no	no	Pig, Sus scrofa	no	no	no	no	no	no	no	no	no	no	no	no	no
562.30495	Escherichia coli strain XJ4	no	562	WGS	strain XJ4	no	no	no	2018-07-09T00:00:00Z	no	PRJNA400107	SAMN08148426	GCA_003291435.1	PJFD01000000	no	China Agricultural University	no	Illumina HiSeq	100x	SPAdes v. 3.9.0	no	no	111	4973845	50.6955	4952	no	feces	no	Sep-2016	China	China	no	no	no	Human, Homo sapiens	no	no	no	no	no	no	no	no	no	no	no	no	no
562.14001	Escherichia coli strain 85H4	no	562	WGS	strain 85H4	no	no	no	2017-01-11T00:00:00Z	no	PRJNA344554	SAMN05829082	GCF_001942065.1	MKGW00000000	no	Faculte de Medecine, Universite Paris-Sud	no	Illumina	50.0x	CLC workbench v. 9.0	no	no	137	4889514	50.7	5046	4806	rectal swab	no	2015-08-11	Egypt	Egypt	no	no	no	Human, Homo sapiens	no	no	no	no	no	no	no	no	no	no	no	no	no
562.15157	Escherichia coli strain 11.3-R3	no	562	WGS	strain 11.3-R3	no	no	no	2017-02-16T00:00:00Z	no	PRJNA335932	SAMN05567350	GCF_002001945.1	MOZN00000000	no	The University of Sydney	no	Illumina HiSeq	56.0x	SPAdes v. 3.8.2	no	no	139	5218534	50.58	5391	5150	feces	no	2010	Australia	Australia: Sydney	no	no	no	Human, Homo sapiens	no	no	no	no	no	no	no	no	no	no	no	no	no
562.30217	Escherichia coli strain Spr2013_WWKa_ALT_71	no	562	WGS	strain Spr2013_WWKa_ALT_71	no	no	no	2018-05-21T00:00:00Z	no	PRJNA380388	SAMN06641815	GCA_003146015.1	NBJX01000000	no	BIOTEC	no	Illumina MiSeq	10.0x	ABySS v. 1.5.2	no	no	131	4914375	50.7231	4894	no	wastewater inflow	no	27-Mar-2013	Germany	Germany: Dresden-Kaditz	no	no	no	no	no	no	no	no	no	no	no	no	no	no	no	no	no
562.16411	Escherichia coli strain 6M	no	562	WGS	strain 6M	no	no	no	2017-04-21T00:00:00Z	no	PRJNA382704	SAMN06712365	GCA_002104405.1	NCWA00000000	no	University of Sao Paulo	no	Illumina NextSeq	177.0x	Velvet v. 1.2.10	no	no	199	5471724	49.55	6059	5813	brown mussels (Perna perna)	no	Nov-2016	Brazil	Brazil: Santos	no	no	no	no	no	no	no	no	no	no	no	no	no	no	no	no	no
562.8017	Escherichia coli strain CFSAN026773	no	562	WGS	strain CFSAN026773	O6	no	no	2015-05-22T00:00:00Z	26430026	PRJNA230969	SAMN03455788	GCF_001012005.1	LDDW01000000	no	FDA/CFSAN	no	Illumina MiSeq	45x	CLC Genomics Workbench v. 7.6.1	no	no	163	5089272	50.7	5290	4969	no	no	1999	United States	United States	no	no	no	Cow, Bos taurus	no	no	no	no	no	no	no	no	no	no	no	no	no
562.5321	Escherichia coli blood-11-0254	no	562	WGS	blood-11-0254	no	no	no	2014-11-13T00:00:00Z	25373147	PRJNA248737	SAMN02801896	GCA_000779265.1	JSPN00000000	-	University of Washington	no	Illumina HiSeq	48x	ABYSS v. 1.3.5	no	no	118	5344030	50.7	5244	0	blood from patient with bacteremia	no	2011	USA	USA: Pacific Northwest	no	no	no	Human, Homo sapiens	no	no	no	no	no	no	no	no	no	no	no	no	no
1116095.3	Escherichia coli p0305293.7	Escherichia coli p0305293.7	1116095	WGS	p0305293.7	no	no	no	2013-04-08T00:00:00Z	no	PRJNA77425	SAMN00829546	GCA_000359095.1	AQCC00000000	-	IGS	WGS	Illumina	220x	Celera Assembler v. 7.0	0	0	195	5071907	50.4	5184	5292	feces	no	no	Bangladesh	Bangladesh	no	no	no	Human, Homo sapiens	no	no	no	no	no	no	no	Bacilli	no	no	no	facultative anarobic	no
1444152.3	Escherichia coli 2-210-07_S3_C2	no	1444152	WGS	2-210-07_S3_C2	no	no	no	2014-06-11T00:00:00Z	no	PRJNA233809	SAMN02680129	GCA_000703945.1	JNPX00000000	-	IGS	no	Illumina	127.58x	MaSuRCA v. 2.0.3.1	no	no	243	5169282	50.7	5077	5217	feces	no	2009	Tanzania	Tanzania	no	no	no	Human, Homo sapiens	no	no	no	no	no	no	no	no	no	no	no	no	no
562.9238	Escherichia coli strain CFSAN025116	no	562	WGS	strain CFSAN025116	no	no	no	2016-02-24T00:00:00Z	no	PRJNA230969	SAMN04338487	GCF_001572345.1	LPYQ00000000	no	FDA/CFSAN	no	Illumina MiSeq V3 (600 cycles)	67.0x	CLC Genomics Workbench v. 8.0.2	no	no	243	5623073	50.48	6074	5601	no	no	03-Jul-2011	United States	United States	no	no	no	Cow, Bos taurus	no	no	no	no	no	no	no	no	no	no	no	no	no
562.22467	Escherichia coli O75:H7 strain ECO0040	no	562	WGS	ECO0040	no	no	CUH	no	28720578	PRJEB4681	ERS356779	no	no	no	no	no	Illumina HiSeq 2000	no	no	no	no	105	5152760	50.25	5153	no	no	no	no	United Kingdom	no	no	no	no	Human, Homo sapiens	no	no	no	no	no	no	Susceptible;Resistant;Intermediate	no	no	no	no	no	no
GCF_900636195.1	Escherichia coli	Escherichia coli	562	Complete	NCTC9008	no	no	no	no	no	PRJNA224116	SAMEA3443760	GCF_900636195.1	no	no	no	no	no	no	no	no	no	no	no	no	no	no	no	no	no	no	no	no	no	no	no	no	no	no	no	no	no	no	no	no	no	no	no	no
991910.4	Escherichia coli O111:H8 strain CL-37	no	991910	WGS	O111:H8 strain CL-37	O111:H8	no	no	2018-07-09T00:00:00Z	no	PRJNA477981	SAMN09488329	GCA_003293935.1	QMHX01000000	no	US Department of Agriculture	no	Illumina MiniSeq	81.0x	SPAdes v. 3.9.0	no	no	305	5281527	50.4121	5945	5736	feces	no	1982	Canada	Canada	no	no	no	Human, Homo sapiens	no	no	Hemolytic Uremic Syndrome	no	no	no	no	no	no	no	no	no	no
656399.3	Escherichia coli H413 strain H413	no	656399	WGS	H413 strain H413	no	no	no	2017-04-25T00:00:00Z	no	PRJNA39003	SAMN06392835	GCA_002109685.1	ADIR00000000	no	Broad Institute	no	454	12.88x	unknown v. unknown	no	no	35	5128658	50.32	5312	5120	no	no	no	no	no	no	no	no	no	no	no	no	no	no	no	no	Bacilli	No	Mesophilic	no	Facultative	no
GCF_014168775.1	Escherichia coli	Escherichia coli	562	Complete	WP3-W18-CRE-03	no	no	no	no	no	PRJNA224116	SAMD00194405	GCF_014168775.1	no	no	no	no	no	no	no	no	no	no	no	no	no	no	no	no	no	no	no	no	no	no	no	no	no	no	no	no	no	no	no	no	no	no	no	no
1412838.3	Escherichia coli FCH1	Escherichia coli FCH1	1412838	WGS	FCH1	no	no	no	2013-12-03T00:00:00Z	no	PRJNA224245	SAMN02471511	GCA_000511545.1	AYKD00000000	-	University Medical Center Utrecht	WGS	Illumina HiSeq	116.0x	SOAPdenovo v. 1.05	0	0	235	5096447	50.7	5061	0	feces	no	no	no	no	no	no	no	Human, Homo sapiens	no	no	no	no	no	no	no	no	no	no	no	no	no
562.21996	Escherichia coli strain MOD1-EC6197	no	562	WGS	strain MOD1-EC6197	O147:H19	no	no	2017-10-13T00:00:00Z	no	PRJNA230969	SAMN04902883	GCA_002535765.1	NMBF01000000	no	FDA/CFSAN	no	Illumina MiSeq	26.5x	SPAdes v. 3.8.2	no	no	109	4871518	50.5	4892	no	feces	no	2013-10-23	USA	USA:NJ	no	no	no	Pig, Sus scrofa	no	no	no	no	no	no	no	no	no	no	no	no	no
562.7802	Escherichia coli strain UCD-JA33	no	562	WGS	strain UCD-JA33	no	no	no	2015-10-05T00:00:00Z	no	PRJNA295421	SAMN04054196	GCF_001306605.1	LJYB01000000	no	UC Davis	no	Illumina MiSeq	54.4x	A5 v. JUNE-2014	no	no	147	5461720	50.66	5688	no	no	no	2014	USA	USA: Sacramento, CA	no	no	no	Human, Homo sapiens	no	no	no	no	no	no	no	no	no	no	C	no	no
562.22107	Escherichia coli strain MOD1-EC6030	no	562	WGS	strain MOD1-EC6030	O2:H1	no	no	2017-10-13T00:00:00Z	no	PRJNA230969	SAMN05439478	GCA_002542275.1	NMEK01000000	no	FDA/CFSAN	no	Illumina NextSeq 500	51.6x	SPAdes v. 3.8.2	no	no	148	5062238	50.29	5066	no	heart	no	2010-04-30	USA	USA:DC	no	no	no	Mustela putorius furo	no	no	no	no	no	no	no	no	no	no	no	no	no
562.22020	Escherichia coli strain MOD1-EC6187	no	562	WGS	strain MOD1-EC6187	O100:H10	no	no	2017-10-13T00:00:00Z	no	PRJNA230969	SAMN04902873	GCA_002536875.1	NMBG01000000	no	FDA/CFSAN	no	Illumina MiSeq	20.0x	SPAdes v. 3.8.2	no	no	191	5000005	50.72	5028	no	Joint Cavity	no	2013-07-11	USA	USA:PA	no	no	no	Chicken, Gallus gallus	no	no	no	no	no	no	no	no	no	no	no	no	no
562.20802	Escherichia coli strain MOD1-EC1555	no	562	WGS	strain MOD1-EC1555	no	no	no	2017-10-05T00:00:00Z	no	PRJNA230969	SAMN05591709	GCA_002461875.1	NJVO01000000	no	FDA/CFSAN	no	Illumina NextSeq 500	22.9x	SPAdes v. 3.8.2	no	no	331	5296177	50.39	5520	no	feces	no	1997	Guinea-Bissau	Guinea-Bissau	no	no	no	Human, Homo sapiens	no	no	no	no	no	no	no	no	no	no	no	no	no
562.30476	Escherichia coli strain HU13	no	562	WGS	strain HU13	no	no	no	2018-07-09T00:00:00Z	no	PRJNA400107	SAMN08148377	GCA_003291075.1	PJHA01000000	no	China Agricultural University	no	Illumina HiSeq	100x	SPAdes v. 3.9.0	no	no	93	4514851	50.5955	4520	no	feces	no	Sep-2016	China	China	no	no	no	Human, Homo sapiens	no	no	no	no	no	no	no	no	no	no	no	no	no
562.34321	Escherichia coli strain NCTC10957	no	562	WGS	strain NCTC10957	O150 : K93 : H6	no	NCTC:10957	2018-07-31T00:00:00Z	no	PRJEB6403	SAMEA3469443	GCA_900450205.1	UGFJ01000000	no	SC	no	no	no	no	no	no	3	5280945	50.3111	5337	4971	not available: to be reported later	no	1900/1974	no	no	no	no	no	no	no	no	no	no	no	host_health_state:not available: to be reported later	no	no	no	no	no	no	no
EC102	Escherichia coli	Escherichia coli	no	no	no	no	no	no	no	no	no	no	no	no	no	no	no	no	no	no	no	no	no	no	no	no	no	no	no	no	no	no	no	no	no	no	no	no	no	no	no	no	no	no	no	no	no	no	no
1116067.3	Escherichia coli P0301867.3	Escherichia coli P0301867.3	1116067	WGS	P0301867.3	no	no	no	2013-04-08T00:00:00Z	no	PRJNA77369	SAMN00829403	GCA_000358835.1	APYU00000000	-	IGS	WGS	Illumina	220x	Celera Assembler v. 7.0	0	0	134	5165888	50.7	5216	5255	feces	fresh stool from hospitalized patient	2011	Bangladesh	Bangladesh: The International Centre for Diarrhoeal Disease Research	no	no	no	Human, Homo sapiens	no	no	no	no	no	no	no	Bacilli	no	no	no	facultative anarobic	Severe Cholera-like disease
404399.4	Escherichia coli O26 strain NIID072720	no	404399	WGS	O26 strain NIID072720	O26	no	no	2018-03-21T00:00:00Z	no	PRJDB5136	SAMD00064345	GCA_003113535.1	BDHX01000000	no	National Institute of Infectious Diseases	no	Illumina MiSeq	27.91X	A5-miseq v. 20150522	no	no	217	5852153	50.5954	6375	no	no	no	2007	Japan	Japan	no	no	env_biome:not applicable	Human, Homo sapiens	no	no	no	no	no	no	no	Bacilli	no	no	no	Facultative	no
EC236	Escherichia coli	Escherichia coli	no	no	no	no	no	no	no	no	no	no	no	no	no	no	no	no	no	no	no	no	no	no	no	no	no	no	no	no	no	no	no	no	no	no	no	no	no	no	no	no	no	no	no	no	no	no	no
562.19047	Escherichia coli strain 58-1129	no	562	WGS	strain 58-1129	no	no	no	2017-08-09T00:00:00Z	no	PRJNA269984	SAMN03262769	GCA_002244545.1	KZ269416,KZ269417,KZ269418,KZ269419,KZ269420,KZ269421,KZ269422,KZ269423,KZ269424,KZ269425,KZ269426,KZ269427,KZ269428	no	Broad Institute	no	Illumina	132.0x	allpaths v. R48559	no	no	13	5251369	50.62	5269	4969	urine	no	no	USA	USA: Seattle	no	no	no	no	no	no	no	no	no	no	no	no	no	no	no	no	no
1116179.3	Escherichia coli P0304816.3	Escherichia coli P0304816.3	1116179	WGS	P0304816.3	no	no	no	2013-04-08T00:00:00Z	no	PRJNA77595	SAMN00829511	GCA_000359015.1	AQBA00000000	-	IGS	WGS	Illumina	200x	Celera Assembler v. 7.0	0	0	177	5229426	50.4	5244	5342	feces	no	no	Bangladesh	Bangladesh	no	no	no	Human, Homo sapiens	no	no	no	no	no	no	no	Bacilli	no	no	no	facultative anarobic	no
244319.122	Escherichia coli O26:H11 strain 10257	no	244319	WGS	O26:H11 strain 10257	O26:H11	no	no	2017-10-25T00:00:00Z	no	PRJDB5571	SAMD00075856	GCA_002765755.1	BENU01000000	no	Microbiology, Graduate School of Medical Sciences, Kyushu University	no	Illumina HiSeq 2000	152.206x	Platanus v. 1.1.0	no	no	285	5527880	50.35	5959	no	patients with symptoms	isolated from patients with symptoms in Japan from 1994 to 2011	2001	Japan	Japan:Miyazaki	no	no	no	Human, Homo sapiens	no	no	no	no	no	no	no	no	no	no	no	no	no
562.59140	Escherichia coli strain 52148	no	562	Complete	strain 52148	no	no	no	2020-03-30T00:00:00Z	no	PRJNA613907	SAMN14421542	GCA_011769865.1	CP050382,CP050383,CP050384	no	Charles University in Prague	no	PacBio Sequel	641.0x	Microbial Assembly v. SMRT Link v.8	1	2	3	4985581	50.7582	5002	4680	urine	no	August-2019	Czech Republic	Czech Republic: Ostrava	no	no	no	Human, Homo sapiens	no	no	kidney transplantation	no	no	no	no	no	no	no	no	no	no
562.31302	Escherichia coli strain VRES0503	no	562	WGS	strain VRES0503	no	no	no	2018-06-18T00:00:00Z	no	PRJEB8776	SAMEA3752738	GCA_900481265.1	UDDS01000000	no	SC	no	no	no	no	no	no	75	5209923	50.6734	5290	4882	feces	no	2015	United Kingdom	United Kingdom	no	no	no	Chicken, Gallus gallus	no	no	no	no	no	host_health_state:carriage	no	no	no	no	no	no	no
1045010.64	Escherichia coli O157 strain AR-0427	no	1045010	Complete	O157 strain AR-0427	no	no	no	2019-09-29T00:00:00Z	no	PRJNA562719	SAMN12648977	GCA_008727195.1	CP044148,CP044149,CP044150	no	Centers for Disease Control and Prevention	no	PacBio RSII	96.978x	HGAP v. 3	1	2	3	5691532	50.4671	5920	no	no	no	no	no	no	no	no	no	no	no	no	no	no	no	no	Resistant;Not defined;Susceptible	no	no	no	no	no	no
562.21662	Escherichia coli strain MOD1-EC6426	no	562	WGS	strain MOD1-EC6426	no	no	no	2017-10-11T00:00:00Z	no	PRJNA230969	SAMN04993045	GCA_002513625.1	NLXW01000000	no	FDA/CFSAN	no	Illumina MiSeq	116.9x	CLC NGS Cell v. 8.5.1	no	no	83	4979652	50.55	4983	no	cloacae	no	05-Nov-1988	USA	USA: MI	no	no	no	Pigeon	no	no	no	no	no	no	no	no	no	no	no	no	no
1268979.3	Escherichia coli 907357	Escherichia coli 907357	1268979	WGS	907357	no	no	no	2013-10-25T00:00:00Z	no	PRJNA183802	SAMN02436746	GCA_000485675.1	AXUH00000000	-	Washington University	WGS	Illumina	80x	Velvet v. 1.1.06	0	0	187	4959507	50.7	4810	5102	no	no	no	no	no	no	no	no	Human, Homo sapiens	no	no	no	no	no	no	no	no	no	no	no	no	no
562.69647	Escherichia coli strain 2018-18.25PC	no	562	Complete	strain 2018-18.25PC	no	no	no	2020-12-08T00:00:00Z	no	PRJDB8858	SAMD00233763	GCA_016592875.1	AP023286	no	Osaka Institute of Public Health	no	Miseq	691x	Canu v. 1.8	1	0	1	4694979	50.8616	4571	4359	rectal swab	no	2018-08-08	Viet Nam	Viet Nam:Thai Binh	no	no	no	Pig, Sus scrofa domesticus	no	no	no	no	no	no	no	no	no	no	no	no	no
1446673.3	Escherichia coli O157:H7 str. K2192	no	1446673	WGS	K2192	no	no	no	2014-04-08T00:00:00Z	25103754	PRJNA218110	SAMN02353097	GCA_000618645.1	JHIU00000000	-	CDC	no	Illumina HiSeq 2000; PacBio	99.3.0x	wgs assembler v. 7.0.Dec-2012	no	no	149	5411912	50.4	5431	5033	no	no	no	United States	United States	no	no	no	no	no	no	no	no	no	no	no	no	no	no	no	no	no
562.22983	Escherichia coli O6:H1 strain ECO0606	no	562	WGS	ECO0606	no	no	BSAC	no	28720578	PRJEB4681	ERS357315	no	no	no	no	no	Illumina HiSeq 2000	no	no	no	no	86	4994613	50.53	4901	no	no	no	no	United Kingdom	no	no	no	no	Human, Homo sapiens	no	no	no	no	no	no	Resistant;Susceptible	no	no	no	no	no	no
562.7836	Escherichia coli strain 1935	no	562	WGS	strain 1935	O157:H7	no	no	2015-10-09T00:00:00Z	26441869	PRJNA277539	SAMN03393393	GCF_001309985.1	LEAD01000000	no	University of Alberta	no	Illumina HiSeq	503.0x	ABySS v. 1.3.4	no	no	194	5472249	50.36	5860	5466	Culture Media	no	01-Jan-2014	Canada	Canada: Alberta	no	no	env_biome:Human	Human, Homo sapiens	no	no	no	no	no	no	no	no	no	no	no	no	no
562.30586	Escherichia coli strain A1-1	no	562	WGS	strain A1-1	no	no	no	2018-07-09T00:00:00Z	no	PRJNA400107	SAMN07556624	GCA_003293265.1	NRVS01000000	no	China Agricultural University	no	Illumina HiSeq	100x	SPAdes v. 3.9.0	no	no	143	4788383	50.7614	4796	no	feces	no	2016-09	China	China	no	no	no	Human, Homo sapiens	no	no	no	no	no	no	no	no	no	no	no	no	no
562.63856	Escherichia coli strain 81.1	no	562	Complete	strain 81.1	no	no	no	2020-08-12T00:00:00Z	no	PRJNA596173	SAMN13613899	GCA_014170635.1	CP059913,CP059914,CP059915,CP059916	no	University of Guelph	no	Oxford Nanopore MinION	139x	Unicycler v. 0.4.4	1	3	4	5474731	50.758	5584	5208	Turkey's	isolated from Turkey's in Canada	2016/2017	Canada	Canada	no	no	no	Turkey	no	no	no	no	no	no	no	no	no	no	no	no	no
244319.22	Escherichia coli O26:H11 strain TC3269	no	244319	WGS	O26:H11 strain TC3269	O26:H11	no	no	2017-10-25T00:00:00Z	no	PRJDB5571	SAMD00075741	GCA_002734785.1	BEJJ01000000	no	Microbiology, Graduate School of Medical Sciences, Kyushu University	no	Illumina HiSeq 2000	80.5561x	Platanus v. 1.1.0	no	no	350	5665136	50.36	6156	no	patients with symptoms	isolated from patients with symptoms in Japan from 1994 to 2011	1991	United States	United States	no	no	no	Cow, Bos taurus	no	no	no	no	no	no	no	no	no	no	no	no	no
EC123	Escherichia coli	Escherichia coli	no	no	no	no	no	no	no	no	no	no	no	no	no	no	no	no	no	no	no	no	no	no	no	no	no	no	no	no	no	no	no	no	no	no	no	no	no	no	no	no	no	no	no	no	no	no	no
562.31342	Escherichia coli strain VRES0567	no	562	WGS	strain VRES0567	no	no	no	2018-06-18T00:00:00Z	no	PRJEB8776	SAMEA3752621	GCA_900481675.1	UDFJ01000000	no	SC	no	no	no	no	no	no	82	5139862	50.6744	5186	4731	feces	no	2015	United Kingdom	United Kingdom	no	no	no	Turkey, Meleagris gallopavo	no	no	no	no	no	host_health_state:carriage	no	no	no	no	no	no	no
562.20781	Escherichia coli strain MOD1-EC1493	no	562	WGS	strain MOD1-EC1493	O111	no	no	2017-10-05T00:00:00Z	no	PRJNA230969	SAMN05591667	GCA_002461455.1	NKPI01000000	no	FDA/CFSAN	no	Illumina NextSeq 500	40.4x	SPAdes v. 3.8.2	no	no	315	5165820	50.55	5469	no	feces	no	1955	Germany	Germany	no	no	no	Human, Homo sapiens	no	no	no	no	no	no	no	no	no	no	no	no	no
562.19517	Escherichia coli strain MOD1-EC5742	no	562	WGS	strain MOD1-EC5742	no	no	no	2017-07-25T00:00:00Z	no	PRJNA230969	SAMN05439347	GCA_002225765.1	NLFZ00000000	no	FDA/CFSAN	no	Illumina NextSeq 500	27.0x	SPAdes v. 3.8.2	no	no	311	5415216	50.57	5685	no	Spleen	no	21-Apr-1982	USA	USA:PA	no	no	no	Cow, Bos taurus	no	no	no	no	no	no	no	no	no	no	no	no	no
1116015.3	Escherichia coli 2780750	Escherichia coli 2780750	1116015	WGS	2780750	no	no	no	2013-04-06T00:00:00Z	no	PRJNA77265	SAMN00829256	GCA_000355555.1	AQDV00000000	-	IGS	WGS	Illumina	160x	Celera Assembler v. 7.0	0	0	130	5246553	50.63	5167	5226	feces	severe cholera-like disease, hospitalized patient	2007	Bangladesh	Bangladesh: The International Centre for Diarrhoeal Disease Research	no	no	no	Human, Homo sapiens	no	no	Hospitalized patient with severe cholera-like disease	no	no	no	no	Bacilli	no	no	no	facultative anarobic	Severe Cholera-like disease
562.23662	Escherichia coli O75:H7 strain ECO1396	no	562	WGS	ECO1396	no	no	BSAC	no	28720578	PRJEB4681	ERS358008	no	no	no	no	no	Illumina HiSeq 2000	no	no	no	no	133	5206704	50.33	5245	no	no	no	no	United Kingdom	no	no	no	no	Human, Homo sapiens	no	no	no	no	no	no	Resistant;Susceptible	no	no	no	no	no	no
562.12850	Escherichia coli strain VL2790	no	562	WGS	strain VL2790	no	no	no	2016-09-29T00:00:00Z	no	PRJNA341825	SAMN05729274	GCF_001748545.1	MIVK00000000	no	Heriot-Watt University	no	Illumina MiSeq	30.0x	CLC Genomics Workbench v. JULY-2015	no	no	110	4805986	50.54	4936	4687	mastitis	no	2008	Israel	Israel	no	no	no	Cow, Bos taurus	no	no	no	no	no	no	no	no	no	no	no	no	no
1268977.3	Escherichia coli 113302	Escherichia coli 113302	1268977	WGS	113302	no	no	no	2013-10-25T00:00:00Z	no	PRJNA183800	SAMN02436730	GCA_000488295.1	AXTB00000000	-	Washington University	WGS	Illumina	80x	Velvet v. 1.1.06	0	0	345	4901224	50.8	4715	5141	no	no	no	no	no	no	no	no	Human, Homo sapiens	no	no	no	no	no	no	no	no	no	no	no	no	no
562.22742	Escherichia coli O4:H5 strain ECO0332	no	562	WGS	ECO0332	no	no	CUH	no	28720578	PRJEB4681	ERS357061	no	no	no	no	no	Illumina HiSeq 2000	no	no	no	no	107	5216200	50.48	5206	no	no	no	no	United Kingdom	no	no	no	no	Human, Homo sapiens	no	no	no	no	no	no	Susceptible;Resistant;Intermediate	no	no	no	no	no	no
562.77537	Escherichia coli strain TA321 / Oneg:H31 / fimH31 / 6968 (ST Warwick) strain TA321 / Oneg:H31 / fimH31 / 6968 (ST Warwick) strain TA321 / Oneg:H31 / fimH31 / 6968 (ST Warwick)	no	562	Complete	strain TA321 / Oneg:H31 / fimH31 / 6968 (ST Warwick) strain TA321 / Oneg:H31 / fimH31 / 6968 (ST Warwick) strain TA321 / Oneg:H31 / fimH31 / 6968 (ST Warwick)	no	no	no	2021-07-06T00:00:00Z	no	PRJEB39628	SAMEA8952633	GCA_910664945.1	OU349846	no	UMR 1137 IAME	no	no	no	no	1	0	1	5322337	50.5322	5321	no	phylogroupE	no	1995	Australia	Australia	no	no	no	Trichosurus vulpecula	no	no	no	no	no	host_health_state:healthy	no	no	no	no	no	no	no
585035.6	Escherichia coli S88	Escherichia coli S88	585035	Complete	S88	serovar O45	ExPEC	no	2008-12-18T00:00:00Z	19165319,19307211	PRJNA33375	SAMEA3138231	GCA_000026285.1	CU928161,CU928146	NC_011742,NC_011747	Genoscope	complete	no	no	no	1	1	2	5166121	50.6	5120	4832	case of neonatal meningitis	isolated from a case of neonatal meningitis and will be used for comparative analysis	no	no	no	no	no	no	no	no	no	no	no	no	no	no	Rod	Yes	Mesophilic	-	Facultative	Gastroenteritis
562.33510	Escherichia coli strain SC361	no	562	WGS	strain SC361	no	no	no	2018-08-03T00:00:00Z	no	PRJNA432505	SAMN08462973	GCA_003358025.1	QOMX01000000	no	University of Basel	no	Illumina HiSeq	283.4931106x	SPAdes v. 3.0.0	no	no	191	5090578	50.5186	5000	4620	surface water	isolated by Ishii et al	2005-07-15	USA	USA: St. Louis Clyde watershed of Lake Superior	no	no	no	no	no	no	no	no	no	no	no	no	no	no	no	no	no
1281063.3	Escherichia coli HVH 128 (4-7030436)	Escherichia coli HVH 128 (4-7030436)	1281063	WGS	HVH 128 (4-7030436)	no	no	no	2013-08-28T00:00:00Z	no	PRJNA186149	SAMN01885775	GCA_000457875.1	AVWP00000000	-	Broad Institute	WGS	Illumina	111.0x	allpaths v. R46382	0	0	54	5260052	50.4	5231	4940	Blood	no	2004	Denmark	Denmark	no	no	no	Human, Homo sapiens	no	no	no	no	no	no	no	Rod-shaped	no	no	no	no	Bacteremia
562.33116	Escherichia coli strain CVAST2506	no	562	WGS	strain CVAST2506	no	no	no	2018-07-13T00:00:00Z	no	PRJNA383763	SAMN06806417	GCA_003317335.1	NFSQ01000000	no	University of Minnesota	no	Illumina HiSeq	50x	SPAdes v. 3.10.0	no	no	174	5298750	50.5658	5626	5506	Rectal swab	no	2016	USA	USA: Minnesota	no	no	no	Human, Homo sapiens	no	no	no	no	no	no	no	no	no	no	no	no	no
570506.3	Escherichia coli O157:H7 str. FRIK966	Escherichia coli O157:H7 str. FRIK966	570506	WGS	O157:H7 str. FRIK966	no	EHEC	no	2009-08-20T00:00:00Z	no	PRJNA32275	SAMN02470826	GCA_000175735.1	ACXN00000000	NZ_ACXN00000000	MBRI	assembly	454	10-22x	no	0	0	316	5376914	50.3	5347	5312	bovine fecal sample	no	no	no	no	no	no	no	Cow, Bos taurus	no	no	no	no	no	no	no	Rod	Yes	Mesophilic	-	Facultative	Gastroenteritis
562.19468	Escherichia coli strain MOD1-EC5689	no	562	WGS	strain MOD1-EC5689	O130:H27	no	no	2017-07-25T00:00:00Z	no	PRJNA230969	SAMN05452886	GCA_002226775.1	NLHW00000000	no	FDA/CFSAN	no	Illumina MiSeq	32.0x	SPAdes v. 3.8.2	no	no	154	5355453	50.51	5394	no	feces	no	01-Jan-1981	USA	USA:CO	no	no	no	Human, Homo sapiens	no	no	no	no	no	no	no	no	no	no	no	no	no
562.28554	Escherichia coli strain HT2012172	no	562	WGS	strain HT2012172	no	no	no	2018-03-06T00:00:00Z	27924811	PRJNA277286	SAMN03389101	GCA_002973355.1	JZPO01000000	no	National institute for communicable disease control and prevention	no	Illumina GAIIx	40.0x	Velvet v. April 2014	no	no	171	5123936	50.6497	5217	no	animal	no	2012	China	China	no	no	no	no	no	no	no	no	no	no	no	no	no	no	no	no	no
562.33632	Escherichia coli strain ECI-2223	no	562	WGS	strain ECI-2223	O157:H7	no	no	2018-08-03T00:00:00Z	26442781	PRJNA472992	SAMN09257633	GCA_003361115.1	QGXV01000000	no	Public Health Agency of Canada	no	Illumina MiSeq	50x	SPAdes v. 2.1	no	no	211	5381263	50.3233	5642	no	no	no	2005	Canada	Canada	no	no	no	no	no	no	no	no	no	no	no	no	no	no	no	no	no
562.22605	Escherichia coli O83:H31 strain ECO0181	no	562	WGS	ECO0181	no	no	CUH	no	28720578	PRJEB4681	ERS356920	no	no	no	no	no	Illumina HiSeq 2000	no	no	no	no	91	5281385	50.27	5328	no	no	no	no	United Kingdom	no	no	no	no	Human, Homo sapiens	no	no	no	no	no	no	Susceptible;Resistant	no	no	no	no	no	no
GN02424	Escherichia coli	Escherichia coli	no	no	no	no	no	no	no	no	no	no	no	no	no	no	no	no	no	no	no	no	no	no	no	no	no	no	no	no	no	no	no	no	no	no	no	no	no	no	no	no	no	no	no	no	no	no	no
1116143.3	Escherichia coli P0298942.6	Escherichia coli P0298942.6	1116143	WGS	P0298942.6	no	no	no	2013-04-08T00:00:00Z	no	PRJNA77523	SAMN00829346	GCA_000357425.1	APXW00000000	-	IGS	WGS	Illumina	180x	Celera Assembler v. 7.0	0	0	200	5057871	50.5	5184	5267	feces	severe cholera-like disease, hospitalized patient_P0298942; isolate 6	2011	Bangladesh	Bangladesh: The International Centre for Diarrhoeal Disease Research	no	no	no	Human, Homo sapiens	no	no	Hospitalized patient with severe cholera-like disease	no	no	no	no	Bacilli	no	no	no	facultative anarobic	Severe Cholera-like disease
ELI_194	Escherichia coli	Escherichia coli	no	no	no	no	no	no	no	no	no	no	no	no	no	no	no	no	no	no	no	no	no	no	no	no	no	no	no	no	no	no	no	no	no	no	no	no	no	no	no	no	no	no	no	no	no	no	no
562.13575	Escherichia coli strain 459	no	562	WGS	strain 459	no	no	no	2016-12-08T00:00:00Z	no	PRJNA349231	SAMN05928874	GCF_001891525.1	MOFT00000000	no	College of Veterinary Medicine,China Agricultural University	no	Illumina HiSeq	200.0x	CLC NGS Cell v. 9.0	no	no	124	5269500	50.54	5505	5206	cloaca swabs from commercial farm	no	2015-02	China	China: Shandong	no	no	no	Chicken, Gallus gallus	no	no	no	no	no	no	no	no	no	no	no	no	no
ELI_249	Escherichia coli	Escherichia coli	no	no	no	no	no	no	no	no	no	no	no	no	no	no	no	no	no	no	no	no	no	no	no	no	no	no	no	no	no	no	no	no	no	no	no	no	no	no	no	no	no	no	no	no	no	no	no
562.20951	Escherichia coli strain MOD1-EC717	no	562	WGS	strain MOD1-EC717	O4:K12:H-	no	no	2017-10-06T00:00:00Z	no	PRJNA230969	SAMN05591662	GCA_002465245.1	NJJX01000000	no	FDA/CFSAN	no	Illumina NextSeq 500	54.1x	SPAdes v. 3.8.2	no	no	170	5149200	50.46	5160	no	blood	no	1985	USA	USA: WA	no	no	no	Human, Homo sapiens	no	no	no	no	no	no	no	no	no	no	no	no	no
562.7758	Escherichia coli strain 402635	no	562	WGS	strain 402635	no	no	no	2015-08-22T00:00:00Z	30127495	PRJEB2827	SAMEA1531064	GCF_001285965.1	CYDF01000000	no	SC	no	no	no	no	no	no	194	5192192	50.53	5467	4957	faeces	no	2009	Kenya	East Africa	no	no	no	Human, Homo sapiens	no	no	no	no	no	host_health_state:Not known	Susceptible;Resistant	no	no	no	no	no	no
562.28932	Escherichia coli strain 193151 strain 193151_strain5	no	562	WGS	strain 193151 strain 193151_strain5	O26	no	no	2017-11-24T00:00:00Z	no	PRJEB19376	SAMEA81316918	GCA_900163895.1	FUKZ01000000	no	ISTITUTO SUPERIORE DI SANITA	no	no	no	no	no	no	233	5261747	50.2383	5573	no	feces	no	2016	Romania	Romania	no	no	no	Human, Homo sapiens	no	no	no	no	no	host_health_state:diseased	no	no	no	no	no	no	no
562.10055	Escherichia coli strain GN05509	no	562	WGS	strain GN05509	no	no	no	2016-04-18T00:00:00Z	no	PRJNA290784	SAMN04393280	GCF_001621565.1	LVSJ00000000	no	JCVI	no	Illumina NextSeq 500	129.15x	SPAdes v. 3.1.1	no	no	243	5127964	50.74	5477	5228	no	no	2013	United States	United States	no	no	no	Human, Homo sapiens	no	no	Bloodstream infection	no	no	host_health_state:Diseased	no	no	no	no	C	no	no
364106.45	Escherichia coli UTI89	no	364106	Complete	UTI89	no	no	no	2020-10-25T00:00:00Z	no	PRJNA666979	SAMN16339622	GCA_014930875.1	CP062985	no	SASTRA University	no	Illumina MiSeq	10.0x	BRESEQ v. 0.33.1	1	0	1	5065741	50.6042	4941	no	urine	no	20-Sep-2018	India	India: Thanjavur	no	no	no	Human, Homo sapiens	no	no	no	no	no	no	no	no	no	no	no	no	no
1446506.3	Escherichia coli O103:H25 str. 2010C-4529	no	1446506	WGS	2010C-4529	no	no	no	2014-04-07T00:00:00Z	25103754	PRJNA218110	SAMN02352990	GCA_000617745.1	JHNB00000000	-	CDC	no	Illumina HiSeq 2000; PacBio	90.6.0x	wgs assembler v. 7.0.Dec-2012	no	no	103	5268873	50.4	5363	4929	no	no	no	United States	United States	no	no	no	no	no	no	no	no	no	no	no	no	no	no	no	no	no
1005464.3	Escherichia coli 8.0569	Escherichia coli 8.0569	1005464	WGS	8.0569	no	no	no	2012-10-10T00:00:00Z	no	PRJNA65741	SAMN01036879	GCA_000305355.1	AMTH00000000	-	Institute for Genome Sciences	WGS	Illumina	191.71x	Velvet v. 1.2.01	0	0	143	4727785	50.83	4657	4664	ground beef	no	2008	United States	United States	no	no	no	no	no	no	no	no	no	no	no	no	no	no	no	no	no
1281075.3	Escherichia coli HVH 142 (4-5627451)	Escherichia coli HVH 142 (4-5627451)	1281075	WGS	HVH 142 (4-5627451)	no	no	no	2013-08-28T00:00:00Z	no	PRJNA186174	SAMN01885787	GCA_000458095.1	AVXB00000000	-	Broad Institute	WGS	Illumina	221.0x	allpaths v. R46382	0	0	58	5188519	50.5	5108	4872	Blood	no	2004	Denmark	Denmark	no	no	no	Human, Homo sapiens	no	no	no	no	no	no	no	Rod-shaped	no	no	no	no	Bacteremia
562.21211	Escherichia coli strain MOD1-EC5363	no	562	WGS	strain MOD1-EC5363	no	no	no	2017-10-06T00:00:00Z	no	PRJNA230969	SAMN06555265	GCA_002474575.1	NOEC01000000	no	FDA/CFSAN	no	Illumina NextSeq 500	102.9x	SPAdes v. 3.8.2	no	no	74	5097049	50.48	4987	no	feces	no	17-Oct-2003	USA	USA: CO	no	no	no	Branta	no	no	no	no	no	no	no	no	no	no	no	no	no
562.7205	Escherichia coli strain FHI14	no	562	WGS	strain FHI14	103	no	no	2015-05-09T00:00:00Z	no	PRJEB6447	SAMEA2593900	GCF_000951855.1	LM996088,LM996089,LM996090,LM996091,LM996092,LM996093,LM996094,LM996095,LM996096,LM996097,LM996098,LM996099,LM996100,LM996101,LM996102,LM996103,LM996104,LM996105,LM996106,LM996107,LM996108,LM996109,LM996110,LM996111,LM996112,LM996113,LM996114,LM996115,LM996116,LM996117,LM996118,LM996119,LM996120,LM996121,LM996122,LM996123,LM996124	no	NTNU	no	no	no	no	no	no	37	5346480	50.42	5566	no	Human faeces	no	2006-03-11	Norway	Norway	no	no	no	Human, Homo sapiens	no	no	no	no	no	host_health_state:HUS	no	no	no	no	no	no	no
562.33203	Escherichia coli strain GER_EN02_1501_Eco_088	no	562	WGS	strain GER_EN02_1501_Eco_088	no	no	no	2018-07-15T00:00:00Z	no	PRJNA433857	SAMN08519286	GCA_003321755.1	PUQQ01000000	no	Northern Arizona University	no	Illumina NextSeq	191x	SPAdes v. 3.10.1	no	no	250	4783937	50.7521	5253	5153	environmental	no	28-Jan-2015	Germany	Germany	no	no	no	no	no	no	no	no	no	no	no	no	no	no	no	no	no
562.15133	Escherichia coli strain ATCC 25922	no	562	WGS	strain ATCC 25922	no	no	ATCC:25922	2017-02-13T00:00:00Z	no	PRJNA341407	SAMN05721770	GCF_001997075.1	MTFU00000000	no	California Department of Public Health	no	Illumina MiSeq	67x	CLCbio Genomic Workbench v. 8.0.2	no	no	83	5146763	50.39	5450	5399	no	no	no	no	no	no	no	no	no	no	no	no	no	no	no	no	no	no	no	no	no	no
562.7154	Escherichia coli strain FHI71	no	562	WGS	strain FHI71	128	no	no	2015-05-09T00:00:00Z	no	PRJEB6447	SAMEA2593951	GCF_000944015.1	LM996804,LM996805,LM996806,LM996807,LM996808,LM996809,LM996810,LM996811,LM996812,LM996813,LM996814,LM996815,LM996816,LM996817,LM996818,LM996819,LM996820,LM996821,LM996822,LM996823,LM996824,LM996825,LM996826,LM996827,LM996828,LM996829,LM996830,LM996831,LM996832,LM996833,LM996834,LM996835,LM996836,LM996837,LM996838,LM996839,LM996840,LM996841	no	NTNU	no	no	no	no	no	no	38	5511800	50.57	5655	no	Human faeces	no	2010-03-14	Norway	Norway	no	no	no	Human, Homo sapiens	no	no	no	no	no	no	no	no	no	no	no	no	no
562.23869	Escherichia coli H9 strain ECO0972	no	562	WGS	ECO0972	no	no	BSAC	no	28720578	PRJEB4681	ERS358215	no	no	no	no	no	Illumina HiSeq 2000	no	no	no	no	110	4858831	50.81	4844	no	no	no	no	United Kingdom	no	no	no	no	Human, Homo sapiens	no	no	no	no	no	no	Resistant;Susceptible	no	no	no	no	no	no
1412820.3	Escherichia coli 53A	Escherichia coli 53A	1412820	WGS	53A	no	no	no	2013-12-03T00:00:00Z	no	PRJNA224201	SAMN02471484	GCA_000503395.1	AYQQ00000000	-	University Medical Center Utrecht	WGS	Illumina HiSeq	122.0x	SOAPdenovo v. 1.05	0	0	233	4858066	50.6	4803	0	chicken retail meat isolate	no	no	no	no	no	no	no	no	no	no	no	no	no	no	no	no	no	no	no	no	no
562.23641	Escherichia coli O1 strain ECO1329	no	562	WGS	ECO1329	no	no	BSAC	no	28720578	PRJEB4681	ERS357987	no	no	no	no	no	Illumina HiSeq 2000	no	no	no	no	219	5170418	50.6	5312	no	no	no	no	United Kingdom	no	no	no	no	Human, Homo sapiens	no	no	no	no	no	no	Susceptible	no	no	no	no	no	no
562.20887	Escherichia coli strain MOD1-EC5035	no	562	WGS	strain MOD1-EC5035	no	no	no	2017-10-05T00:00:00Z	no	PRJNA230969	SAMN04279363	GCA_002463905.1	NTPR01000000	no	FDA/CFSAN	no	Illumina NextSeq 500	82.9x	SPAdes v. 3.8.2	no	no	79	4976989	50.59	4820	no	kidney	no	1971-06-07	USA	USA: PA	no	no	no	Ovis canadensis	no	no	no	no	no	no	no	no	no	no	no	no	no
562.70516	Escherichia coli strain RIVM_C017997	no	562	Complete	strain RIVM_C017997	no	no	no	2021-02-01T00:00:00Z	no	PRJNA691727	SAMN17373173	GCA_016776065.1	CP068800	no	National Institute for Public Health and the Environment	no	Oxford Nanopore MiniION	30x	Unicycler v. 0.4.4	1	0	1	5174511	50.4566	5112	4820	no	no	2019	Netherlands	Netherlands	no	no	no	Homo sapiens	no	no	no	no	no	no	no	no	no	no	no	no	no
562.15199	Escherichia coli strain Ecol_656	no	562	Complete	strain Ecol_656	no	no	no	2017-03-03T00:00:00Z	no	PRJNA316786	SAMN05511161	GCF_002012065.1	CP018979,CP018978,CP018977	NZ_CP018979.1,NZ_CP018978.1,NZ_CP018977.1	University of Oxford	no	PacBio	XX	HGAP v. unspecified	1	2	3	5405139	50.8	5758	5690	no	no	2012	USA	USA: Caguas	no	no	no	Human, Homo sapiens	no	no	no	no	no	no	no	no	no	no	no	no	no
562.5167	Escherichia coli upec-251	no	562	WGS	upec-251	no	no	no	2014-11-13T00:00:00Z	25373147	PRJNA248737	SAMN02802077	GCA_000778095.1	JSJP00000000	-	University of Washington	no	Illumina HiSeq	24x	ABYSS v. 1.3.5	no	no	102	5283300	50.4	5076	0	patient with urinary tract infection	no	2012	USA	USA: WA	no	no	no	Human, Homo sapiens	no	no	no	no	no	no	no	no	no	no	no	no	no
1182655.3	Escherichia coli KTE48	Escherichia coli KTE48	1182655	WGS	KTE48	no	no	no	2012-12-19T00:00:00Z	no	PRJNA164853	SAMN00854607	GCA_000352305.1	ANVT00000000	-	Broad Institute	WGS	Illumina	134.0x	allpaths v. R42557	0	0	34	4979314	50.7	4905	4671	faecal	no	2010	Denmark	Denmark	no	no	no	Human, Homo sapiens	female	no	no	no	no	no	no	no	no	no	no	no	no
562.9932	Escherichia coli strain swine40	no	562	WGS	strain swine40	no	no	no	2016-04-08T00:00:00Z	no	PRJNA307142	SAMN04376778	GCF_001615805.1	LVNQ00000000	no	Institute Of Microbiology Chinese Academy of Sciences	no	Illumina Hiseq2000	200x	SOAPdenovo v. 2.04	no	no	109	5194124	50.6	5152	no	rectum	no	2012	China	China:Jiangsu	no	no	no	Pig, Sus scrofa	no	no	no	no	no	no	no	no	no	no	C	no	no
562.12874	Escherichia coli strain K2026	no	562	WGS	strain K2026	no	no	no	2016-09-29T00:00:00Z	no	PRJNA341825	SAMN05729303	GCF_001749055.1	MIWM00000000	no	Heriot-Watt University	no	Illumina MiSeq	30.0x	CLC Genomics Workbench v. JULY-2015	no	no	140	4905886	50.67	5055	4844	mastitis	no	no	Israel	Israel	no	no	no	Cow, Bos taurus	no	no	no	no	no	no	no	no	no	no	no	no	no
1116125.3	Escherichia coli 2845650	Escherichia coli 2845650	1116125	WGS	2845650	no	no	no	2013-04-06T00:00:00Z	no	PRJNA77487	SAMN00829261	GCA_000355435.1	AQDR00000000	-	IGS	WGS	Illumina	200x	Celera Assembler v. 7.0	0	0	120	5215288	50.3	5169	5187	feces	mild, self-limited diarrhea	2008	Bangladesh	Bangladesh: The International Centre for Diarrhoeal Disease Research	no	no	no	Human, Homo sapiens	no	no	mild, self-limited diarrhea	no	no	no	no	Bacilli	no	no	no	facultative anarobic	Diarrhea
562.31281	Escherichia coli strain VRES0450	no	562	WGS	strain VRES0450	no	no	no	2018-06-18T00:00:00Z	no	PRJEB8776	SAMEA3752514	GCA_900481055.1	UDCX01000000	no	SC	no	no	no	no	no	no	60	4789359	50.7329	4729	4422	feces	no	2014	United Kingdom	United Kingdom	no	no	no	Pig, Sus scrofa	no	no	no	no	no	host_health_state:carriage	no	no	no	no	no	no	no
244319.80	Escherichia coli O26:H11 strain 06E048	no	244319	WGS	O26:H11 strain 06E048	O26:H11	no	no	2017-10-25T00:00:00Z	no	PRJDB5571	SAMD00075808	GCA_002764915.1	BELY01000000	no	Microbiology, Graduate School of Medical Sciences, Kyushu University	no	Illumina HiSeq 2000	74.5226x	Platanus v. 1.1.0	no	no	331	5562637	50.29	6021	no	patients with symptoms	isolated from patients with symptoms in Japan from 1994 to 2011	2006	Japan	Japan:Fukuoka	no	no	no	Human, Homo sapiens	no	no	no	no	no	no	no	no	no	no	no	no	no
562.13588	Escherichia coli strain 591	no	562	WGS	strain 591	no	no	no	2016-12-08T00:00:00Z	no	PRJNA349231	SAMN05928893	GCF_001891785.1	MOGM00000000	no	College of Veterinary Medicine,China Agricultural University	no	Illumina HiSeq	200.0x	CLC NGS Cell v. 9.0	no	no	221	5479110	50.56	5713	5377	cloaca swabs from commercial farm	no	2015-05	China	China: Shandong	no	no	no	Chicken, Gallus gallus	no	no	no	no	no	no	no	no	no	no	no	no	no
562.21589	Escherichia coli strain MOD1-EC6446	no	562	WGS	strain MOD1-EC6446	O4:H7	no	no	2017-10-11T00:00:00Z	no	PRJNA230969	SAMN04993065	GCA_002512165.1	NLXJ01000000	no	FDA/CFSAN	no	Illumina MiSeq	33.7x	SPAdes v. 3.8.2	no	no	95	4889917	50.66	4840	no	feces	no	22-Dec-1988	Mexico	Mexico	no	no	no	Human, Homo sapiens	no	no	no	no	no	no	no	no	no	no	no	no	no
562.25283	Escherichia coli strain MOD1-EC6754	no	562	WGS	strain MOD1-EC6754	no	no	no	2017-10-11T00:00:00Z	no	PRJNA230969	SAMN04992585	GCA_002522185.1	NOSU01000000	no	FDA/CFSAN	no	Illumina NextSeq 500	58.0x	SPAdes v. 3.8.2	no	no	206	5082323	50.63	5279	no	intestine	no	10-Feb-1994	Zambia	Zambia	no	no	no	Human, Homo sapiens	no	no	no	no	no	no	no	no	no	no	no	no	no
562.19302	Escherichia coli strain KCJK4744	no	562	WGS	strain KCJK4744	no	no	no	2017-09-21T00:00:00Z	no	PRJNA298331	SAMN05363785	GCA_002326865.1	NTEQ00000000	no	US Food and Drug Administration	no	Illumina MiSeq	63.0x	SPAdes v. 3.0	no	no	224	5012408	50.61	5354	5263	feces	no	10-Nov-2015	USA	USA: FL	no	no	no	no	no	no	no	no	no	no	no	no	no	no	C	no	no
562.17504	Escherichia coli strain UMDUCS22	no	562	WGS	strain UMDUCS22	no	no	no	2017-06-07T00:00:00Z	no	PRJNA276336	SAMN03372407	GCA_002175885.1	JZFR00000000	no	University of Maryland, College Park	no	Illumina MiSeq	139.0x	CLC genomics workbench v. 7.5.1	no	no	261	5369716	50.29	5821	5395	no	no	11-May-12	USA	USA: California	no	no	no	Cow, Bos taurus	no	no	no	no	no	no	no	no	no	no	no	no	no
562.21565	Escherichia coli strain MOD1-EC6264	no	562	WGS	strain MOD1-EC6264	no	no	no	2017-10-11T00:00:00Z	no	PRJNA230969	SAMN05452902	GCA_002511675.1	NMAK01000000	no	FDA/CFSAN	no	Illumina MiSeq	54.2x	CLC NGS Cell v. 8.5.1	no	no	108	4676781	50.7	4603	no	intestine	no	22-Nov-1986	United States	United States	no	no	no	duiker	no	no	no	no	no	no	no	no	no	no	no	no	no
1281052.3	Escherichia coli HVH 115 (4-4465989)	Escherichia coli HVH 115 (4-4465989)	1281052	WGS	HVH 115 (4-4465989)	no	no	no	2013-08-28T00:00:00Z	no	PRJNA186137	SAMN01885764	GCA_000457655.1	AVWE00000000	-	Broad Institute	WGS	Illumina	140.0x	allpaths v. R46367	0	0	53	5182083	50.6	5158	4965	Blood	no	2004	Denmark	Denmark	no	no	no	Human, Homo sapiens	no	no	no	no	no	no	no	Rod-shaped	no	no	no	no	Bacteremia
562.28398	Escherichia coli strain 2_0	no	562	Complete	2_0	no	no	no	2018-02-01T00:00:00Z	no	PRJNA430697	SAMN08380003	GCA_002952955.1	CP026359	no	University of Texas at Austin	no	illumina	100x	unknown v. not applicable	1	no	1	4651848	50.805	4545	no	no	no	no	no	no	no	no	no	no	no	no	no	no	no	no	no	no	no	no	no	no	no
562.51584	Escherichia coli strain ERL06-2497	no	562	Complete	strain ERL06-2497	O157:H7	STEC	no	2019-10-09T00:00:00Z	no	PRJNA494713	SAMN10177965	GCA_008926145.1	CP032797,CP032798,CP032799,CP032800	no	United State Department of Agriculture	no	PacBio RSII	351x	HGAP v. 2.3.0	1	3	4	5663907	50.4978	6077	5795	bovine	no	no	New Zealand	New Zealand	no	no	no	no	no	no	no	no	no	no	no	no	no	no	no	no	no
562.17406	Escherichia coli strain WCHEC26	no	562	WGS	strain WCHEC26	no	no	no	2017-06-02T00:00:00Z	no	PRJNA385738	SAMN06909178	no	NGVF00000000	no	West China Hospital, Sichuan University	no	Illumina HiSeq	100x	SPAdes v. 3.10.1	no	no	123	4843732	50.53	4827	no	no	no	2016-09	China	China: Sichuan	no	no	no	Human, Homo sapiens	no	no	no	no	no	no	no	no	no	no	no	no	no
562.7664	Escherichia coli strain 402138_aEPEC	no	562	WGS	strain 402138_aEPEC	no	no	no	2015-08-22T00:00:00Z	30127495	PRJEB2827	SAMEA1466097	GCF_001284085.1	CXZS01000000	no	SC	no	no	no	no	no	no	123	5191258	50.55	5369	4924	faeces	no	2009	Kenya	East Africa	no	no	no	Human, Homo sapiens	no	no	no	no	no	host_health_state:Not known	Resistant;Susceptible	no	no	no	no	no	no
562.9936	Escherichia coli strain swine45	no	562	WGS	strain swine45	no	no	no	2016-04-08T00:00:00Z	no	PRJNA307142	SAMN04376783	GCF_001615895.1	LVNV00000000	no	Institute Of Microbiology Chinese Academy of Sciences	no	Illumina Hiseq2000	200x	SOAPdenovo v. 2.04	no	no	109	5233965	50.61	5334	no	rectum	no	2001	China	China:Zhejiang	no	no	no	Pig, Sus scrofa	no	no	no	no	no	no	no	no	no	no	C	no	no
562.22255	Escherichia coli strain MOD1-EC5818	no	562	WGS	strain MOD1-EC5818	O49:H28	no	no	2017-10-13T00:00:00Z	no	PRJNA230969	SAMN05439318	GCA_002549635.1	NOBW01000000	no	FDA/CFSAN	no	Illumina NextSeq 500	61.4x	SPAdes v. 3.8.2	no	no	279	5046627	50.52	5185	no	intestine	no	1983-12-02	USA	USA:MT	no	no	no	Chicken, Gallus gallus	no	no	no	no	no	no	no	no	no	no	no	no	no
562.33615	Escherichia coli strain ECI-2384	no	562	WGS	strain ECI-2384	O157:H7	no	no	2018-08-03T00:00:00Z	26442781	PRJNA472992	SAMN09257651	GCA_003360775.1	QHBG01000000	no	Public Health Agency of Canada	no	Illumina MiSeq	50x	SPAdes v. 2.1	no	no	205	5374793	50.3147	5620	no	no	no	2008	Canada	Canada	no	no	no	Human, Homo sapiens	no	no	no	no	no	no	no	no	no	no	no	no	no
244319.38	Escherichia coli O26:H11 strain 03/139	no	244319	WGS	O26:H11 strain 03/139	O26:H11	no	no	2017-10-25T00:00:00Z	no	PRJDB5571	SAMD00075759	GCA_002735105.1	BEKB01000000	no	Microbiology, Graduate School of Medical Sciences, Kyushu University	no	Illumina HiSeq 2000	91.5213x	Platanus v. 1.1.0	no	no	339	5617267	50.32	6052	no	patients with symptoms	isolated from patients with symptoms in Japan from 1994 to 2011	2003	France	France	no	no	no	Human, Homo sapiens	no	no	no	no	no	no	no	no	no	no	no	no	no
562.16251	Escherichia coli strain UMDKSU-2013-3-304D	no	562	WGS	strain UMDKSU-2013-3-304D	no	no	no	2017-03-03T00:00:00Z	no	PRJNA342435	SAMN06220090	GCA_002015695.1	MVLT00000000	no	no	no	no	no	no	no	no	321	5444506	50.57	5874	no	feces of feedlot cattle	no	23-Jul-2013	USA	USA: NE	no	no	no	Cow, Bos taurus	no	no	no	no	no	no	no	no	no	no	no	no	no
562.13876	Escherichia coli strain 202733	no	562	WGS	strain 202733	no	no	no	2016-12-21T00:00:00Z	no	PRJNA287625	SAMN04420123	GCF_001912185.1	LRKB00000000	no	Universidad de Chile	no	Illumina HiSeq	135.0x	SPAdes v. 3.1.0	no	no	163	4867677	50.48	5198	5151	feces	no	2007	Mali	Mali: Bamako	no	no	no	Human, Homo sapiens	no	no	Diarrhea	no	no	no	no	no	no	no	C	no	no
562.29069	Escherichia coli strain 18271-1	no	562	WGS	strain 18271-1	no	no	no	2018-03-31T00:00:00Z	no	PRJNA230969	SAMN08668654	GCA_003027495.1	PYQJ01000000	no	FDA/CFSAN	no	Illumina MiSeq	50.4x	SPAdes v. 3.8.2	no	no	127	5087001	50.7709	5375	5282	cloacal mass	no	24-Jul-2002	USA	USA:UT	no	no	no	Catherpes mexicanus	no	no	no	no	no	no	no	no	no	no	no	no	no
ELI_273	Escherichia coli	Escherichia coli	no	no	no	no	no	no	no	no	no	no	no	no	no	no	no	no	no	no	no	no	no	no	no	no	no	no	no	no	no	no	no	no	no	no	no	no	no	no	no	no	no	no	no	no	no	no	no
1281250.3	Escherichia coli UMEA 3489-1	Escherichia coli UMEA 3489-1	1281250	WGS	UMEA 3489-1	no	no	no	2013-12-12T00:00:00Z	no	PRJNA186353	SAMN01885962	GCA_000507685.1	AZJO00000000	-	Broad Institute	WGS	Illumina	135.0x	allpaths v. R47687	0	0	22	4909757	50.6	4748	4546	Urine	no	1996	Sweden	Sweden	no	no	no	Human, Homo sapiens	no	no	no	no	no	no	no	no	no	no	no	no	Urinary tract infection (UTI);Bacteremia
562.29129	Escherichia coli strain 2014C-3097	no	562	Complete	strain 2014C-3097	O181:H49	STEC	no	2018-03-26T00:00:00Z	no	PRJNA218110	SAMN08579582	GCA_003018275.1	CP027449,CP027450,CP027451	no	CDC	no	PacBio	60.29x	HGAP v. 3	1	2	3	5285744	50.8016	5278	no	feces	no	Aug-2013	no	no	no	no	no	Human, Homo sapiens	no	no	no	no	no	no	no	no	no	no	no	no	no
562.25201	Escherichia coli strain MOD1-EC6851	no	562	WGS	strain MOD1-EC6851	no	no	no	2017-10-11T00:00:00Z	no	PRJNA230969	SAMN04992217	GCA_002520565.1	NOQH01000000	no	FDA/CFSAN	no	Illumina NextSeq 500	47.0x	SPAdes v. 3.8.2	no	no	170	5148052	50.69	5273	no	rectum	no	09-Jul-1996	USA	USA: CA	no	no	no	oulfon sheep	no	no	no	no	no	no	no	no	no	no	no	no	no
562.19035	Escherichia coli strain 323-4041	no	562	WGS	strain 323-4041	no	no	no	2017-08-09T00:00:00Z	no	PRJNA269984	SAMN03262756	GCA_002244315.1	KZ269267,KZ269268,KZ269269	no	Broad Institute	no	Illumina	129.0x	allpaths v. R48559	no	no	3	5042161	50.34	4867	4579	urine	no	no	USA	USA: Seattle	no	no	no	no	no	no	no	no	no	no	no	no	no	no	no	no	no
1240773.3	Escherichia coli O104:H4 str. 11-02318	Escherichia coli O104:H4 str. 11-02318	1240773	WGS	O104:H4 str. 11-02318	no	no	no	2012-12-11T00:00:00Z	no	PRJNA174140	SAMN01141742	GCA_000319835.1	AMVW00000000	-	Broad Institute	WGS	Illumina	76.0x	allpaths v. R42411	0	0	43	5433730	50.65	5488	5162	no	no	no	no	no	no	no	no	no	no	no	no	no	no	no	no	no	no	no	no	no	no
562.19082	Escherichia coli strain ECPUTH04	no	562	WGS	strain ECPUTH04	no	no	no	2017-08-11T00:00:00Z	no	PRJNA389557	SAMN07450657	GCA_002248265.1	NQDO00000000	no	JCVI	no	Illumina NextSeq 500	173.29x	SPAdes v. 3.1.1	no	no	131	5130042	50.56	5406	5303	Patient	no	2016-03-20	Thailand	Thailand: Bangkok	no	no	no	Human, Homo sapiens	Male	62	sick	no	no	no	no	no	no	no	no	no	no
562.17352	Escherichia coli strain AUH_IMP194	no	562	WGS	strain AUH_IMP194	no	no	no	2017-05-22T00:00:00Z	no	PRJNA381859	SAMN06690112	GCA_002155775.1	NEDL00000000	no	LAU	no	Illumina MiSeq	27.0x	SPAdes v. 3.9.0	no	no	209	4896533	50.53	4912	no	no	no	15-May-2013	Lebanon	Lebanon	no	no	no	Human, Homo sapiens	no	no	no	no	no	no	no	no	no	no	no	no	no
562.33544	Escherichia coli strain SC307	no	562	WGS	strain SC307	no	no	no	2018-08-03T00:00:00Z	no	PRJNA432505	SAMN08462929	GCA_003358915.1	QOOP01000000	no	University of Basel	no	Illumina HiSeq	460.4236913x	SPAdes v. 3.0.0	no	no	278	5064169	50.6018	5250	4816	surface water	isolated by Ishii et al	2005-06-15	USA	USA: St. Louis Clyde watershed of Lake Superior	no	no	no	no	no	no	no	no	no	no	no	no	no	no	no	no	no
562.7012	Escherichia coli strain fhi	no	562	WGS	strain fhi	104	no	no	2014-09-06T00:00:00Z	no	PRJEB6447	SAMEA2593934	GCF_000752155.1	CCQH01000000	no	NTNU	no	no	no	no	no	no	196	5104012	50.63	5242	no	Human faeces	no	2009-07-26	Norway	Norway	no	no	no	Human, Homo sapiens	no	no	no	no	no	host_health_state:Gastroenteritis	no	no	no	no	no	no	no
562.17489	Escherichia coli strain UMDUCS33	no	562	WGS	strain UMDUCS33	no	no	no	2017-06-07T00:00:00Z	no	PRJNA276347	SAMN03372418	GCA_002175615.1	JZBD00000000	no	University of Maryland, College Park	no	Illumina MiSeq	78.0x	CLC genomics workbench v. 7.5.1	no	no	276	5399219	50.28	5849	5432	no	no	11-May-12	USA	USA: California	no	no	no	Cow, Bos taurus	no	no	no	no	no	no	no	no	no	no	no	no	no
562.60613	Escherichia coli strain CP61_Sichuan	no	562	Complete	strain CP61_Sichuan	no	no	no	2020-05-31T00:00:00Z	no	PRJNA633463	SAMN14944004	GCA_013201215.1	CP053730,CP053729,CP053728	no	Yangzhou University	no	Illumina; Oxford Nanopore MiniION	100x	Unicycler v. 0.4.8	1	2	3	4763818	50.9297	4774	4482	slaughterhouse	no	July-2016	China	China: Sichuan	no	no	no	Pig, Sus scrofa	no	no	no	no	no	no	no	no	no	no	no	no	no
562.17505	Escherichia coli strain UMDUCS28	no	562	WGS	strain UMDUCS28	no	no	no	2017-06-07T00:00:00Z	no	PRJNA276342	SAMN03372413	GCA_002175935.1	JZFV00000000	no	University of Maryland, College Park	no	Illumina MiSeq	111.0x	CLC genomics workbench v. 7.5.1	no	no	276	5515207	50.28	6018	5574	no	no	11-May-12	USA	USA: California	no	no	no	Cow, Bos taurus	no	no	no	no	no	no	no	no	no	no	no	no	no
562.19210	Escherichia coli strain 1223	no	562	Complete	strain 1223	no	no	no	2017-09-18T00:00:00Z	no	PRJNA402083	SAMN07618122	GCA_002310715.1	CP023383,CP023384,CP023385	no	The Roslin Institute	no	PacBio	20x	De-novo v. Celera Assembler 8.3	1	2	3	4951571	50.63	5159	5057	urinary tract infections	isolated from urinary tract infections in dogs	2002	United Kingdom	United Kingdom: Scotland, Edinburgh	no	no	no	Dog, Canis lupus familiaris	no	no	no	no	no	no	no	no	no	no	no	no	Urinary tract infection
83334.293	Escherichia coli O157:H7 strain ECP17-1298	no	83334	Complete	O157:H7 strain ECP17-1298	serovar Typhimurium	no	no	2019-05-29T00:00:00Z	no	PRJNA507262	SAMN11787763	GCA_005885915.1	CP040570,CP040571	no	FDA Center for Food Safety and Applied Nutrition	no	PacBio	270x	HGAP v. 3	1	1	2	5550459	50.4652	5840	5521	no	no	no	USA	USA:NY	no	no	no	Human, Homo sapiens	no	no	no	no	no	no	no	no	no	no	no	no	no
562.5428	Escherichia coli CVM N38663PS	no	562	WGS	CVM N38663PS	no	no	no	2014-12-07T00:00:00Z	26142410	PRJNA266657	SAMN03177680	GCA_000797675.1	JUBY00000000	-	FDA	no	Illumina MiSeq	71.9x	CLC Genomics Workbench v. 7.5	no	no	185	5203794	50.71	5180	5089	cattle	no	15-Mar-2012	United States	United States	no	no	no	no	no	no	no	faecal	no	no	no	no	no	no	no	no	no
562.5742	Escherichia coli 94-3024	no	562	Complete	94-3024	no	no	no	2014-12-15T00:00:00Z	no	PRJNA253936	SAMN03262652	GCA_000801185.1	CP009106.1,CP009107.1	NZ_CP009106.1,NZ_CP009107.1	USDA-ARS	no	Sequence generated by Ion Torrent and	>30x	CLC Genomics Workbench v. 7.0; Celera	1	1	2	5064032	50.66	4880	4557	Montana milk 1994 outbreak strain fromCDC	no	1994	USA	USA: Montana	no	no	no	no	no	no	no	no	no	no	no	no	no	no	no	no	no
1116085.3	Escherichia coli P0305260.11	Escherichia coli P0305260.11	1116085	WGS	P0305260.11	no	no	no	2013-04-08T00:00:00Z	no	PRJNA77405	SAMN00829521	GCA_000357945.1	AQBI00000000	-	IGS	WGS	Illumina	140x	Celera Assembler v. 7.0	0	0	128	4822200	50.8	4882	4865	feces	no	no	Bangladesh	Bangladesh	no	no	no	Human, Homo sapiens	no	no	no	no	no	no	no	Bacilli	no	no	no	facultative anarobic	no
562.30945	Escherichia coli strain TUM18734	no	562	WGS	strain TUM18734	no	no	no	2018-06-29T00:00:00Z	no	PRJDB7087	SAMD00126559	GCA_003306075.1	BGXN01000000	no	Toho University	no	illumina MiSeq	21.9x	SPAdes v. 3.11	no	no	150	5294549	50.5133	5351	no	no	no	2017-03-14	Japan	Japan	no	no	no	Human, Homo sapiens	no	no	no	no	no	no	no	no	no	no	no	no	no
562.33358	Escherichia coli strain MOD1-ECOR52	no	562	WGS	strain MOD1-ECOR52	no	no	no	2018-08-02T00:00:00Z	no	PRJNA230969	SAMN09633359	GCA_003334495.1	QOYL01000000	no	FDA/CFSAN	no	Illumina NextSeq 500	72.6x	SPAdes v. 3.8.2	no	no	172	5097032	50.4217	5361	5256	no	no	no	USA	USA: WA	no	no	no	Pongo (orangutan)	no	no	no	no	no	no	no	no	no	no	no	no	no
562.23714	Escherichia coli O79:H1 strain ECO1437	no	562	WGS	ECO1437	no	no	BSAC	no	28720578	PRJEB4681	ERS358060	no	no	no	no	no	Illumina HiSeq 2000	no	no	no	no	79	5115713	50.44	5162	no	no	no	no	United Kingdom	no	no	no	no	Human, Homo sapiens	no	no	no	no	no	no	Susceptible;Resistant	no	no	no	no	no	no
562.23320	Escherichia coli O6:H31 strain ECO0973	no	562	WGS	ECO0973	no	no	BSAC	no	28720578	PRJEB4681	ERS357661	no	no	no	no	no	Illumina HiSeq 2000	no	no	no	no	128	5039485	50.39	5034	no	no	no	no	United Kingdom	no	no	no	no	Human, Homo sapiens	no	no	no	no	no	no	Susceptible;Resistant	no	no	no	no	no	no
562.34422	Escherichia coli strain 1189A	no	562	WGS	strain 1189A	no	no	no	2018-08-07T00:00:00Z	no	PRJEB28020	SAMEA4811121	GCA_900499645.1	UIJG01000000	no	Hopital Henri Mondor APHP	no	no	no	no	no	no	183	4992587	50.4665	4964	no	Rectal swab	no	01/01/2018 - 01/03/2018	France	France	no	no	no	no	no	no	no	no	no	no	no	no	no	no	no	no	no
562.19026	Escherichia coli strain 228-2945	no	562	WGS	strain 228-2945	no	no	no	2017-08-09T00:00:00Z	no	PRJNA269984	SAMN03262745	GCA_002244125.1	KZ269176,KZ269177,KZ269178,KZ269179,KZ269180,KZ269181,KZ269182,KZ269183	no	Broad Institute	no	Illumina	125.0x	allpaths v. R48559	no	no	8	5197573	50.6	5156	4877	urine	no	no	USA	USA: Seattle	no	no	no	no	no	no	no	no	no	no	no	no	no	no	no	no	no
562.15142	Escherichia coli strain 1.4-R4	no	562	WGS	strain 1.4-R4	no	no	no	2017-02-16T00:00:00Z	no	PRJNA335932	SAMN05567330	GCF_002001635.1	MOZS00000000	no	The University of Sydney	no	Illumina HiSeq	49.6x	SPAdes v. 3.8.2	no	no	257	5137502	50.74	5377	5103	feces	no	2008	Australia	Australia: Sydney	no	no	no	Human, Homo sapiens	no	no	no	no	no	no	no	no	no	no	no	no	no
GCF_000010385.1	Escherichia coli SE11	Escherichia coli SE11	409438	Complete	SE11	no	no	no	no	no	PRJNA224116	SAMD00061087	GCF_000010385.1	no	no	no	no	no	no	no	no	no	no	no	no	no	no	no	no	no	no	no	no	no	no	no	no	no	no	no	no	no	no	no	no	no	no	no	no
562.53935	Escherichia coli strain 1919D62	no	562	Complete	strain 1919D62	no	no	no	2019-11-19T00:00:00Z	no	PRJNA588386	SAMN13242790	GCA_009671125.1	CP046009,CP046007,CP046008	no	Henan Agricultural University	no	Illumina MiSeq; PacBio	432.0x	A5-miseeq v. v20150522; CANU v. v1.4	1	2	3	4969394	50.522	4930	4664	feces	no	2019-07-01	China	China:Henan	no	no	no	Pig, Sus scrofa	no	no	no	no	no	no	no	no	no	no	no	no	no
562.23362	Escherichia coli O24:H4 strain ECO1127	no	562	WGS	ECO1127	no	no	BSAC	no	28720578	PRJEB4681	ERS357704	no	no	no	no	no	Illumina HiSeq 2000	no	no	no	no	131	5129500	50.72	5190	no	no	no	no	United Kingdom	no	no	no	no	Human, Homo sapiens	no	no	no	no	no	no	Susceptible;Resistant	no	no	no	no	no	no
1248823.7	Escherichia coli O145:H28 str. RM12581	no	1248823	Complete	O145:H28 str. RM12581	serovar s	no	no	2014-05-01T00:00:00Z	24855308	PRJNA178647	SAMN03081527	GCA_000671295.1	CP007136.1,CP007137.1,CP007138.1	NZ_CP007136.1,NZ_CP007138.1,NZ_CP007137.1	USDA-ARS-WRRC-PSM	no	Sanger dideoxy sequencing; 454; Illumina;	no	Newbler v. v2.3; Geneious v. v5.1; Velvet	1	1	3	5737293	50.6743	5913	5769	bagged romaine lettuce	isolated from bagged romaine lettuce	no	United States	United States	no	no	no	no	no	no	no	no	no	no	no	Bacilli	no	Mesophilic	37C	Facultative	Enteric
562.25160	Escherichia coli strain MOD1-EC6923	no	562	WGS	strain MOD1-EC6923	O56:H45	no	no	2017-10-11T00:00:00Z	no	PRJNA230969	SAMN04992289	GCA_002519745.1	NOOS01000000	no	FDA/CFSAN	no	Illumina NextSeq 500	113.1x	SPAdes v. 3.8.2	no	no	95	4670390	50.87	4576	no	lung	no	01-Jan-1975	USA	USA: PA	no	no	no	Odocoileus virginianus	no	no	no	no	no	no	no	no	no	no	no	no	no
562.33230	Escherichia coli strain GER_MD11_1505_Eco_036	no	562	WGS	strain GER_MD11_1505_Eco_036	no	no	no	2018-07-15T00:00:00Z	no	PRJNA433857	SAMN08519240	GCA_003322295.1	PUSK01000000	no	Northern Arizona University	no	Illumina NextSeq	110x	SPAdes v. 3.10.1	no	no	140	5119700	50.6778	5392	5300	military dog fecal sample	no	15-May-2015	Germany	Germany	no	no	no	Dog, Canis lupus familiaris	no	no	no	no	no	no	no	no	no	no	no	no	no
562.48226	Escherichia coli strain Escherichia coli str. 3426	no	562	Complete	strain Escherichia coli str. 3426	no	no	no	2019-01-29T00:00:00Z	no	PRJEB27470	SAMEA4830819	GCA_900520385.1	LS992185,LS992186,LS992187,LS992188,LS992189	no	Leibniz-Institut DSMZ-Deutsche Sammlung von Mikro	no	no	no	no	1	4	5	5348119	50.6176	5436	5084	no	no	no	no	no	no	no	no	no	no	no	no	no	no	no	no	no	no	no	no	no	no
562.23140	Escherichia coli O15:H1 strain ECO0567	no	562	WGS	ECO0567	no	no	BSAC	no	28720578	PRJEB4681	ERS357477	no	no	no	no	no	Illumina HiSeq 2000	no	no	no	no	88	5029214	50.55	4926	no	no	no	no	United Kingdom	no	no	no	no	Human, Homo sapiens	no	no	no	no	no	no	Resistant;Susceptible;Intermediate	no	no	no	no	no	no
562.23349	Escherichia coli O1:H7 strain ECO1112	no	562	WGS	ECO1112	no	no	BSAC	no	28720578	PRJEB4681	ERS357690	no	no	no	no	no	Illumina HiSeq 2000	no	no	no	no	79	5096131	50.58	5108	no	no	no	no	United Kingdom	no	no	no	no	Human, Homo sapiens	no	no	no	no	no	no	Susceptible;Resistant	no	no	no	no	no	no
ELI_136	Escherichia coli	Escherichia coli	no	no	no	no	no	no	no	no	no	no	no	no	no	no	no	no	no	no	no	no	no	no	no	no	no	no	no	no	no	no	no	no	no	no	no	no	no	no	no	no	no	no	no	no	no	no	no
562.7709	Escherichia coli strain 504324	no	562	WGS	strain 504324	no	no	no	2015-08-22T00:00:00Z	30127495	PRJEB2827	SAMEA1531015	GCF_001284985.1	CYDJ01000000	no	SC	no	no	no	no	no	no	108	5099223	50.4	5213	4791	faeces	no	2009	India	Asia	no	no	no	Human, Homo sapiens	no	no	no	no	no	host_health_state:Not known	Susceptible;Resistant	no	no	no	no	no	no
562.29133	Escherichia coli strain 2014C-3338	no	562	Complete	strain 2014C-3338	O183:H18	STEC	no	2018-03-26T00:00:00Z	no	PRJNA218110	SAMN08579583	GCA_003018095.1	CP027452,CP027453	no	CDC	no	PacBio	44.21x	HGAP v. 3	1	1	2	4958625	50.8789	4960	no	feces	no	Nov-2013	no	no	no	no	no	Human, Homo sapiens	no	no	no	no	no	no	no	no	no	no	no	no	no
679205.4	Escherichia coli MS 124-1	Escherichia coli MS 124-1	679205	WGS	MS 124-1	no	no	BEI HM-340	2010-06-30T00:00:00Z	no	PRJNA40707	SAMN00189168	GCA_000179135.1	ADWT00000000	NZ_ADWT00000000	Genome Sequencing Center (GSC) at Washington University (WashU) School of Medicine	assembly	454	11.1x	Velvet v. 2.1-PreRelease-4/28/2009	0	0	176	5394127	50.59	5773	5972	no	normal small bowel; Crohn's disease	no	no	no	no	no	no	Human, Homo sapiens	no	no	Crohn's disease	Gastrointestinal tract	no	no	no	Rod	Yes	Mesophilic	37	Facultative	no
ELI361	Escherichia coli	Escherichia coli	no	no	no	no	no	no	no	no	no	no	no	no	no	no	no	no	no	no	no	no	no	no	no	no	no	no	no	no	no	no	no	no	no	no	no	no	no	no	no	no	no	no	no	no	no	no	no
1446677.3	Escherichia coli O157:H7 str. K2845	no	1446677	WGS	K2845	no	no	no	2014-04-08T00:00:00Z	25103754	PRJNA218110	SAMN02353101	GCA_000618565.1	JHIQ00000000	-	CDC	no	Illumina HiSeq 2000; PacBio	92.3.0x	wgs assembler v. 7.0.Dec-2012	no	no	127	5383000	50.4	5418	5000	no	no	no	United States	United States	no	no	no	no	no	no	no	no	no	no	no	no	no	no	no	no	no
562.63739	Escherichia coli strain 1506	no	562	Complete	strain 1506	no	no	no	2020-07-26T00:00:00Z	no	PRJNA608094	SAMN15548965	GCA_013694285.1	CP059288,CP059289,CP059290,CP059291,CP059292,CP059293	no	Sir Run Run Shaw Hospital, School of Medicine, Zhejiang University	no	Illumina HiSeq; Oxford Nanopore	100.0x	Unicycler v. 0.4.8	1	5	6	4849058	50.7066	4911	4614	no	no	no	China	China: Hangzhou	no	no	no	Human, Homo sapiens	no	no	no	no	no	no	no	no	no	no	no	no	no
562.28400	Escherichia coli strain 9FA	no	562	Complete	9FA	no	no	no	2018-02-01T00:00:00Z	no	PRJNA430697	SAMN08380022	GCA_002953015.1	CP026342	no	University of Texas at Austin	no	illumina	100x	unknown v. not applicable	1	no	1	4651847	50.805	4538	no	no	no	no	no	no	no	no	no	no	no	no	no	no	no	no	no	no	no	no	no	no	no
562.31326	Escherichia coli strain VRES0508	no	562	WGS	strain VRES0508	no	no	no	2018-06-18T00:00:00Z	no	PRJEB8776	SAMEA3752739	GCA_900481505.1	UDEL01000000	no	SC	no	no	no	no	no	no	71	5212254	50.6726	5277	4883	feces	no	2015	United Kingdom	United Kingdom	no	no	no	Chicken, Gallus gallus	no	no	no	no	no	host_health_state:carriage	no	no	no	no	no	no	no
562.30177	Escherichia coli strain Win2012_WWKa_NEU_19	no	562	WGS	strain Win2012_WWKa_NEU_19	no	no	no	2018-05-21T00:00:00Z	no	PRJNA380388	SAMN06641869	GCA_003145215.1	NBCS01000000	no	BIOTEC	no	Illumina MiSeq	10.0x	ABySS v. 1.5.2	no	no	172	5188841	50.7408	5268	no	wastewater inflow	no	21-Jan-2013	Germany	Germany: Dresden-Kaditz	no	no	no	no	no	no	no	no	no	no	no	no	no	no	no	no	no
562.21430	Escherichia coli strain MOD1-EC6317	no	562	WGS	strain MOD1-EC6317	O110:H45	no	no	2017-10-06T00:00:00Z	no	PRJNA230969	SAMN06555261	GCA_002486795.1	NNWW01000000	no	FDA/CFSAN	no	Illumina NextSeq 500	66.2x	SPAdes v. 3.8.2	no	no	199	4937251	50.49	5024	no	feces	no	10-Jul-1987	USA	USA: IA	no	no	no	Meleagris sp.	no	no	no	no	no	no	no	no	no	no	no	no	no
562.23139	Escherichia coli O6:H1 strain ECO0561	no	562	WGS	ECO0561	no	no	BSAC	no	28720578	PRJEB4681	ERS357476	no	no	no	no	no	Illumina HiSeq 2000	no	no	no	no	107	5112302	50.44	5073	no	no	no	no	United Kingdom	no	no	no	no	Human, Homo sapiens	no	no	no	no	no	no	Susceptible;Resistant;Intermediate	no	no	no	no	no	no
EC146	Escherichia coli	Escherichia coli	no	no	no	no	no	no	no	no	no	no	no	no	no	no	no	no	no	no	no	no	no	no	no	no	no	no	no	no	no	no	no	no	no	no	no	no	no	no	no	no	no	no	no	no	no	no	no
562.55258	Escherichia coli strain LD93-1	no	562	Complete	strain LD93-1	no	no	no	2020-01-21T00:00:00Z	no	PRJNA600675	SAMN13829545	GCA_009909505.1	CP047662,CP047663,CP047664	no	Yangzhou University	no	Illumina HiSeq; Oxford Nanopore MiniION	100.0x	Unicycler v. V0.4.4	1	2	3	4897780	50.7853	4894	4565	feces	no	Aug-2018	China	China: Dafeng	no	no	no	no	no	no	no	no	no	no	no	no	no	no	no	no	no
562.70775	Escherichia coli strain FDAARGOS_1277 strain Not applicable	no	562	Complete	no	no	no	FDA:FDAARGOS_1277	2021-02-17T00:00:00Z	no	PRJNA231221	SAMN16357419	GCA_016904395.1	CP070103,CP070104	no	US Food and Drug Administration	no	Pacbio; Illumina	842.72x	SMRT v. 8.0.0, HGAP v. 4	1	1	2	4751330	50.9392	4725	4444	no	no	no	USA	USA:WA	no	no	no	Homo sapiens	no	no	no	no	no	host_description:Not applicable	no	no	no	no	no	no	no
562.11513	Escherichia coli strain ED668	no	562	WGS	strain ED668	O157	no	no	2016-08-25T00:00:00Z	no	PRJEB11886	SAMEA3677963	GCA_900015375.1	FAWG00000000	no	ISTITUTO SUPERIORE DI SANITA	no	no	no	no	no	no	252	5305775	50.16	5555	no	faeces	no	2008	no	no	no	no	no	Human, Homo sapiens	no	no	no	no	no	host_health_state:diseased	no	no	no	no	no	no	no
562.5276	Escherichia coli upec-131	no	562	WGS	upec-131	no	no	no	2014-11-13T00:00:00Z	25373147	PRJNA248737	SAMN02801944	GCA_000780875.1	JSNU00000000	-	University of Washington	no	Illumina HiSeq	43x	ABYSS v. 1.3.5	no	no	74	5028009	50.57	4893	0	patient with urinary tract infection	no	2011	USA	USA: WA	no	no	no	Human, Homo sapiens	no	no	no	no	no	no	no	no	no	no	no	no	no
GCF_001677515.1	Escherichia coli	Escherichia coli	562	Complete	08-00022	no	no	no	no	no	PRJNA224116	SAMN02688213	GCF_001677515.1	no	no	no	no	no	no	no	no	no	no	no	no	no	no	no	no	no	no	no	no	no	no	no	no	no	no	no	no	no	no	no	no	no	no	no	no
EC233	Escherichia coli	Escherichia coli	no	no	no	no	no	no	no	no	no	no	no	no	no	no	no	no	no	no	no	no	no	no	no	no	no	no	no	no	no	no	no	no	no	no	no	no	no	no	no	no	no	no	no	no	no	no	no
EC39	Escherichia coli	Escherichia coli	no	no	no	no	no	no	no	no	no	no	no	no	no	no	no	no	no	no	no	no	no	no	no	no	no	no	no	no	no	no	no	no	no	no	no	no	no	no	no	no	no	no	no	no	no	no	no
562.68713	Escherichia coli strain ZLWT	no	562	Complete	strain ZLWT	no	no	no	2020-12-21T00:00:00Z	no	PRJNA661981	SAMN16072565	GCA_016132505.1	CP066144,CP066145,CP066146,CP066147,CP066148	no	Chinese Academy of Agricultural Sciences	no	PacBio RSII	200.0x	Canu v. 1.3; GapFiller v. 1.11; PrlnSeS-G	1	4	5	5209988	50.4249	5209	4886	no	no	2020-08-25T12:30:01Z	China	China:Beijing	no	no	no	Pig, Sus scrofa	no	no	no	no	no	no	no	no	no	no	no	no	no
1446697.3	Escherichia coli O157:H7 str. K7140	no	1446697	WGS	K7140	no	no	no	2014-04-08T00:00:00Z	25103754	PRJNA218110	SAMN02353133	GCA_000618925.1	JHHK00000000	-	CDC	no	Illumina HiSeq 2000	100.0x	CLC Genomics Workbench v. 6.5.Jan-2013	no	no	183	5279594	50.2	5248	4852	no	no	no	United States	United States	no	no	no	no	no	no	no	no	no	no	no	no	no	no	no	no	no
562.66849	Escherichia coli strain DA61218	no	562	Complete	strain DA61218	no	no	no	2020-09-15T00:00:00Z	no	PRJNA662022	SAMN16073343	GCA_014541045.1	CP061206,CP061207	no	Uppsala University	no	Illumina MiSeq	221.0x	CLC NGS Cell v. 20.3	1	1	2	5234024	50.5126	5193	4873	no	no	Feb-2017	Sweden	Sweden	no	no	no	Human, Homo sapiens	no	no	no	no	no	no	no	no	no	no	no	no	no
562.28533	Escherichia coli strain HT2012087	no	562	WGS	strain HT2012087	no	no	no	2018-03-06T00:00:00Z	27924811	PRJNA277124	SAMN03384331	GCA_002972935.1	JZPA01000000	no	National institute for communicable disease control and prevention	no	Illumina GAIIx	40.0x	Velvet v. April 2014	no	no	57	5259290	50.4146	5375	no	animal	no	2012	China	China	no	no	no	no	no	no	no	no	no	no	no	no	no	no	no	no	no
ELI_141	Escherichia coli	Escherichia coli	no	no	no	no	no	no	no	no	no	no	no	no	no	no	no	no	no	no	no	no	no	no	no	no	no	no	no	no	no	no	no	no	no	no	no	no	no	no	no	no	no	no	no	no	no	no	no
562.34277	Escherichia coli strain NCTC8007	no	562	WGS	strain NCTC8007	O111:K58(B4):H2	no	NCTC:8007	2018-06-16T00:00:00Z	no	PRJEB6403	SAMEA3446345	GCA_900449735.1	UASE01000000	no	SC	no	no	no	no	no	no	11	5799292	50.7056	6312	5768	not available: to be reported later	no	1949	United Kingdom	United Kingdom: London	no	no	no	no	no	no	no	no	no	host_health_state:not available: to be reported later	no	no	no	no	no	no	no
562.23796	Escherichia coli O15:H12 strain ECO0760	no	562	WGS	ECO0760	no	no	BSAC	no	28720578	PRJEB4681	ERS358142	no	no	no	no	no	Illumina HiSeq 2000	no	no	no	no	114	5251701	50.5	5214	no	no	no	no	United Kingdom	no	no	no	no	Human, Homo sapiens	no	no	no	no	no	no	Susceptible;Resistant	no	no	no	no	no	no
562.19212	Escherichia coli strain UBA1051	no	562	WGS	strain UBA1051	no	no	no	2017-09-20T00:00:00Z	28894102	PRJNA348753	SAMN06450983	GCA_002316485.1	DCDQ00000000	no	University of Queensland	no	Illumina	22.71x	CLC de novo assembler v. 4.4.1	no	no	38	4643323	50.73	4541	no	metal/plastic	no	no	USA	USA:New York City	no	no	no	no	no	no	no	no	no	no	no	no	no	no	no	no	no
1281014.3	Escherichia coli HVH 76 (4-2538717)	Escherichia coli HVH 76 (4-2538717)	1281014	WGS	HVH 76 (4-2538717)	no	no	no	2013-08-28T00:00:00Z	no	PRJNA186099	SAMN01885726	GCA_000457065.1	AVUZ00000000	-	Broad Institute	WGS	Illumina	144.0x	allpaths v. R46382	0	0	35	5155539	50.5	5083	4847	Blood	no	2003	Denmark	Denmark	no	no	no	Human, Homo sapiens	no	no	no	no	no	no	no	Rod-shaped	no	no	no	no	Bacteremia
562.23587	Escherichia coli O16:H6 strain ECO1289	no	562	WGS	ECO1289	no	no	BSAC	no	28720578	PRJEB4681	ERS357933	no	no	no	no	no	Illumina HiSeq 2000	no	no	no	no	129	5236130	50.51	5335	no	no	no	no	United Kingdom	no	no	no	no	Human, Homo sapiens	no	no	no	no	no	no	Resistant;Susceptible	no	no	no	no	no	no
562.23058	Escherichia coli O17:H18 strain ECO0692	no	562	WGS	ECO0692	no	no	BSAC	no	28720578	PRJEB4681	ERS357391	no	no	no	no	no	Illumina HiSeq 2000	no	no	no	no	115	5208000	50.71	5192	no	no	no	no	United Kingdom	no	no	no	no	Human, Homo sapiens	no	no	no	no	no	no	Susceptible;Resistant	no	no	no	no	no	no
562.33201	Escherichia coli strain GER_EN01_1501_Eco_087	no	562	WGS	strain GER_EN01_1501_Eco_087	no	no	no	2018-07-15T00:00:00Z	no	PRJNA433857	SAMN08519285	GCA_003321715.1	PUQR01000000	no	Northern Arizona University	no	Illumina NextSeq	141x	SPAdes v. 3.10.1	no	no	199	4878995	50.703	5208	5099	environmental	no	28-Jan-2015	Germany	Germany	no	no	no	no	no	no	no	no	no	no	no	no	no	no	no	no	no
ELI_51	Escherichia coli	Escherichia coli	no	no	no	no	no	no	no	no	no	no	no	no	no	no	no	no	no	no	no	no	no	no	no	no	no	no	no	no	no	no	no	no	no	no	no	no	no	no	no	no	no	no	no	no	no	no	no
562.25079	Escherichia coli strain MOD1-EC6403	no	562	WGS	strain MOD1-EC6403	no	no	no	2017-10-06T00:00:00Z	no	PRJNA230969	SAMN04993019	GCA_002517695.1	NNWR01000000	no	FDA/CFSAN	no	Illumina MiSeq	23.3x	SPAdes v. 3.8.2	no	no	249	5331335	50.67	5521	no	cow feces	no	16-Jun-1988	USA	USA: PA	no	no	no	Cow, Bos taurus	no	no	no	no	no	no	no	no	no	no	no	no	no
562.31339	Escherichia coli strain VRES0568	no	562	WGS	strain VRES0568	no	no	no	2018-06-18T00:00:00Z	no	PRJEB8776	SAMEA3752321	GCA_900481645.1	UDFN01000000	no	SC	no	no	no	no	no	no	86	5246848	50.6998	5329	4861	feces	no	2015	United Kingdom	United Kingdom	no	no	no	Turkey, Meleagris gallopavo	no	no	no	no	no	host_health_state:carriage	no	no	no	no	no	no	no
562.20775	Escherichia coli strain MOD1-EC1537	no	562	WGS	strain MOD1-EC1537	no	no	no	2017-10-05T00:00:00Z	no	PRJNA230969	SAMN05591727	GCA_002461335.1	NJZW01000000	no	FDA/CFSAN	no	Illumina NextSeq 500	47.7x	SPAdes v. 3.8.2	no	no	267	4871884	50.58	5256	no	feces	no	1997	Guinea-Bissau	Guinea-Bissau	no	no	no	Human, Homo sapiens	no	no	no	no	no	no	no	no	no	no	no	no	no
562.9950	Escherichia coli strain swine57	no	562	WGS	strain swine57	no	no	no	2016-04-08T00:00:00Z	no	PRJNA307142	SAMN04376795	GCF_001616175.1	LVOH00000000	no	Institute Of Microbiology Chinese Academy of Sciences	no	Illumina Hiseq2000	200x	SOAPdenovo v. 2.04	no	no	159	5525060	50.29	5868	no	rectum	no	2002	China	China:Anhui	no	no	no	Pig, Sus scrofa	no	no	no	no	no	no	no	no	no	no	C	no	no
562.29150	Escherichia coli strain KG-9	no	562	WGS	strain KG-9	no	no	no	2018-03-11T00:00:00Z	no	PRJNA352562	SAMN08630965	GCA_002993605.1	PVOM01000000	no	University of Florida	no	Illumina MiSeq	61.6x	SPAdes v. 3.0	no	no	90	4774211	50.6997	4918	4838	vagina	no	2015-09-25	United States	United States	no	no	no	Cow, Bos taurus	no	no	no	no	no	no	no	no	no	no	no	no	no
562.34497	Escherichia coli strain 586A	no	562	WGS	strain 586A	no	no	no	2018-08-06T00:00:00Z	no	PRJEB28020	SAMEA4811194	GCA_900500365.1	UIMG01000000	no	Hopital Henri Mondor APHP	no	no	no	no	no	no	139	4987458	50.4512	4998	no	Rectal swab	no	01/01/2018 - 01/03/2018	France	France	no	no	no	no	no	no	no	no	no	no	no	no	no	no	no	no	no
562.7465	Escherichia coli strain 200146	no	562	WGS	strain 200146	no	no	no	2015-08-11T00:00:00Z	no	PRJNA237904	SAMN02640719	GCF_001265735.1	JHRZ01000000	no	University of Maryland, School of Medicine	no	Illumina HiSeq 2000	289x	Velvet v. 1.1.04	no	no	125	5132090	50.57	5353	no	feces	no	no	Mali	Mali	no	no	env_biome:N/A	Human, Homo sapiens	no	no	no	no	no	no	no	no	no	no	no	no	no
562.58142	Escherichia coli strain 164	no	562	Complete	strain 164	no	no	no	2020-02-09T00:00:00Z	no	PRJNA604100	SAMN13951916	GCA_010365505.1	CP048371,CP048372,CP048373,CP048374,CP048375	no	University of Zurich	no	Oxford Nanopore/illumina minniseq	80x	unicycler v. 0.4.8	1	4	5	4995341	50.6761	5001	4675	environment	isolated and completely sequenced	2019	Switzerland	Switzerland	no	no	no	no	no	no	no	no	no	no	no	no	no	no	no	no	no
EC111	Escherichia coli	Escherichia coli	no	no	no	no	no	no	no	no	no	no	no	no	no	no	no	no	no	no	no	no	no	no	no	no	no	no	no	no	no	no	no	no	no	no	no	no	no	no	no	no	no	no	no	no	no	no	no
562.51586	Escherichia coli strain ERL05-1306	no	562	Complete	strain ERL05-1306	O157:H7	STEC	no	2019-10-09T00:00:00Z	no	PRJNA494713	SAMN10177963	GCA_008926185.1	CP032803,CP032804	no	United State Department of Agriculture	no	PacBio RSII	279x	HGAP v. 2.3.0	1	1	2	5644710	50.4524	6051	5738	Diced lamb	no	no	New Zealand	New Zealand	no	no	no	no	no	no	no	no	no	no	no	no	no	no	no	no	no
562.31137	Escherichia coli strain VREC0312	no	562	WGS	strain VREC0312	no	no	no	2018-06-18T00:00:00Z	no	PRJEB8774	SAMEA3472155	GCA_900479565.1	UCYJ01000000	no	SC	no	no	no	no	no	no	40	4728183	50.702	4675	4384	feces	no	2014	United Kingdom	United Kingdom	no	no	no	Pig, Sus scrofa	no	no	no	no	no	host_health_state:carriage	no	no	no	no	no	no	no
562.13643	Escherichia coli strain 655	no	562	WGS	strain 655	no	no	no	2016-12-08T00:00:00Z	no	PRJNA349231	SAMN05928929	GCF_001892865.1	MOHW00000000	no	College of Veterinary Medicine,China Agricultural University	no	Illumina HiSeq	200.0x	CLC NGS Cell v. 9.0	no	no	138	5053312	50.5	5203	4926	cloaca swabs from commercial farm	no	2015-08	China	China: Shandong	no	no	no	Chicken, Gallus gallus	no	no	no	no	no	no	no	no	no	no	no	no	no
562.23071	Escherichia coli O6:H1 strain ECO0707	no	562	WGS	ECO0707	no	no	BSAC	no	28720578	PRJEB4681	ERS357404	no	no	no	no	no	Illumina HiSeq 2000	no	no	no	no	101	5080217	50.43	5024	no	no	no	no	United Kingdom	no	no	no	no	Human, Homo sapiens	no	no	no	no	no	no	Susceptible	no	no	no	no	no	no
562.28248	Escherichia coli strain 157	no	562	WGS	strain 157	no	no	no	2018-02-05T00:00:00Z	no	PRJNA400506	SAMN07586038	GCA_002917475.1	NSKU01000000	no	Universidad San Francisco de Quito	no	Illumina MiSeq	12.0x	Velvet v. 1.2.10	no	no	326	4836331	50.5409	4968	no	no	no	22-Jul-2014	Ecuador	Ecuador: Quito	no	no	no	Human, Homo sapiens	no	no	no	no	no	no	no	no	no	no	no	no	no
562.7400	Escherichia coli strain CFSAN026804	no	562	WGS	strain CFSAN026804	O145	no	no	2015-08-03T00:00:00Z	26430026	PRJNA230969	SAMN03455819	GCF_001191125.1	LGZD01000000	no	FDA/CFSAN	no	Illumina MiSeq V2 (500 cycles)	91.0x	CLC Genomics Workbench v. 7.5	no	no	193	5235609	50.51	5519	5096	no	no	1999	USA	USA:KS	no	no	no	Human, Homo sapiens	no	no	no	no	no	no	no	no	no	no	no	no	no
316401.27	Escherichia coli ETEC H10407	no	316401	Complete	ETEC H10407	no	no	no	2015-02-27T00:00:00Z	20802035	PRJEA42749	SAMEA2272237	GCF_000210475.1	FN649414,FN649415,FN649416,FN649417,FN649418	NC_017633.1,NC_017721.1,NC_017723.1,NC_017722.1,NC_017724.1	Wellcome Trust Sanger Institute	no	no	no	no	1	4	5	5325888	50.69	5451	4974	no	no	no	no	no	no	no	no	no	no	no	no	no	no	no	no	Bacilli	No	Mesophilic	no	Facultative	Diarrhea
562.33174	Escherichia coli strain AVC26	no	562	WGS	strain AVC26	O2:H1	no	no	2018-07-14T00:00:00Z	no	PRJNA479542	SAMN09579968	GCA_003318695.1	QOEJ01000000	no	University of Technology, Sydney	no	Illumina HiSeq	54.97x	A5-miseq v. 20150522	no	no	111	5198091	50.528	5497	5390	no	no	2008-04-15	Australia	Australia	no	no	no	poultry animal (variety unknown)	no	no	no	no	no	no	no	no	no	no	no	no	no
562.25167	Escherichia coli strain MOD1-EC6891	no	562	WGS	strain MOD1-EC6891	no	no	no	2017-10-11T00:00:00Z	no	PRJNA230969	SAMN04992257	GCA_002519875.1	NOOZ01000000	no	FDA/CFSAN	no	Illumina NextSeq 500	48.6x	SPAdes v. 3.8.2	no	no	82	4838853	50.6	4754	no	feces	no	28-Jul-1997	USA	USA: ND	no	no	no	mink	no	no	no	no	no	no	no	no	no	no	no	no	no
562.28448	Escherichia coli strain HT2012EP12	no	562	WGS	strain HT2012EP12	no	no	no	2018-03-06T00:00:00Z	27924811	PRJNA276780	SAMN03380759	GCA_002971235.1	JZMD01000000	no	National institute for communicable disease control and prevention	no	Illumina GAIIx	34.0x	SOAPdenovo v. July-2013	no	no	57	4679567	50.7272	4633	no	animal	no	2012	China	China	no	no	no	no	no	no	no	no	no	no	no	no	no	no	no	no	no
ELI_236	Escherichia coli	Escherichia coli	no	no	no	no	no	no	no	no	no	no	no	no	no	no	no	no	no	no	no	no	no	no	no	no	no	no	no	no	no	no	no	no	no	no	no	no	no	no	no	no	no	no	no	no	no	no	no
562.7231	Escherichia coli strain fhi	no	562	WGS	strain fhi	26	no	no	2014-09-06T00:00:00Z	no	PRJEB6447	SAMEA2593919	GCF_000753215.1	CCPV01000000	no	NTNU	no	no	no	no	no	no	184	5657396	50.45	6091	no	Human faeces	no	2009-05-06	Norway	Norway	no	no	no	Human, Homo sapiens	no	no	no	no	no	host_health_state:Bloody diarrhoea	no	no	no	no	no	no	no
562.19088	Escherichia coli strain IBUN9016YEC	no	562	WGS	strain IBUN9016YEC	no	no	no	2017-08-14T00:00:00Z	no	PRJNA381314	SAMN06052009	GCA_002250175.1	NCAC00000000	no	Universidad Nacional de Colombia	no	Illumina MiSeq	53.0x	CLC NGS Cell v. 8.5.1	no	no	200	5028303	50.63	5317	5197	drag swab from a swine farm	no	2014-11-20	Colombia	Colombia	no	no	no	Pig, Sus scrofa	no	no	no	no	no	no	no	no	no	no	no	no	no
562.7185	Escherichia coli strain OLC-1051	no	562	WGS	strain OLC-1051	O128:NM	no	no	2015-03-06T00:00:00Z	25860693	PRJNA273275	SAMN03292325	GCF_000948605.1	JXVM01000000	no	Canadian Food Inspection Agency	no	Illumina MiSeq	42.2x	SPAdes v. 3.1.1	no	no	171	5405409	50.55	5663	no	no	no	2012-05-04	Canada	Canada	no	no	no	no	no	no	no	no	no	no	no	no	no	no	no	no	no
EC153	Escherichia coli	Escherichia coli	no	no	no	no	no	no	no	no	no	no	no	no	no	no	no	no	no	no	no	no	no	no	no	no	no	no	no	no	no	no	no	no	no	no	no	no	no	no	no	no	no	no	no	no	no	no	no
562.34411	Escherichia coli strain 1086A	no	562	WGS	strain 1086A	no	no	no	2018-08-06T00:00:00Z	no	PRJEB28020	SAMEA4811108	GCA_900499535.1	UIIY01000000	no	Hopital Henri Mondor APHP	no	no	no	no	no	no	241	5279611	50.5908	5280	no	Rectal swab	no	01/01/2018 - 01/03/2018	France	France	no	no	no	no	no	no	no	no	no	no	no	no	no	no	no	no	no
562.8594	Escherichia coli strain GN02449	no	562	WGS	strain GN02449	no	no	no	2016-01-20T00:00:00Z	no	PRJNA290784	SAMN03922980	GCF_001520395.1	LQTY01000000	no	JCVI	no	Illumina NextSeq 500	137.64x	SPAdes v. 3.1.1	no	no	222	5208706	50.7	5536	5297	Bodily fluid	no	2006	United States	United States	no	no	no	Human, Homo sapiens	no	no	Bloodstream infection	no	no	host_health_state:Diseased	no	no	no	no	C	no	no
562.16391	Escherichia coli strain KCJK5635	no	562	WGS	strain KCJK5635	no	no	no	2017-04-18T00:00:00Z	no	PRJNA298331	SAMN05655961	GCA_002099765.1	NADZ00000000	no	US Food and Drug Administration	no	Illumina MiSeq	57.0x	SPAdes v. 3.0	no	no	82	5023283	50.5	5137	5049	feces	no	06-Feb-2016	USA	USA: FL	no	no	no	Cow, Bos taurus	no	no	no	no	no	no	no	no	no	no	C	no	no
562.21252	Escherichia coli strain MOD1-EC5049	no	562	WGS	strain MOD1-EC5049	no	no	no	2017-10-06T00:00:00Z	no	PRJNA230969	SAMN04279377	GCA_002475355.1	NOHP01000000	no	FDA/CFSAN	no	Illumina NextSeq 500	191.4x	SPAdes v. 3.8.2	no	no	93	4745579	50.75	4668	no	rectum	no	01-May-2003	USA	USA: PA	no	no	no	Dog, Canis lupus familiaris	no	no	no	no	no	no	no	no	no	no	no	no	no
562.30333	Escherichia coli strain TUM3433	no	562	WGS	strain TUM3433	no	no	no	2018-05-23T00:00:00Z	no	PRJDB6851	SAMD00115704	GCA_003176435.1	BGLY01000000	no	Toho University	no	illumina MiSeq	29.2x	SPAdes v. 3.11	no	no	157	4890369	50.6221	4953	no	no	no	2007-02-21	Japan	Japan	no	no	no	Human, Homo sapiens	no	no	no	no	no	no	no	no	no	no	no	no	no
562.19260	Escherichia coli strain KCJK327	no	562	WGS	strain KCJK327	no	no	no	2017-09-21T00:00:00Z	no	PRJNA298331	SAMN04942835	GCA_002324135.1	NTCZ00000000	no	US Food and Drug Administration	no	Illumina MiSeq	46.0x	SPAdes v. 3.0	no	no	120	5025159	50.79	5227	5142	calf feces	no	23-Sep-2015	USA	USA: FL	no	no	no	Cow, Bos taurus	no	no	no	no	no	no	no	no	no	no	C	no	no
562.22662	Escherichia coli NA:H2 strain ECO0248	no	562	WGS	ECO0248	no	no	CUH	no	28720578	PRJEB4681	ERS356976	no	no	no	no	no	Illumina HiSeq 2000	no	no	no	no	141	5353911	50.53	5449	no	no	no	no	United Kingdom	no	no	no	no	Human, Homo sapiens	no	no	no	no	no	no	Susceptible;Resistant	no	no	no	no	no	no
562.19107	Escherichia coli strain EC-117-2-3	no	562	WGS	strain EC-117-2-3	no	no	no	2017-08-23T00:00:00Z	no	PRJNA396689	SAMN07431093	GCA_002268255.1	NQIU00000000	no	DTU	no	Illumina MiSeq	32x	Velvet v. 1.2.09	no	no	136	4959572	50.56	5157	5058	feces	no	no	Sweden	Sweden	no	no	no	Human, Homo sapiens	no	no	no	no	no	no	no	no	no	no	no	no	no
562.21444	Escherichia coli strain MOD1-EC6274	no	562	WGS	strain MOD1-EC6274	O119:H27	no	no	2017-10-06T00:00:00Z	no	PRJNA230969	SAMN05468070	GCA_002487055.1	NNXO01000000	no	FDA/CFSAN	no	Illumina NextSeq 500	195.3x	SPAdes v. 3.8.2	no	no	253	4906717	50.74	5038	no	spleen	no	18-Dec-1986	USA	USA: MN	no	no	no	Meleagris sp.	no	no	no	no	no	no	no	no	no	no	no	no	no
562.10859	Escherichia coli strain E44	no	562	WGS	strain E44	no	no	no	2016-05-25T00:00:00Z	no	PRJNA321591	SAMN05000824	GCF_001652345.1	LXWV00000000	no	Technical University of Denmark, National Veterinary Institute	no	Illumina MiSeq	91.0x	CLC Genomics Workbench v. 6.5	no	no	195	5125126	50.52	5327	5081	liver	no	20-Apr-15	Denmark	Denmark	no	no	no	Chicken, Gallus gallus	no	no	no	no	no	no	no	no	no	no	no	no	no
562.30748	Escherichia coli strain A26	no	562	WGS	strain A26	no	no	no	2018-07-09T00:00:00Z	no	PRJNA400107	SAMN07556583	GCA_003302125.1	NRXH01000000	no	China Agricultural University	no	Illumina HiSeq	100x	SPAdes v. 3.9.0	no	no	211	4964361	50.682	4976	no	feces	no	2016-08	China	China	no	no	no	Human, Homo sapiens	no	no	no	no	no	no	no	no	no	no	no	no	no
562.23594	Escherichia coli O86:H30 strain ECO1166	no	562	WGS	ECO1166	no	no	BSAC	no	28720578	PRJEB4681	ERS357940	no	no	no	no	no	Illumina HiSeq 2000	no	no	no	no	129	5306426	50.36	5347	no	no	no	no	United Kingdom	no	no	no	no	Human, Homo sapiens	no	no	no	no	no	no	Resistant;Susceptible;Intermediate	no	no	no	no	no	no
562.23019	Escherichia coli O134:H31 strain ECO0645	no	562	WGS	ECO0645	no	no	BSAC	no	28720578	PRJEB4681	ERS357352	no	no	no	no	no	Illumina HiSeq 2000	no	no	no	no	76	5022953	50.49	5020	no	no	no	no	United Kingdom	no	no	no	no	Human, Homo sapiens	no	no	no	no	no	no	Susceptible;Resistant	no	no	no	no	no	no
1446533.3	Escherichia coli O111:NM str. K6722	no	1446533	WGS	K6722	no	no	no	2014-04-08T00:00:00Z	25103754	PRJNA218110	SAMN02353123	GCA_000619465.1	JHHU00000000	-	CDC	no	Illumina HiSeq 2000	100.0x	CLC Genomics Workbench v. 6.5.Jan-2013	no	no	216	5350628	50.1	5404	5066	no	no	no	United States	United States	no	no	no	no	no	no	no	no	no	no	no	no	no	no	no	no	no
562.23666	Escherichia coli O2:H1 strain ECO1340	no	562	WGS	ECO1340	no	no	BSAC	no	28720578	PRJEB4681	ERS358012	no	no	no	no	no	Illumina HiSeq 2000	no	no	no	no	123	5175338	50.44	5167	no	no	no	no	United Kingdom	no	no	no	no	Human, Homo sapiens	no	no	no	no	no	no	Resistant;Susceptible	no	no	no	no	no	no
562.22225	Escherichia coli strain MOD1-EC5860	no	562	WGS	strain MOD1-EC5860	no	no	no	2017-10-13T00:00:00Z	no	PRJNA230969	SAMN05468050	GCA_002548265.1	NOAL01000000	no	FDA/CFSAN	no	Illumina NextSeq 500	33.2x	SPAdes v. 3.8.2	no	no	100	5033143	50.56	5041	no	urine	no	1984-11-19	USA	USA:FL	no	no	no	Cat, Felis catus	no	no	no	no	no	no	no	no	no	no	no	no	no
1280960.3	Escherichia coli HVH 5 (4-7148410)	Escherichia coli HVH 5 (4-7148410)	1280960	WGS	HVH 5 (4-7148410)	no	no	no	2013-08-28T00:00:00Z	no	PRJNA186042	SAMN01885672	GCA_000456085.1	AVTB00000000	-	Broad Institute	WGS	Illumina	140.0x	allpaths v. R46390	0	0	32	5065174	50.6	5023	4765	Blood	no	2004	Denmark	Denmark	no	no	no	Human, Homo sapiens	no	no	no	no	no	no	no	Rod-shaped	no	no	no	no	Bacteremia
1068623.3	Escherichia coli O104:H4 str. Ec11-5536	Escherichia coli O104:H4 str. 11-5536	1068623	WGS	O104:H4 str. Ec11-5536	O104:H4	no	no	no	no	PRJNA70753	no	no	AFVH00000000	-	Broad Institute	unfinished	no	no	no	0	0	49	5373455	50.63	5314	5111	no	no	2011	France	France	no	no	no	Human, Homo sapiens	female	49	HUS	no	no	no	no	no	no	no	-	no	no
562.71836	Escherichia coli strain 99COLEC	no	562	Complete	strain 99COLEC	no	no	no	2021-03-01T00:00:00Z	no	PRJNA599529	SAMN17807537	GCA_017088405.1	CP070902,CP070903,CP070904,CP070905	no	Temasek Life Sciences Laboratory Limited	no	Illumina NovaSeq Oxford Nanopore MiniION	548x	Unicycler v. 0.4.8	1	3	4	4947804	50.4079	4924	4612	feces	isolated antibiotic resistant bacteria from the gut microbiota of healthy individuals in Singapore	2019-02	Singapore	Singapore	no	no	no	Homo sapiens	no	no	no	no	no	no	no	no	no	no	no	no	no
562.15125	Escherichia coli strain RF1a	no	562	WGS	strain RF1a	O8:H6	no	no	2017-02-09T00:00:00Z	no	PRJNA354507	SAMN06047030	GCF_001990875.1	MPTZ00000000	no	Robert Koch Institute	no	Illumina MiSeq	90.0x	CLC NGS Cell v. 8.0	no	no	228	5153108	50.51	5335	no	beef	no	2007-06-25	Germany	Germany: Kulmbach	no	no	no	no	no	no	no	no	no	no	no	no	no	no	no	no	no
562.22688	Escherichia coli O17:H18 strain ECO0278	no	562	WGS	ECO0278	no	no	CUH	no	28720578	PRJEB4681	ERS357006	no	no	no	no	no	Illumina HiSeq 2000	no	no	no	no	146	5382713	50.68	5432	no	no	no	no	United Kingdom	no	no	no	no	Human, Homo sapiens	no	no	no	no	no	no	Susceptible;Resistant;Intermediate	no	no	no	no	no	no
562.79200	Escherichia coli strain AH02	no	562	Complete	strain AH02	no	no	no	2021-09-14T00:00:00Z	no	PRJNA716667	SAMN18446035	GCA_019969645.1	CP081701,CP081702,CP081703,CP081704,CP081705	no	Agriculture & Agri-Food Canada	no	Oxford Nanopore MiniION	68x	flye v. 2.8.2	1	4	5	5085983	50.925	5268	4949	no	no	2013	Canada	Canada: Alberta	no	not applicable	no	no	no	no	no	no	no	no	no	no	no	no	no	no	no
562.29161	Escherichia coli strain SC136	no	562	WGS	strain SC136	no	no	no	2018-03-09T00:00:00Z	no	PRJNA432294	SAMN08446276	GCA_002992005.1	PQJF01000000	no	Sun Yat-sen University	no	Illumina HiSeq	100x	SOAPdenovo v. 1.05 July-2010	no	no	113	5045197	50.697	5042	no	Environment	no	2016-12	China	China	no	no	no	no	no	no	no	no	no	no	no	no	no	no	no	no	no
562.23202	Escherichia coli O1:H7 strain ECO0824	no	562	WGS	ECO0824	no	no	BSAC	no	28720578	PRJEB4681	ERS357542	no	no	no	no	no	Illumina HiSeq 2000	no	no	no	no	79	5169484	50.45	5219	no	no	no	no	United Kingdom	no	no	no	no	Human, Homo sapiens	no	no	no	no	no	no	Susceptible	no	no	no	no	no	no
562.10886	Escherichia coli strain ER1821R	no	562	Complete	strain ER1821R	no	no	no	2016-06-15T00:00:00Z	no	PRJNA324607	SAMN05210771	GCF_001663075.1	CP016018	NZ_CP016018.1	University of Colroado Anschutz Medical Campus	no	Illumina MiSeq	90x	Geneious de novo v. 6.1.7	1	no	1	4595577	50.83	4600	4418	no	no	no	no	no	no	no	no	no	no	no	no	no	no	no	no	no	no	no	no	no	no
GCF_002803805.1	Escherichia coli	Escherichia coli	562	Complete	CV839-15	no	no	no	no	no	PRJNA224116	SAMN08040561	GCF_002803805.1	no	no	no	no	no	no	no	no	no	no	no	no	no	no	no	no	no	no	no	no	no	no	no	no	no	no	no	no	no	no	no	no	no	no	no	no
GCF_020217445.1	Escherichia coli O78	Escherichia coli O78	2072463	Complete	O78	no	no	no	no	no	PRJNA224116	SAMN21542538	GCF_020217445.1	no	no	no	no	no	no	no	no	no	no	no	no	no	no	no	no	no	no	no	no	no	no	no	no	no	no	no	no	no	no	no	no	no	no	no	no
562.22608	Escherichia coli O108:H2 strain ECO0184	no	562	WGS	ECO0184	no	no	CUH	no	28720578	PRJEB4681	ERS356923	no	no	no	no	no	Illumina HiSeq 2000	no	no	no	no	82	4795003	50.68	4707	no	no	no	no	United Kingdom	no	no	no	no	Human, Homo sapiens	no	no	no	no	no	no	Susceptible	no	no	no	no	no	no
GCF_014169395.1	Escherichia coli	Escherichia coli	562	Complete	WP5-S18-ESBL-07	no	no	no	no	no	PRJNA224116	SAMD00194533	GCF_014169395.1	no	no	no	no	no	no	no	no	no	no	no	no	no	no	no	no	no	no	no	no	no	no	no	no	no	no	no	no	no	no	no	no	no	no	no	no
562.21151	Escherichia coli strain MOD1-EC6565	no	562	WGS	strain MOD1-EC6565	O22:H1	no	no	2017-10-06T00:00:00Z	no	PRJNA230969	SAMN04993187	GCA_002469215.1	NMOH01000000	no	FDA/CFSAN	no	Illumina NextSeq 500	21.1x	SPAdes v. 3.8.2	no	no	277	4982486	50.85	5064	no	feces	no	18-Jul-1990	Canada	Canada	no	no	no	Cow, Bos taurus	no	no	no	no	no	no	no	no	no	no	no	no	no
656442.3	Escherichia coli TA255 strain TA255	no	656442	WGS	TA255 strain TA255	no	no	no	2017-04-25T00:00:00Z	no	PRJNA39089	SAMN06392850	GCA_002110185.1	ADJG00000000	no	Broad Institute	no	454	18.60x	unknown v. unknown	no	no	26	4908327	50.36	4861	4728	no	no	no	no	no	no	no	no	no	no	no	no	no	no	no	no	Bacilli	No	Mesophilic	no	Facultative	no
562.17395	Escherichia coli strain ARS-CC5536	no	562	WGS	strain ARS-CC5536	no	no	no	2017-06-02T00:00:00Z	no	PRJNA385001	SAMN06855900	GCA_002164515.1	NFRK00000000	no	USDA	no	Illumina NextSeq 500	86x	SPAdes v. 3.7.0	no	no	277	5288689	50.29	5539	no	fecal composite	no	14-Jun-2010	USA	USA: Pennsylvania	no	no	no	Cow, Bos taurus	no	no	no	no	no	no	no	no	no	no	no	no	no
562.21803	Escherichia coli strain MOD1-EC5132	no	562	WGS	strain MOD1-EC5132	no	no	no	2017-10-06T00:00:00Z	no	PRJNA230969	SAMN04279470	GCA_002516525.1	NOGW01000000	no	FDA/CFSAN	no	Illumina NextSeq 500	60.2x	SPAdes v. 3.8.2	no	no	137	4943249	50.53	4828	no	feces	no	12-Mar-2007	USA	USA: CA	no	no	no	no	no	no	no	no	no	no	no	no	no	no	no	no	no
EC133	Escherichia coli	Escherichia coli	no	no	no	no	no	no	no	no	no	no	no	no	no	no	no	no	no	no	no	no	no	no	no	no	no	no	no	no	no	no	no	no	no	no	no	no	no	no	no	no	no	no	no	no	no	no	no
868162.3	Escherichia coli DEC6C	Escherichia coli DEC6C	868162	WGS	DEC6C	no	no	no	2012-02-23T00:00:00Z	22582382	PRJNA50961	SAMN00190995	GCA_000249635.2	AIFX00000000	-	Institute for Genome Sciences	WGS	no	no	no	0	0	77	5117675	50.6	5325	5373	no	no	1967	Guatemala	Guatemala	no	no	no	Human, Homo sapiens	no	no	no	no	no	no	no	no	no	no	no	no	no
562.16231	Escherichia coli strain UMDKSU-2013-3-134A	no	562	WGS	strain UMDKSU-2013-3-134A	no	no	no	2017-03-03T00:00:00Z	no	PRJNA342435	SAMN06220103	GCA_002015275.1	MVLD00000000	no	no	no	no	no	no	no	no	193	5186839	50.59	5408	no	feces of feedlot cattle	no	25-Jun-2013	USA	USA: NE	no	no	no	Cow, Bos taurus	no	no	no	no	no	no	no	no	no	no	no	no	no
1286350.4	Escherichia coli TOP2652	no	1286350	WGS	TOP2652	no	no	no	2013-05-16T00:00:00Z	23658245	PRJNA187034	SAMN01894029	GCF_000397745.1	AORA01000000	no	National University of Singapore, Genome Institute of Singapore	no	Illumina MiSeq	20.0x	MIRA v. 3.4.0	no	no	306	5196886	50.37	5270	no	urine from female	no	27-Apr-2005	USA	USA: Seattle, WA	no	no	no	Human, Homo sapiens	no	no	Recurrent UTI	no	no	no	no	no	no	no	no	no	no
562.21969	Escherichia coli strain MOD1-EC6214	no	562	WGS	strain MOD1-EC6214	no	no	no	2017-10-13T00:00:00Z	no	PRJNA230969	SAMN04881291	GCA_002535165.1	NMBB01000000	no	FDA/CFSAN	no	Illumina MiSeq	20.0x	SPAdes v. 3.8.2	no	no	197	5312358	50.57	5441	no	feces	no	1999-06-10	Singapore	Singapore	no	no	no	Human, Homo sapiens	no	no	no	no	no	no	no	no	no	no	no	no	no
562.23923	Escherichia coli O25:H4 strain ECO1264	no	562	WGS	ECO1264	no	no	BSAC	no	28720578	PRJEB4681	ERS358269	no	no	no	no	no	Illumina HiSeq 2000	no	no	no	no	101	5083794	50.81	5062	no	no	no	no	United Kingdom	no	no	no	no	Human, Homo sapiens	no	no	no	no	no	no	Susceptible;Resistant	no	no	no	no	no	no
562.33635	Escherichia coli strain ECI-1912	no	562	WGS	strain ECI-1912	O157:H7	no	no	2018-08-03T00:00:00Z	26442781	PRJNA472992	SAMN09257625	GCA_003361175.1	QGYD01000000	no	Public Health Agency of Canada	no	Illumina MiSeq	50x	SPAdes v. 2.1	no	no	182	5356419	50.3026	5572	no	no	no	2003	Canada	Canada	no	no	no	Cow, Bos taurus	no	no	no	no	no	no	no	no	no	no	no	no	no
GCF_021535005.1	Escherichia coli	Escherichia coli	562	Complete	STEC383	no	no	no	no	no	PRJNA224116	SAMN21841571	GCF_021535005.1	no	no	no	no	no	no	no	no	no	no	no	no	no	no	no	no	no	no	no	no	no	no	no	no	no	no	no	no	no	no	no	no	no	no	no	no
562.23650	Escherichia coli O2:H6 strain ECO1379	no	562	WGS	ECO1379	no	no	BSAC	no	28720578	PRJEB4681	ERS357996	no	no	no	no	no	Illumina HiSeq 2000	no	no	no	no	75	5099808	50.55	5003	no	no	no	no	United Kingdom	no	no	no	no	Human, Homo sapiens	no	no	no	no	no	no	Susceptible	no	no	no	no	no	no
1281009.3	Escherichia coli HVH 68 (4-0888028)	Escherichia coli HVH 68 (4-0888028)	1281009	WGS	HVH 68 (4-0888028)	no	no	no	2013-08-28T00:00:00Z	no	PRJNA186094	SAMN01885721	GCA_000456965.1	AVUU00000000	-	Broad Institute	WGS	Illumina	133.0x	allpaths v. R46382	0	0	39	5133011	50.6	5060	4807	Blood	no	2003	Denmark	Denmark	no	no	no	Human, Homo sapiens	no	no	no	no	no	no	no	Rod-shaped	no	no	no	no	Bacteremia
562.70531	Escherichia coli strain RIVM_C018404	no	562	Complete	strain RIVM_C018404	no	no	no	2021-02-01T00:00:00Z	no	PRJNA691727	SAMN17373178	GCA_016776345.1	CP068803	no	National Institute for Public Health and the Environment	no	Oxford Nanopore MiniION	30x	Unicycler v. 0.4.4	1	0	1	4832919	50.6831	4843	4540	no	no	2019	Netherlands	Netherlands	no	no	no	Homo sapiens	no	no	no	no	no	no	no	no	no	no	no	no	no
562.22671	Escherichia coli O25:H4 strain ECO0259	no	562	WGS	ECO0259	no	no	CUH	no	28720578	PRJEB4681	ERS356987	no	no	no	no	no	Illumina HiSeq 2000	no	no	no	no	114	5415805	50.4	5576	no	no	no	no	United Kingdom	no	no	no	no	Human, Homo sapiens	no	no	no	no	no	no	Susceptible;Resistant	no	no	no	no	no	no
ELI_199	Escherichia coli	Escherichia coli	no	no	no	no	no	no	no	no	no	no	no	no	no	no	no	no	no	no	no	no	no	no	no	no	no	no	no	no	no	no	no	no	no	no	no	no	no	no	no	no	no	no	no	no	no	no	no
83334.368	Escherichia coli O157:H7 strain F1273	no	83334	Complete	O157:H7 strain F1273	O157:H7	STEC	no	2020-05-26T00:00:00Z	no	PRJNA528413	SAMN11229487	GCA_013167815.1	CP038376,CP038379,CP038377,CP038378	no	United State Department of Agriculture	no	PacBio RSII	433x	HGAP v. 3	1	3	4	5723703	50.4823	6064	5780	beef	no	no	USA	USA	no	no	no	no	no	no	no	no	no	no	no	no	no	no	no	no	no
550678.3	Escherichia coli B367 strain B367	no	550678	WGS	B367 strain B367	no	no	no	2017-04-25T00:00:00Z	no	PRJNA38919	SAMN06392842	GCA_002110145.1	ADIY00000000	no	Broad Institute	no	454	14.80x	unknown v. unknown	no	no	47	5141165	50.17	5182	4921	no	no	no	no	no	no	no	no	no	no	no	no	no	no	no	no	Bacilli	No	Mesophilic	no	Facultative	no
562.30455	Escherichia coli strain SC29	no	562	WGS	strain SC29	no	no	no	2018-07-09T00:00:00Z	no	PRJNA400107	SAMN08148415	GCA_003290625.1	PJFO01000000	no	China Agricultural University	no	Illumina HiSeq	100x	SPAdes v. 3.9.0	no	no	173	5333728	50.451	5509	no	feces	no	Sep-2016	China	China	no	no	no	Human, Homo sapiens	no	no	no	no	no	no	no	no	no	no	no	no	no
562.31433	Escherichia coli strain VREC0397	no	562	WGS	strain VREC0397	no	no	no	2018-06-18T00:00:00Z	no	PRJEB8774	SAMEA3751077	GCA_900490185.1	UEJV01000000	no	SC	no	no	no	no	no	no	49	4827937	50.5281	4796	4475	feces	no	2014	United Kingdom	United Kingdom	no	no	no	Pig, Sus scrofa	no	no	no	no	no	host_health_state:carriage	no	no	no	no	no	no	no
562.9820	Escherichia coli strain STEC 2962	no	562	WGS	strain STEC 2962	O91:H14	STEC	no	2016-04-04T00:00:00Z	no	PRJNA285020	SAMN04002704	GCF_001607925.1	LOIX00000000	no	University of Groningen, University Medical Center Groningen	no	Illumina MiSeq	60.0x	CLC NGS Cell v. 7.0.3	no	no	94	5401007	50.64	5724	5326	feces	no	Dec-2013	Netherlands	Netherlands	no	no	no	Human, Homo sapiens	female	20	Diarrhoea	no	no	no	no	no	no	no	C	no	no
562.34494	Escherichia coli strain 86A	no	562	WGS	strain 86A	no	no	no	2018-08-07T00:00:00Z	no	PRJEB28020	SAMEA4811201	GCA_900500335.1	UILV01000000	no	Hopital Henri Mondor APHP	no	no	no	no	no	no	212	5316958	50.3873	5464	no	Rectal swab	no	01/01/2018 - 01/03/2018	France	France	no	no	no	no	no	no	no	no	no	no	no	no	no	no	no	no	no
562.23097	Escherichia coli O6:H1 strain ECO0738	no	562	WGS	ECO0738	no	no	BSAC	no	28720578	PRJEB4681	ERS357430	no	no	no	no	no	Illumina HiSeq 2000	no	no	no	no	105	5134841	50.44	5107	no	no	no	no	United Kingdom	no	no	no	no	Human, Homo sapiens	no	no	no	no	no	no	Susceptible;Resistant	no	no	no	no	no	no
1116173.3	Escherichia coli P0304777.12	Escherichia coli P0304777.12	1116173	WGS	P0304777.12	no	no	no	2013-04-08T00:00:00Z	no	PRJNA77583	SAMN00829437	GCA_000358225.1	AQAI00000000	-	IGS	WGS	Illumina	200x	Celera Assembler v. 7.0	0	0	132	5097208	50.6	5123	5163	feces	no	no	Bangladesh	Bangladesh	no	no	no	Human, Homo sapiens	no	no	no	no	no	no	no	Bacilli	no	no	no	facultative anarobic	no
562.19469	Escherichia coli strain MOD1-EC5692	no	562	WGS	strain MOD1-EC5692	no	no	no	2017-07-25T00:00:00Z	no	PRJNA230969	SAMN05452883	GCA_002226715.1	NLHT00000000	no	FDA/CFSAN	no	Illumina MiSeq	143.2x	CLC NGS Cell v. 8.5.1	no	no	206	5057359	50.52	5112	no	feces	no	01-Jan-1981	USA	USA:OK	no	no	no	Oryx gazella	no	no	no	no	no	no	no	no	no	no	no	no	no
562.16438	Escherichia coli strain OLC1068	no	562	WGS	strain OLC1068	O157:H7	no	no	2017-05-12T00:00:00Z	no	PRJNA309770	SAMN04420154	GCA_002134385.1	NENE00000000	no	Canadian Food Inspection Agency	no	Illumina MiSeq	65.3567x	SPAdes v. 3.7.1	no	no	143	5503407	50.27	6068	5886	no	no	2012-12-21	Canada	Canada	no	no	no	no	no	no	no	no	no	no	no	no	no	no	C	no	no
562.25331	Escherichia coli strain KCJK7982	no	562	WGS	strain KCJK7982	no	no	no	2017-11-21T00:00:00Z	no	PRJNA418591	SAMN08029087	GCA_002794945.1	PGUO01000000	no	University of Florida	no	Illumina MiSeq	121.0x	SPAdes v. 3.0	no	no	175	4725781	50.87	4872	4818	Swine feces	no	May-2017	USA	USA:Florida	no	no	no	Pig, Sus scrofa	no	no	no	no	no	no	no	no	no	no	no	no	no
562.17589	Escherichia coli strain ECOR22	no	562	WGS	strain ECOR22	no	no	no	2017-06-12T00:00:00Z	no	PRJNA321606	SAMN05004273	GCA_002190535.1	LYAO00000000	no	Max von Pettenkofer-Institute	no	Illumina HiSeq	98x	CLC Genomics Workbench v. 6.5	no	no	229	4531804	50.73	4633	4449	no	no	no	Indonesia	Indonesia: Bali	no	no	no	Cow, Bos taurus	no	no	no	no	no	no	no	no	no	no	no	no	no
562.21074	Escherichia coli strain MOD1-EC6591	no	562	WGS	strain MOD1-EC6591	no	no	no	2017-10-06T00:00:00Z	no	PRJNA230969	SAMN04992421	GCA_002467665.1	NMME01000000	no	FDA/CFSAN	no	Illumina MiSeq	45.6x	SPAdes v. 3.8.2	no	no	177	5422757	50.43	5419	no	liver	no	19-Nov-1990	USA	USA: PA	no	no	no	Chicken, Gallus gallus	no	no	no	no	no	no	no	no	no	no	no	no	no
562.5469	Escherichia coli CVM N33561PS	no	562	WGS	CVM N33561PS	no	no	no	2014-12-07T00:00:00Z	26142410	PRJNA266657	SAMN03177619	GCA_000798515.1	JUDN00000000	-	FDA	no	Illumina MiSeq	81.3x	CLC Genomics Workbench v. 7.5	no	no	344	5604162	50.28	5719	5619	cattle	no	16-Dec-2011	United States	United States	no	no	no	no	no	no	no	faecal	no	no	no	no	no	no	no	no	no
562.74541	Escherichia coli strain GDQ20D15	no	562	Complete	strain GDQ20D15	no	no	no	2021-03-28T00:00:00Z	no	PRJNA716615	SAMN18440216	no	JAGFYB010000001,JAGFYB010000003,JAGFYB010000002	no	SouthChina Agriculture University	no	PacBio	85.12x	HGAP v. 4	1	2	3	5136696	50.417	5183	4843	fecal sample	no	2020-08-02	China	China:Guangdong, Zhaoqing	no	no	no	duck	no	no	no	no	no	no	no	no	no	no	no	no	no
EC219	Escherichia coli	Escherichia coli	no	no	no	no	no	no	no	no	no	no	no	no	no	no	no	no	no	no	no	no	no	no	no	no	no	no	no	no	no	no	no	no	no	no	no	no	no	no	no	no	no	no	no	no	no	no	no
562.18951	Escherichia coli strain MOD1-EC5093	no	562	WGS	strain MOD1-EC5093	no	no	no	2017-07-25T00:00:00Z	no	PRJNA230969	SAMN04279430	GCA_002232615.1	NLSU00000000	no	FDA/CFSAN	no	Illumina NextSeq 500	40.2x	SPAdes v. 3.8.2	no	no	76	4934035	50.6	4881	no	Intestine	no	06-Dec-2006	USA	USA:NY	no	no	no	Human, Homo sapiens	no	no	no	no	no	no	no	no	no	no	no	no	no
562.26292	Escherichia coli strain N34564PS	no	562	WGS	N34564PS	no	no	no	no	26142410	no	no	no	no	no	no	no	no	no	no	no	no	84	4829077	50.67	4774	no	cattle	no	no	United States	no	no	no	no	no	no	no	no	faecal	no	no	no	no	no	no	no	no	no
562.30194	Escherichia coli strain Win2012_WWKa_NEU_37	no	562	WGS	strain Win2012_WWKa_NEU_37	no	no	no	2018-05-21T00:00:00Z	no	PRJNA380388	SAMN06641871	GCA_003145535.1	NBCQ01000000	no	BIOTEC	no	Illumina MiSeq	10.0x	ABySS v. 1.5.2	no	no	182	5016340	50.7587	5096	no	wastewater inflow	no	21-Jan-2013	Germany	Germany: Dresden-Kaditz	no	no	no	no	no	no	no	no	no	no	no	no	no	no	no	no	no
562.6964	Escherichia coli strain UCD_JA03	no	562	WGS	strain UCD_JA03	no	no	no	2014-03-24T00:00:00Z	25523766	PRJNA239027	SAMN02650859	GCF_000599725.2	JFFJ01000000	no	UC Davis	no	Illumina MiSeq	105.0x	A5 v. Feb 2014	no	no	133	5282008	50.62	5379	4866	Blood	no	2013	USA	USA: UC Davis Medical Center	no	no	no	Human, Homo sapiens	no	no	Sepsis	no	no	no	no	no	no	no	no	no	no
562.25229	Escherichia coli strain MOD1-EC6782	no	562	WGS	strain MOD1-EC6782	O1:H9	no	no	2017-10-11T00:00:00Z	no	PRJNA230969	SAMN04992130	GCA_002521125.1	NORU01000000	no	FDA/CFSAN	no	Illumina NextSeq 500	28.4x	SPAdes v. 3.8.2	no	no	168	5002969	50.85	5074	no	feces	no	13-Apr-1994	USA	USA: CA	no	no	no	Cow, Bos taurus	no	no	no	no	no	no	no	no	no	no	no	no	no
562.19315	Escherichia coli strain E2	no	562	WGS	strain E2	no	no	no	2017-05-16T00:00:00Z	no	PRJEB20024	SAMEA103915297	GCA_900169685.1	FWDR00000000	no	Kalmar county hospital	no	no	no	no	no	no	325	5217901	50.52	5341	no	no	no	no	no	no	no	no	no	no	no	no	no	no	no	no	no	no	no	no	no	no	no
562.30345	Escherichia coli strain 51H	no	562	WGS	strain 51H	no	no	no	2018-06-03T00:00:00Z	no	PRJNA472084	SAMN09225630	GCA_003183885.1	QHCX01000000	no	University of Sao Paulo	no	Illumina MiSeq	100.0x	SPAdes v. 3.9; Velvet v. 1.2.10	no	no	119	5090301	50.5161	5259	5180	urine	no	2016-08-26	Brazil	Brazil: Campinas	no	no	no	Human, Homo sapiens	no	no	Urinary tract infection	no	no	no	no	no	no	no	no	no	no
562.8523	Escherichia coli	no	562	WGS	no	no	no	no	2016-01-17T00:00:00Z	no	PRJEB11796	SAMEA3720091	GCF_001517685.1	FBVS00000000	no	CHU BICHAT	no	no	no	no	no	no	154	5235035	50.75	5395	5005	Blood culture	no	2011-07	no	no	no	no	no	Human, Homo sapiens	no	no	no	no	no	host_health_state:diseased	no	no	no	no	no	no	no
562.9071	Escherichia coli strain B133	no	562	WGS	strain B133	no	no	no	2016-02-16T00:00:00Z	no	PRJNA295914	SAMN04273083	GCF_001561815.1	LRWZ00000000	no	Swansea University	no	Illumina HiSeq	20.0x	SPAdes v. 3	no	no	193	5308324	50.69	5460	no	Blood	no	2012	United Kingdom	United Kingdom	no	no	no	Human, Homo sapiens	no	no	bacteraemia	no	no	no	no	no	no	no	C	no	no
1281149.3	Escherichia coli HVH 223 (4-2976528)	Escherichia coli HVH 223 (4-2976528)	1281149	WGS	HVH 223 (4-2976528)	no	no	no	2013-08-28T00:00:00Z	no	PRJNA186250	SAMN01885861	GCA_000459475.1	AVZV00000000	-	Broad Institute	WGS	Illumina	112.0x	allpaths v. R46436	0	0	48	5337054	50.6	5291	5035	Blood	no	2003	Denmark	Denmark	no	no	no	Human, Homo sapiens	no	no	no	no	no	no	no	Rod-shaped	no	no	no	no	Bacteremia
1182657.3	Escherichia coli KTE50	Escherichia coli KTE50	1182657	WGS	KTE50	no	no	no	2012-12-19T00:00:00Z	no	PRJNA164857	SAMN00854609	GCA_000352325.1	ANVU00000000	-	Broad Institute	WGS	Illumina	276.0x	allpaths v. R42557	0	0	56	5050485	50.7	4859	4636	faecal	no	2010	Denmark	Denmark	no	no	no	Human, Homo sapiens	female	no	no	no	no	no	no	no	no	no	no	no	no
ELI_241	Escherichia coli	Escherichia coli	no	no	no	no	no	no	no	no	no	no	no	no	no	no	no	no	no	no	no	no	no	no	no	no	no	no	no	no	no	no	no	no	no	no	no	no	no	no	no	no	no	no	no	no	no	no	no
562.21549	Escherichia coli strain MOD1-EC6330	no	562	WGS	strain MOD1-EC6330	O73:H23	no	no	2017-10-11T00:00:00Z	no	PRJNA230969	SAMN05464561	GCA_002511355.1	NLZP01000000	no	FDA/CFSAN	no	Illumina NextSeq 500	33.8x	SPAdes v. 3.8.2	no	no	186	4906780	50.6	4951	no	ground beef	no	04-Aug-1987	USA	USA: MI	no	no	no	no	no	no	no	no	no	no	no	no	no	no	no	no	no
562.28219	Escherichia coli strain ECPET13	no	562	WGS	strain ECPET13	no	no	no	2018-01-31T00:00:00Z	no	PRJNA431679	SAMN08397976	GCA_002909525.1	PQEV01000000	no	University of Sao Paulo	no	Illumina NextSeq	141.3x	Velvet v. NOV-2017	no	no	122	4913880	50.646	5181	5067	rectal swab	no	2017	Brazil	Brazil: Sao Paulo	no	no	no	Striped owl (Asio clamator)	no	no	no	no	no	no	no	no	no	no	no	no	no
562.30931	Escherichia coli strain TUM18720	no	562	WGS	strain TUM18720	no	no	no	2018-06-29T00:00:00Z	no	PRJDB7087	SAMD00126545	GCA_003305795.1	BGWZ01000000	no	Toho University	no	illumina MiSeq	20.1x	SPAdes v. 3.11	no	no	113	5156185	50.693	5196	no	no	no	2017-02-10	Japan	Japan	no	no	no	Human, Homo sapiens	no	no	no	no	no	no	no	no	no	no	no	no	no
562.72332	Escherichia coli strain P68	no	562	Complete	strain P68	no	no	no	2021-03-15T00:00:00Z	no	PRJNA669524	SAMN16454191	GCA_017355125.1	CP063958	no	Texas A&M	no	Illumina MiSeq; Oxford Nanopore	135.0x	Unicycler v. DECEMBER-2019	1	0	1	4889555	50.7365	4873	4601	Cattle hide	isolated from cattle isolates at Iowa State University	2005	USA	USA: South Central	no	no	no	cattle	no	no	no	no	no	no	no	no	no	no	no	no	no
1116138.3	Escherichia coli MP021566.1	Escherichia coli MP021566.1	1116138	WGS	MP021566.1	no	no	no	2013-04-06T00:00:00Z	no	PRJNA77513	SAMN00829337	GCA_000354855.1	AQEU00000000	-	IGS	WGS	Illumina and 454	33.1x	Celera Assembler v. 7.0	0	0	33	5016401	50.6	5082	4972	feces	severe cholera-like disease, hospitalized patient_MP021566; isolate 1	2011	Bangladesh	Bangladesh: The International Centre for Diarrhoeal Disease Research	no	no	no	Human, Homo sapiens	no	no	Hospitalized patient with severe cholera-like disease	no	no	no	no	Bacilli	no	no	no	facultative anarobic	Severe Cholera-like disease
83333.104	Escherichia coli K-12 strain ER3440	no	83333	Complete	K-12 strain ER3440	no	no	no	2015-04-21T00:00:00Z	no	PRJNA271807	SAMN03277613	GCF_000974465.1	CP010439	NZ_CP010439.1	New England Biolabs	no	PacBio	50-200	SMRT Analysis v. 2.3	1	no	1	4604543	50.81	4630	4369	no	no	Jun-14	no	no	no	no	no	no	no	no	no	no	no	no	no	no	no	no	no	no	no
562.13566	Escherichia coli strain 449	no	562	WGS	strain 449	no	no	no	2016-12-08T00:00:00Z	no	PRJNA349231	SAMN05928853	GCF_001891315.1	MOEY00000000	no	College of Veterinary Medicine,China Agricultural University	no	Illumina HiSeq	200.0x	CLC NGS Cell v. 8.0	no	no	205	5190287	50.63	5502	5200	cloaca swabs from commercial farm	no	2014-11	China	China: Shandong	no	no	no	Chicken, Gallus gallus	no	no	no	no	no	no	no	no	no	no	no	no	no
562.19445	Escherichia coli strain F2_74	no	562	WGS	strain F2_74	no	no	no	2017-09-07T00:00:00Z	no	PRJEB21464	SAMEA104140553	GCA_900196545.1	FZJU00000000	no	Ausgem	no	no	no	no	no	no	84	4842034	50.77	4874	no	Pig rectal swab	no	2007	no	no	no	no	no	Pig, Sus scrofa	no	no	no	no	no	no	no	no	no	no	no	no	no
1116087.3	Escherichia coli P0305260.13	Escherichia coli P0305260.13	1116087	WGS	P0305260.13	no	no	no	2013-04-08T00:00:00Z	no	PRJNA77409	SAMN00829523	GCA_000357985.1	AQBK00000000	-	IGS	WGS	Illumina	140x	Celera Assembler v. 7.0	0	0	125	4841867	50.9	4869	4869	feces	no	no	Bangladesh	Bangladesh	no	no	no	Human, Homo sapiens	no	no	no	no	no	no	no	Bacilli	no	no	no	facultative anarobic	no
1038927.45	Escherichia coli O104:H4 strain FWSEC0009	no	1038927	Complete	O104:H4 strain FWSEC0009	O104:H4	no	no	2019-05-01T00:00:00Z	no	PRJNA287560	SAMN08768110	GCA_005014075.1	CP031902,CP031903,CP031904,CP031905	no	National Microbiology Laboratory	no	Illumina MiSeq;Oxford Nanopore MinION	65.55x;110.27x	Unicycler;Canu v. 0.4.4.0;1.7	1	3	4	5442997	50.6505	5768	5654	Clinical: Human (Homo sapiens)	is from Environmental, animal husbandry, food samples, and medical isolates	2011	Germany	Germany	no	no	no	Human, Homo sapiens	no	no	no	no	no	no	no	no	no	Mesophilic	37 C	Facultative	no
562.48251	Escherichia coli strain MS14387	no	562	Complete	strain MS14387	no	no	102.100.100.25769	2019-01-10T00:00:00Z	no	PRJEB29930	SAMEA5128445	GCA_900622685.1	LR130564,LR130565,LR130566	no	Bioplatforms Australia	no	no	no	no	1	2	3	5232331	50.7592	5157	no	blood	no	2009-09-03	Australia	Australia	no	no	no	Human, Homo sapiens	no	no	no	no	no	host_health_state:diseased	no	no	no	no	no	no	no
562.19500	Escherichia coli strain MOD1-EC5729	no	562	WGS	strain MOD1-EC5729	O20:H5	no	no	2017-07-25T00:00:00Z	no	PRJNA230969	SAMN05439302	GCA_002226115.1	NLGM00000000	no	FDA/CFSAN	no	Illumina NextSeq 500	36.0x	SPAdes v. 3.8.2	no	no	207	5069876	50.61	5147	no	Airsac	no	01-Jan-1981	USA	USA:PA	no	no	no	Chicken, Gallus gallus	no	no	no	no	no	no	no	no	no	no	no	no	no
562.31350	Escherichia coli strain VRES0574	no	562	WGS	strain VRES0574	no	no	no	2018-06-18T00:00:00Z	no	PRJEB8776	SAMEA3752623	GCA_900481755.1	UDFS01000000	no	SC	no	no	no	no	no	no	88	5150867	50.6819	5180	4735	feces	no	2015	United Kingdom	United Kingdom	no	no	no	Turkey, Meleagris gallopavo	no	no	no	no	no	host_health_state:carriage	no	no	no	no	no	no	no
1038844.18	Escherichia coli O104:H4 str. TY-2482	Escherichia coli O104:H4 str. TY-2482	1038844	WGS	O104:H4 str. TY-2482	serovar O104:H4	no	no	no	no	PRJNA67657	SAMN02469354	GCA_000217695.2	AFOG00000000	-	no	assembly	no	no	no	0	0	4	5444474	50.65	5414	0	stool sample from patient with hemolytic uremic syndrome (HUS)	stool sample from patient with hemolytic uremic syndrome (HUS)	2011	Germany	Germany	no	no	no	Human, Homo sapiens	no	no	hemolytic uremic syndrome (HUS)	no	no	no	no	no	no	no	-	no	no
562.50518	Escherichia coli strain 131	no	562	Complete	strain 131	no	no	no	2019-07-18T00:00:00Z	no	PRJNA551684	SAMN12163092	GCA_007109325.1	CP041556,CP041557,CP041558	no	Duke University	no	PacBio Sequel	50x	HGAP v. 4	1	2	3	5316481	50.8575	5512	5274	no	no	no	USA	USA	no	no	no	Human, Homo sapiens	no	no	no	no	no	no	no	no	no	no	no	no	no
562.23195	Escherichia coli NA:H4 strain ECO0817	no	562	WGS	ECO0817	no	no	BSAC	no	28720578	PRJEB4681	ERS357535	no	no	no	no	no	Illumina HiSeq 2000	no	no	no	no	287	5398030	50.65	5514	no	no	no	no	United Kingdom	no	no	no	no	Human, Homo sapiens	no	no	no	no	no	no	Resistant;Susceptible;Intermediate	no	no	no	no	no	no
83334.408	Escherichia coli O157:H7 strain Wll001	no	83334	Complete	O157:H7 strain Wll001	O157:H7	no	no	2020-11-11T00:00:00Z	no	PRJNA668453	SAMN16409547	GCA_015353135.1	CP064167,CP064168,CP064169	no	Huazhong Agricultural University	no	PacBio	120.0x	HGAP v. NOV-2015	1	2	3	5586104	50.4885	5830	5405	no	no	Nov-2015	China	China: Wuhan	no	no	no	Human, Homo sapiens	no	no	no	no	no	no	no	no	no	no	no	no	no
562.34017	Escherichia coli strain FORC_069	no	562	Complete	strain FORC_069	no	no	no	2018-09-07T00:00:00Z	no	PRJNA396801	SAMN07436715	GCA_003491165.1	CP023061,CP023062	no	Seoul National University	no	PacBio	198.52x	SMRT Analysis v. 2.3.0	1	1	2	5267223	50.6633	5399	5413	human stool	isolated from the stool of a food-poisoned patient in Seoul, Korea	01-Jan-2016	South Korea	South Korea: Seoul	no	no	no	Human, Homo sapiens	no	no	diffusal diarrhea	no	no	no	no	no	no	no	no	no	no
562.22844	Escherichia coli O2:H7 strain ECO0458	no	562	WGS	ECO0458	no	no	BSAC	no	28720578	PRJEB4681	ERS357173	no	no	no	no	no	Illumina HiSeq 2000	no	no	no	no	86	5062139	50.47	5068	no	no	no	no	United Kingdom	no	no	no	no	Human, Homo sapiens	no	no	no	no	no	no	Susceptible	no	no	no	no	no	no
562.5235	Escherichia coli upec-177	no	562	WGS	upec-177	no	no	no	2014-11-13T00:00:00Z	25373147	PRJNA248737	SAMN02801994	GCA_000779875.1	JSMF00000000	-	University of Washington	no	Illumina HiSeq	86x	ABYSS v. 1.3.5	no	no	62	5068144	50.62	4925	0	patient with urinary tract infection	no	2011	USA	USA: WA	no	no	no	Human, Homo sapiens	no	no	no	no	no	no	no	no	no	no	no	no	no
562.28600	Escherichia coli strain sc14-184	no	562	WGS	strain sc14-184	no	no	no	2018-03-19T00:00:00Z	29535301	PRJNA417344	SAMN07983327	GCA_003008655.1	PGIT01000000	no	China Aricultural University	no	Illumina HiSeq	20x	CLC NGS Cell v. 9.5.3	no	no	214	4993651	50.4059	5167	no	no	no	2014	China	China:Sichuan	no	no	no	Chicken, Gallus gallus	no	no	no	no	no	no	no	no	no	no	no	no	no
562.17375	Escherichia coli strain ARS-CC5548	no	562	WGS	strain ARS-CC5548	no	no	no	2017-06-02T00:00:00Z	no	PRJNA385001	SAMN06855904	GCA_002164105.1	NFRG00000000	no	USDA	no	Illumina NextSeq 500	104x	SPAdes v. 3.7.0	no	no	275	5290536	50.29	5541	no	fecal grab	no	14-Jun-2010	USA	USA: Pennsylvania	no	no	no	Cow, Bos taurus	no	no	no	no	no	no	no	no	no	no	no	no	no
562.19594	Escherichia coli strain E821	no	562	WGS	strain E821	ON15	no	no	2017-06-07T00:00:00Z	no	PRJEB2796	SAMEA1317827	GCA_002207385.1	BDRA00000000	no	SC	no	Illumina HiSeq 2000	60x	Velevt v. 1.2.07	no	no	201	5010247	50.76	5094	no	feces	no	2002	Guatemala	Guatemala	no	no	no	Human, Homo sapiens	no	no	no	no	no	host_health_state:Diseased	no	no	no	no	no	no	no
562.30978	Escherichia coli strain TUM18767	no	562	WGS	strain TUM18767	no	no	no	2018-06-29T00:00:00Z	no	PRJDB7087	SAMD00126592	GCA_003306735.1	BGYU01000000	no	Toho University	no	illumina MiSeq	25x	SPAdes v. 3.11	no	no	107	5082916	50.7413	5086	no	no	no	2017-04-05	Japan	Japan	no	no	no	Human, Homo sapiens	no	no	no	no	no	no	no	no	no	no	no	no	no
562.19564	Escherichia coli strain FC10249	no	562	WGS	strain FC10249	no	no	no	2017-07-20T00:00:00Z	28686503	PRJNA358785	SAMN06973345	GCA_002223465.1	NIIM00000000	no	National institutes of Food and Drug Control	no	Illumina MiSeq	25x	SOAPdenovo v. 2.04	no	no	89	4968215	50.45	5289	5178	no	no	2011-04	China	China: Beijing	no	no	no	Human, Homo sapiens	no	no	no	no	no	no	no	no	no	no	no	no	no
562.66856	Escherichia coli strain HUE1	no	562	Complete	strain HUE1	no	no	no	2020-09-09T00:00:00Z	no	PRJDB10417	SAMD00241721	GCA_014679325.1	AP023427,AP023428,AP023429,AP023430,AP023431,AP023432	no	Laboratory of Veterinary Biochemistry, School of Veterinary Medicine, Department of Veterinary Medicine, Rakuno Gakuen University	no	Illumina MiSeq; Nanopore MinION	220x	Unicycler v. 0.4.8-beta	1	5	6	4742352	50.8183	4671	4462	urinary catheter	no	2008	no	no	no	no	no	Human, Homo sapiens	no	no	no	no	no	no	no	no	no	no	no	no	no
562.34388	Escherichia coli strain 1057A	no	562	WGS	strain 1057A	no	no	no	2018-08-06T00:00:00Z	no	PRJEB28020	SAMEA4811069	GCA_900499305.1	UIHL01000000	no	Hopital Henri Mondor APHP	no	no	no	no	no	no	166	5500476	50.3445	5481	no	Rectal swab	no	01/01/2018 - 01/03/2018	France	France	no	no	no	no	no	no	no	no	no	no	no	no	no	no	no	no	no
562.21273	Escherichia coli strain MOD1-EC4322	no	562	WGS	strain MOD1-EC4322	O157:H7	no	no	2017-10-06T00:00:00Z	no	PRJNA230969	SAMN04913919	GCA_002475775.1	NWPB01000000	no	FDA/CFSAN	no	Illumina NextSeq 500	57x	SPAdes v. 3.8.2	no	no	326	5371064	50.29	5673	no	environmental isolate	no	26-Oct-2006	USA	USA: CA	no	no	no	no	no	no	no	no	no	no	no	no	no	no	no	no	no
562.33456	Escherichia coli strain Boq 01	no	562	WGS	strain Boq 01	no	no	no	2018-09-18T00:00:00Z	no	PRJNA474917	SAMN09375265	GCA_003346855.2	QKQU02000000	no	Universidad Autonoma del Estado de Morelos	no	Illumina MiSeq	90.0x	SPAdes v. 3.9.0; Medusa v. 1.3	no	2	12	4702051	50.892	4590	no	feces	no	2015	Mexico	Mexico: Puebla	no	no	no	Chicken, Gallus gallus	no	no	no	no	no	no	no	no	no	no	no	no	no
562.28226	Escherichia coli strain H1S10	no	562	WGS	strain H1S10	no	no	no	2018-01-31T00:00:00Z	no	PRJNA431453	SAMN08391484	GCA_002911295.1	PQAW01000000	no	University of Copenhagen	no	Illumina MiSeq	20x	SPAdes v. 3.10.1	no	no	131	5063195	50.5788	5375	5263	feces	no	01-Jan-2010	Denmark	Denmark	no	no	no	Chicken, Gallus gallus	no	no	no	no	no	no	no	no	no	no	no	no	no
562.15174	Escherichia coli strain 9.1-R1	no	562	WGS	strain 9.1-R1	no	no	no	2017-02-16T00:00:00Z	no	PRJNA335932	SAMN05567369	GCF_002002305.1	MOZY00000000	no	The University of Sydney	no	Illumina HiSeq	55.2x	SPAdes v. 3.8.2	no	no	92	4966174	50.47	5003	4792	feces	no	2008	Australia	Australia: Sydney	no	no	no	Human, Homo sapiens	no	no	no	no	no	no	no	no	no	no	no	no	no
EC212	Escherichia coli	Escherichia coli	no	no	no	no	no	no	no	no	no	no	no	no	no	no	no	no	no	no	no	no	no	no	no	no	no	no	no	no	no	no	no	no	no	no	no	no	no	no	no	no	no	no	no	no	no	no	no
562.31087	Escherichia coli strain VREC0284	no	562	WGS	strain VREC0284	no	no	no	2018-06-18T00:00:00Z	no	PRJEB8774	SAMEA3472103	GCA_900479035.1	UCVY01000000	no	SC	no	no	no	no	no	no	24	4903230	50.6039	4812	4528	feces	no	2014	United Kingdom	United Kingdom	no	no	no	Pig, Sus scrofa	no	no	no	no	no	host_health_state:carriage	no	no	no	no	no	no	no
562.29165	Escherichia coli strain SC139	no	562	WGS	strain SC139	no	no	no	2018-03-09T00:00:00Z	no	PRJNA432294	SAMN08446279	GCA_002991895.1	PQJC01000000	no	Sun Yat-sen University	no	Illumina HiSeq	100x	SOAPdenovo v. 1.05 July-2010	no	no	70	4926357	50.6344	4942	no	Environment	no	2016-12	China	China	no	no	no	no	no	no	no	no	no	no	no	no	no	no	no	no	no
562.23925	Escherichia coli O6:H1 strain ECO1167	no	562	WGS	ECO1167	no	no	BSAC	no	28720578	PRJEB4681	ERS358271	no	no	no	no	no	Illumina HiSeq 2000	no	no	no	no	142	5200178	50.4	5194	no	no	no	no	United Kingdom	no	no	no	no	Human, Homo sapiens	no	no	no	no	no	no	Resistant;Susceptible	no	no	no	no	no	no
1281230.3	Escherichia coli UMEA 3257-1	Escherichia coli UMEA 3257-1	1281230	WGS	UMEA 3257-1	no	no	no	2013-08-28T00:00:00Z	no	PRJNA186332	SAMN01885942	GCA_000461055.1	AWCX00000000	-	Broad Institute	WGS	Illumina	137.0x	allpaths v. R46390	0	0	61	5233354	50.4	5165	4925	urine	UTI induced bacteremia	1996	Sweden	no	no	no	no	Human, Homo sapiens	no	no	no	no	no	no	no	no	no	no	no	no	Urinary tract infection (UTI);Bacteremia
562.30655	Escherichia coli strain TUM18588	no	562	WGS	strain TUM18588	no	no	no	2018-06-29T00:00:00Z	no	PRJDB7087	SAMD00126413	GCA_003299495.1	BGRX01000000	no	Toho University	no	illumina MiSeq	33.1x	SPAdes v. 3.11	no	no	111	5021441	50.7561	5009	no	no	no	2017-01-31	Japan	Japan	no	no	no	Human, Homo sapiens	no	no	no	no	no	no	no	no	no	no	no	no	no
1281053.3	Escherichia coli HVH 116 (4-6879942)	Escherichia coli HVH 116 (4-6879942)	1281053	WGS	HVH 116 (4-6879942)	no	no	no	2013-08-28T00:00:00Z	no	PRJNA186138	SAMN01885765	GCA_000457675.1	AVWF00000000	-	Broad Institute	WGS	Illumina	134.0x	allpaths v. R46367	0	0	36	5230060	50.5	5124	4846	Blood	no	2004	Denmark	Denmark	no	no	no	Human, Homo sapiens	no	no	no	no	no	no	no	Rod-shaped	no	no	no	no	Bacteremia
562.23066	Escherichia coli O25:H4 strain ECO0701	no	562	WGS	ECO0701	no	no	BSAC	no	28720578	PRJEB4681	ERS357399	no	no	no	no	no	Illumina HiSeq 2000	no	no	no	no	78	5141273	50.72	5120	no	no	no	no	United Kingdom	no	no	no	no	Human, Homo sapiens	no	no	no	no	no	no	Susceptible;Resistant	no	no	no	no	no	no
562.7754	Escherichia coli strain 402227_aEPEC	no	562	WGS	strain 402227_aEPEC	no	no	no	2015-08-22T00:00:00Z	30127495	PRJEB2827	SAMEA1466182	GCF_001285885.1	CYDG01000000	no	SC	no	no	no	no	no	no	272	5142875	50.52	5461	4928	faeces	no	2009	Kenya	East Africa	no	no	no	Human, Homo sapiens	no	no	no	no	no	host_health_state:Not known	Susceptible;Resistant	no	no	no	no	no	no
562.7318	Escherichia coli strain 283_ECOL	no	562	WGS	strain 283_ECOL	no	no	no	2015-07-10T00:00:00Z	no	PRJNA267549	SAMN03197477	GCF_001054845.1	JVMZ01000000	no	University of Washington	no	Illumina HiSeq	24x	ABYSS v. 1.3.5	no	no	277	5424045	50.74	5587	no	no	no	no	USA	USA: WA	no	no	no	Human, Homo sapiens	no	no	no	no	no	no	no	no	no	no	no	no	no
1181736.3	Escherichia coli KTE190	Escherichia coli KTE190	1181736	WGS	KTE190	no	no	no	2012-12-19T00:00:00Z	no	PRJNA163393	SAMN00974045	GCA_000352825.1	ANWT00000000	-	Broad Institute	WGS	Illumina	246.0x	allpaths v. R42721	0	0	46	5061335	50.4	4880	4693	Urinary tract	2010	2010	no	no	no	no	no	Human, Homo sapiens	female	no	no	no	no	no	no	no	no	no	no	no	no
562.31257	Escherichia coli strain VRES0353	no	562	WGS	strain VRES0353	no	no	no	2018-06-18T00:00:00Z	no	PRJEB8776	SAMEA3751391	GCA_900480815.1	UDCD01000000	no	SC	no	no	no	no	no	no	84	4821666	50.7466	4768	4452	feces	no	2014	United Kingdom	United Kingdom	no	no	no	Pig, Sus scrofa	no	no	no	no	no	host_health_state:carriage	no	no	no	no	no	no	no
562.16308	Escherichia coli strain SF-362	no	562	WGS	strain SF-362	no	no	no	2017-03-15T00:00:00Z	no	PRJNA294467	SAMN05552975	GCA_002028915.1	MDGB00000000	no	no	no	no	no	no	no	no	57	5232940	50.69	5406	5159	blood	no	2009-09-01	USA	USA: San Francisco	no	no	no	Human, Homo sapiens	no	no	no	no	no	no	no	no	no	no	no	no	no
562.33268	Escherichia coli strain GER_MD02_1505_Eco_034	no	562	WGS	strain GER_MD02_1505_Eco_034	no	no	no	2018-07-15T00:00:00Z	no	PRJNA433857	SAMN08519238	GCA_003323085.1	PUSM01000000	no	Northern Arizona University	no	Illumina NextSeq	104x	SPAdes v. 3.10.1	no	no	131	4834246	50.6354	5117	4990	military dog fecal sample	no	18-May-2015	Germany	Germany	no	no	no	Dog, Canis lupus familiaris	no	no	no	no	no	no	no	no	no	no	no	no	no
562.21961	Escherichia coli strain MOD1-EC5785	no	562	WGS	strain MOD1-EC5785	no	no	no	2017-10-13T00:00:00Z	no	PRJNA230969	SAMN05452805	GCA_002535005.1	NKVM01000000	no	FDA/CFSAN	no	Illumina MiSeq	101.7x	CLC NGS Cell v. 8.5.1	no	no	200	5063695	50.64	5092	no	intestine	no	1983-04-26	USA	USA:PA	no	no	no	Sheep, Ovis aries	no	no	no	no	no	no	no	no	no	no	no	no	no
868196.3	Escherichia coli DEC13A	Escherichia coli DEC13A	868196	WGS	DEC13A	no	no	no	2012-02-23T00:00:00Z	22582382	PRJNA51031	SAMN00199317	GCA_000250315.2	AIHF00000000	-	Institute for Genome Sciences	WGS	no	no	no	0	0	37	4688704	50.8	4589	4633	no	no	1973	USA	USA: TX	no	no	no	Human, Homo sapiens	no	no	no	no	no	no	no	no	no	no	no	no	no
562.28335	Escherichia coli strain YH17147	no	562	WGS	strain YH17147	no	no	no	2018-02-25T00:00:00Z	no	PRJNA434044	SAMN08534272	GCA_002941625.1	PTNK01000000	no	South China Agricultural University	no	Illumina Miseq	100x	SOAPdenove v. 2016	no	no	212	5064647	50.288	5533	5395	no	no	2016	China	China: Heilongjiang	no	no	no	Chicken, Gallus gallus	no	no	no	no	no	no	no	no	no	no	no	no	no
244319.93	Escherichia coli O26:H11 strain 09E131	no	244319	WGS	O26:H11 strain 09E131	O26:H11	no	no	2017-10-25T00:00:00Z	no	PRJDB5571	SAMD00075823	GCA_002765175.1	BEMN01000000	no	Microbiology, Graduate School of Medical Sciences, Kyushu University	no	Illumina HiSeq 2000	72.9511x	Platanus v. 1.1.0	no	no	334	5476545	50.37	5929	no	patients with symptoms	isolated from patients with symptoms in Japan from 1994 to 2011	2009	Japan	Japan:Fukuoka	no	no	no	Human, Homo sapiens	no	no	no	no	no	no	no	no	no	no	no	no	no
562.29060	Escherichia coli strain 14017-2	no	562	WGS	strain 14017-2	no	no	no	2018-03-31T00:00:00Z	no	PRJNA230969	SAMN08668643	GCA_003027715.1	PYQU01000000	no	FDA/CFSAN	no	Illumina MiSeq	51.3x	SPAdes v. 3.8.2	no	no	146	5360409	50.42	5649	5552	liver	no	26-Jan-1996	USA	USA:OK	no	no	no	Haliaeetus leucocephalus	no	no	no	no	no	no	no	no	no	no	no	no	no
244319.301	Escherichia coli O26:H11 strain 3052	no	244319	WGS	O26:H11 strain 3052	O26:H11	no	no	2017-10-25T00:00:00Z	no	PRJDB5571	SAMD00076055	GCA_002770335.1	BEVL01000000	no	Microbiology, Graduate School of Medical Sciences, Kyushu University	no	Illumina HiSeq 2000	116.289x	Platanus v. 1.1.0	no	no	298	5551521	50.33	5988	no	patients with symptoms	isolated from patients with symptoms in Japan from 1994 to 2011	2009	Japan	Japan:Toyama	no	no	no	Human, Homo sapiens	no	no	no	no	no	no	no	no	no	no	no	no	no
GCF_016404015.2	Escherichia coli	Escherichia coli	562	Complete	STEC17-183	no	no	no	no	no	PRJNA224116	SAMN16993368	GCF_016404015.2	no	no	no	no	no	no	no	no	no	no	no	no	no	no	no	no	no	no	no	no	no	no	no	no	no	no	no	no	no	no	no	no	no	no	no	no
562.10576	Escherichia coli strain MRSN388634	no	562	WGS	MRSN388634	no	no	no	no	27216058	PRJNA322756	SAMN05173063	no	no	no	Walter Reed Army Institute of Research	no	no	no	no	no	no	84	5211994	50.33	5164	no	cultured from the urine of a 49 year-old female who presented to a clinic in Pennsylvania with symptoms indicative of a UTI	no	May-16	United States	United States	no	no	no	Human, Homo sapiens	female	49 years	no	no	no	no	no	no	no	no	no	no	no
562.28356	Escherichia coli strain SC_F24_1	no	562	WGS	strain SC_F24_1	no	no	no	2018-02-25T00:00:00Z	no	PRJNA433057	SAMN08469967	GCA_002942485.1	PTNZ01000000	no	Zhejiang University	no	Illumina HiSeq	300x	SPAdes v. 3.10.14	no	no	196	4754727	50.6205	5168	5097	no	no	2017-08-13	China	China: Sichuan	no	no	no	Cow, Bos taurus	no	no	no	no	no	no	no	no	no	no	no	no	no
562.23664	Escherichia coli O25:H4 strain ECO1399	no	562	WGS	ECO1399	no	no	BSAC	no	28720578	PRJEB4681	ERS358010	no	no	no	no	no	Illumina HiSeq 2000	no	no	no	no	106	5089407	50.8	5064	no	no	no	no	United Kingdom	no	no	no	no	Human, Homo sapiens	no	no	no	no	no	no	Resistant;Susceptible	no	no	no	no	no	no
GCF_900635205.1	Escherichia coli	Escherichia coli	562	Complete	NCTC9082	no	no	no	no	no	PRJNA224116	SAMEA3443763	GCF_900635205.1	no	no	no	no	no	no	no	no	no	no	no	no	no	no	no	no	no	no	no	no	no	no	no	no	no	no	no	no	no	no	no	no	no	no	no	no
562.19298	Escherichia coli strain KCJK5106	no	562	WGS	strain KCJK5106	no	no	no	2017-09-21T00:00:00Z	no	PRJNA298331	SAMN05410085	GCA_002326765.1	NTEU00000000	no	US Food and Drug Administration	no	Illumina MiSeq	38.0x	SPAdes v. 3.0	no	no	219	5405900	50.64	5861	5681	feces	no	01-Dec-2015	USA	USA: FL	no	no	no	no	no	no	no	no	no	no	no	no	no	no	C	no	no
ELI_197	Escherichia coli	Escherichia coli	no	no	no	no	no	no	no	no	no	no	no	no	no	no	no	no	no	no	no	no	no	no	no	no	no	no	no	no	no	no	no	no	no	no	no	no	no	no	no	no	no	no	no	no	no	no	no
562.17533	Escherichia coli strain UMDUCS54	no	562	WGS	strain UMDUCS54	no	no	no	2017-06-07T00:00:00Z	no	PRJNA276370	SAMN03372439	GCA_002176495.1	JZGK00000000	no	University of Maryland, College Park	no	Illumina MiSeq	37.0x	CLC genomics workbench v. 7.5.1	no	no	325	5283429	50.35	5711	5294	no	no	6-Dec-12	USA	USA: California	no	no	no	Cow, Bos taurus	no	no	no	no	no	no	no	no	no	no	no	no	no
562.13726	Escherichia coli strain 727	no	562	WGS	strain 727	no	no	no	2016-12-08T00:00:00Z	no	PRJNA349231	SAMN05929006	GCF_001894565.1	MOKV00000000	no	College of Veterinary Medicine,China Agricultural University	no	Illumina HiSeq	200.0x	CLC NGS Cell v. 9.0	no	no	334	5315044	50.73	5772	5396	cloaca swabs from hatchery farm	no	2015-05	China	China: Shandong	no	no	no	Chicken, Gallus gallus	no	no	no	no	no	no	no	no	no	no	no	no	no
562.23133	Escherichia coli O86:H18 strain ECO0652	no	562	WGS	ECO0652	no	no	BSAC	no	28720578	PRJEB4681	ERS357467	no	no	no	no	no	Illumina HiSeq 2000	no	no	no	no	144	5206424	50.47	5211	no	no	no	no	United Kingdom	no	no	no	no	Human, Homo sapiens	no	no	no	no	no	no	Susceptible;Resistant	no	no	no	no	no	no
1281003.3	Escherichia coli HVH 56 (4-2153033)	Escherichia coli HVH 56 (4-2153033)	1281003	WGS	HVH 56 (4-2153033)	no	no	no	2013-08-28T00:00:00Z	no	PRJNA186088	SAMN01885715	GCA_000456845.1	AVUO00000000	-	Broad Institute	WGS	Illumina	142.0x	allpaths v. R46390	0	0	33	4983563	50.4	4818	4536	Blood	no	2003	Denmark	Denmark	no	no	no	Human, Homo sapiens	no	no	no	no	no	no	no	Rod-shaped	no	no	no	no	Bacteremia
562.25066	Escherichia coli strain MOD1-EC5332	no	562	WGS	strain MOD1-EC5332	no	no	no	2017-10-06T00:00:00Z	no	PRJNA230969	SAMN06240044	GCA_002517425.1	NOEL01000000	no	FDA/CFSAN	no	Illumina NextSeq 500	37.2x	SPAdes v. 3.8.2	no	no	146	5283904	50.49	5365	no	food sample-food, chicken	no	20-Jun-2002	Mexico	Mexico	no	no	no	no	no	no	no	no	no	no	no	no	no	no	no	no	no
562.61702	Escherichia coli strain AH01	no	562	Complete	strain AH01	no	no	no	2020-06-24T00:00:00Z	no	PRJNA639230	SAMN15229441	GCA_013371685.1	CP055251,CP055252,CP055253,CP055254,CP055255	no	Center for Disease Control and Prevention of PLA	no	Illumina NovaSeq; Oxford Nanopore MiniION	100.0x	unicycler v. v0.4.8-beta	1	4	5	5215569	50.6505	5302	4982	anqing	no	2017	China	China: anhui	no	no	no	Chicken, Gallus gallus	no	no	no	no	no	no	no	no	no	no	no	no	no
ELI354	Escherichia coli	Escherichia coli	no	no	no	no	no	no	no	no	no	no	no	no	no	no	no	no	no	no	no	no	no	no	no	no	no	no	no	no	no	no	no	no	no	no	no	no	no	no	no	no	no	no	no	no	no	no	no
GCF_003031795.1	Escherichia coli	Escherichia coli	562	Complete	222	no	no	no	no	no	PRJNA224116	SAMN05194390	GCF_003031795.1	no	no	no	no	no	no	no	no	no	no	no	no	no	no	no	no	no	no	no	no	no	no	no	no	no	no	no	no	no	no	no	no	no	no	no	no
562.12863	Escherichia coli strain AF94	no	562	WGS	strain AF94	no	no	no	2016-09-29T00:00:00Z	no	PRJNA341825	SAMN05729287	GCF_001748825.1	MIVX00000000	no	Heriot-Watt University	no	Illumina MiSeq	30.0x	CLC Genomics Workbench v. JULY-2015	no	no	181	4936371	50.52	5115	4893	cowshed primiparous	no	2009	Israel	Israel	no	no	no	no	no	no	no	no	no	no	no	no	no	no	no	no	no
562.8561	Escherichia coli strain GN02254	no	562	WGS	strain GN02254	no	no	no	2016-01-20T00:00:00Z	no	PRJNA290784	SAMN03922931	GCF_001519735.1	LQSR01000000	no	JCVI	no	Illumina NextSeq 500	242.87x	SPAdes v. 3.1.1	no	no	109	5161894	50.62	5356	5102	Bodily fluid	no	2003	United States	United States	no	no	no	Human, Homo sapiens	no	no	Bloodstream infection	no	no	host_health_state:Diseased	no	no	no	no	C	no	no
562.26296	Escherichia coli strain N36204PS	no	562	WGS	N36204PS	no	no	no	no	26142410	no	no	no	no	no	no	no	no	no	no	no	no	71	4924852	50.65	4901	no	cattle	no	no	United States	no	no	no	no	no	no	no	no	faecal	no	no	no	no	no	no	no	no	no
1116004.3	Escherichia coli 2729250	Escherichia coli 2729250	1116004	WGS	2729250	no	no	no	2013-04-08T00:00:00Z	no	PRJNA77243	SAMN00829239	GCA_000356065.1	AQEC00000000	-	IGS	WGS	Illumina	220x	Celera Assembler v. 7.0	0	0	148	5088051	50.5	5135	5172	feces	severe cholera-like disease, hospitalized patient	2007	Bangladesh	Bangladesh: The International Centre for Diarrhoeal Disease Research	no	no	no	Human, Homo sapiens	no	no	Hospitalized patient with severe cholera-like disease	no	no	no	no	Bacilli	no	no	no	facultative anarobic	Severe Cholera-like disease
562.30437	Escherichia coli strain 1608190032	no	562	WGS	strain 1608190032	no	no	no	2018-07-05T00:00:00Z	29225701	PRJNA387754	SAMN07163061	GCA_003288855.1	NHYW01000000	no	MIT	no	Illumina MiSeq	62.2x	SPAdes v. 3.10.0	no	no	119	4770474	50.6838	4941	4873	no	no	2016	USA	USA: Cambridge, MA, MIT	no	no	no	Rhesus monkey, Macaca mulatta	no	no	no	no	no	no	no	no	no	no	no	no	no
562.21362	Escherichia coli strain MOD1-EC6614	no	562	WGS	strain MOD1-EC6614	no	no	no	2017-10-06T00:00:00Z	no	PRJNA230969	SAMN04992444	GCA_002485415.1	NNUY01000000	no	FDA/CFSAN	no	Illumina NextSeq 500	25.1x	SPAdes v. 3.8.2	no	no	197	4840126	50.69	4864	no	feces	no	06-Feb-1991	Mexico	Mexico	no	no	no	Human, Homo sapiens	no	no	no	no	no	no	no	no	no	no	no	no	no
562.20530	Escherichia coli strain ST-73:E053	no	562	WGS	strain ST-73:E053	no	no	no	2017-10-03T00:00:00Z	no	PRJNA355910	SAMN06106838	GCA_002416865.1	NXIR01000000	no	University of Pretoria	no	IonTorrent	94x	SPAdes v. JUN-2016	no	no	333	5341009	50.48	5845	5665	urine	isolated from hospitals in Pretoria, South Africa and found to be resistant to extended-spectrum beta lactamases (penicillins and cephalosporins) were subjected to whole genome sequencing to characterize their resistance mechanisms and molecular epidemiology	13-Oct-2013	South Africa	South Africa:Pretoria	no	no	no	Human, Homo sapiens	female	53	no	no	no	no	no	no	no	no	no	no	no
1005434.3	Escherichia coli 99.0814	Escherichia coli 99.0814	1005434	WGS	99.0814	no	no	no	2013-01-31T00:00:00Z	no	PRJNA65681	SAMN01112587	GCA_000335235.1	AODY00000000	-	Institute for Genome Sciences	WGS	Illumina	70.76x	Celera Assembler v. 7.0	0	0	212	5266457	50.4	5250	5346	no	no	1999	Argentina	Argentina	no	no	no	Human, Homo sapiens	no	no	no	no	no	no	no	no	no	no	no	no	no
562.22625	Escherichia coli O13/O135:H4 strain ECO0210	no	562	WGS	ECO0210	no	no	CUH	no	28720578	PRJEB4681	ERS356940	no	no	no	no	no	Illumina HiSeq 2000	no	no	no	no	40	4825336	50.53	4764	no	no	no	no	United Kingdom	no	no	no	no	Human, Homo sapiens	no	no	no	no	no	no	Susceptible;Intermediate	no	no	no	no	no	no
562.22355	Escherichia coli strain E-124-4	no	562	WGS	strain E-124-4	no	no	no	2017-11-16T00:00:00Z	29090680	PRJNA413864	SAMN07768638	GCA_002776495.1	PDDP01000000	no	Robert Koch Institute	no	Illumina MiSeq	90.0x	SPAdes v. 3.9.0	no	no	122	4985053	50.68	4911	no	no	no	2016	Italy	Italy	no	no	no	venus clam	no	no	no	no	no	no	no	no	no	no	no	no	no
562.13650	Escherichia coli strain 487	no	562	WGS	strain 487	no	no	no	2016-12-08T00:00:00Z	no	PRJNA349231	SAMN05928943	GCF_001893035.1	MOIK00000000	no	College of Veterinary Medicine,China Agricultural University	no	Illumina HiSeq	200.0x	CLC NGS Cell v. 9.0	no	no	311	5065637	50.45	5343	5045	from chicken commercial farm	no	2015-05	China	China: Shandong	no	no	no	fly	no	no	no	no	no	no	no	no	no	no	no	no	no
562.19249	Escherichia coli strain T297	no	562	WGS	strain T297	O59:H21	STEC	no	2017-09-20T00:00:00Z	no	PRJNA383591	SAMN07488872	GCA_002319635.1	NVZZ00000000	no	USDA	no	Illumina MiSeq	132.88x	SPAdes v. 3.9	no	no	183	5424347	50.55	6067	5916	feces	isolated from different sources to understand how pathogens respond to food-related stresses and cause disease, and to identify biomarkers	2011	USA	USA: Midwest	no	no	no	Pig, Sus scrofa	no	no	asymptomatic	no	no	no	no	no	no	no	no	no	no
562.21290	Escherichia coli strain MOD1-EC4327	no	562	WGS	strain MOD1-EC4327	O157:H7	no	no	2017-10-06T00:00:00Z	no	PRJNA230969	SAMN04913924	GCA_002476125.1	NWOW01000000	no	FDA/CFSAN	no	Illumina NextSeq 500	90x	SPAdes v. 3.8.2	no	no	285	5361810	50.29	5634	no	environmental isolate	no	26-Oct-2006	USA	USA: CA	no	no	no	no	no	no	no	no	no	no	no	no	no	no	no	no	no
562.23175	Escherichia coli O16:H6 strain ECO0792	no	562	WGS	ECO0792	no	no	BSAC	no	28720578	PRJEB4681	ERS357513	no	no	no	no	no	Illumina HiSeq 2000	no	no	no	no	138	5211401	50.48	5269	no	no	no	no	United Kingdom	no	no	no	no	Human, Homo sapiens	no	no	no	no	no	no	Susceptible;Resistant	no	no	no	no	no	no
244319.285	Escherichia coli O26:H11 strain 2342	no	244319	WGS	O26:H11 strain 2342	O26:H11	no	no	2017-10-25T00:00:00Z	no	PRJDB5571	SAMD00076037	GCA_002770015.1	BEUT01000000	no	Microbiology, Graduate School of Medical Sciences, Kyushu University	no	Illumina HiSeq 2000	94.0794x	Platanus v. 1.1.0	no	no	297	5441353	50.35	5828	no	patients with symptoms	isolated from patients with symptoms in Japan from 1994 to 2011	2004	Japan	Japan:Toyama	no	no	no	Human, Homo sapiens	no	no	no	no	no	no	no	no	no	no	no	no	no
562.22751	Escherichia coli NA:H18 strain ECO0342	no	562	WGS	ECO0342	no	no	CUH	no	28720578	PRJEB4681	ERS357071	no	no	no	no	no	Illumina HiSeq 2000	no	no	no	no	187	5361748	50.64	5417	no	no	no	no	United Kingdom	no	no	no	no	Human, Homo sapiens	no	no	no	no	no	no	Resistant;Susceptible;Intermediate	no	no	no	no	no	no
562.19525	Escherichia coli strain MOD1-EC5737	no	562	WGS	strain MOD1-EC5737	O140:H21	no	no	2017-07-25T00:00:00Z	no	PRJNA230969	SAMN05439294	GCA_002225585.1	NLGE00000000	no	FDA/CFSAN	no	Illumina NextSeq 500	104.9x	SPAdes v. 3.8.2	no	no	168	4977669	50.72	5011	no	Mammary Gland	no	08-Feb-1982	USA	USA:IA	no	no	no	Cow, Bos taurus	no	no	no	no	no	no	no	no	no	no	no	no	no
562.25126	Escherichia coli strain MOD1-EC6961	no	562	WGS	strain MOD1-EC6961	no	no	no	2017-10-11T00:00:00Z	no	PRJNA230969	SAMN04992327	GCA_002519035.1	NONK01000000	no	FDA/CFSAN	no	Illumina NextSeq 500	35.3x	SPAdes v. 3.8.2	no	no	188	5004574	50.5	5096	no	bovine, cow-Food Sample	no	26-Feb-1998	USA	USA: MI	no	no	no	no	no	no	no	no	no	no	no	no	no	no	no	no	no
562.33797	Escherichia coli strain 2009EL-2071	no	562	WGS	strain 2009EL-2071	O104:H4	no	no	2018-08-22T00:00:00Z	no	PRJNA395587	SAMN07411305	GCA_003418805.1	PDAT01000000	no	Cornell University	no	Illumina MiSeq	68.32x	SPAdes v. 3.8.0	no	no	257	5297124	50.6134	5817	5665	feces	no	no	no	no	no	no	no	Human, Homo sapiens	no	no	no	no	no	no	no	no	no	no	no	no	no
562.28310	Escherichia coli strain YH17192	no	562	WGS	strain YH17192	no	no	no	2018-02-25T00:00:00Z	no	PRJNA434044	SAMN08534310	GCA_002941065.1	PTMC01000000	no	South China Agricultural University	no	Illumina Miseq	100x	SOAPdenove v. 2016	no	no	191	4747321	50.6769	4944	4848	no	no	2016	China	China: Guangdong	no	no	no	Chicken, Gallus gallus	no	no	no	no	no	no	no	no	no	no	no	no	no
1281246.3	Escherichia coli UMEA 3342-1	Escherichia coli UMEA 3342-1	1281246	WGS	UMEA 3342-1	no	no	no	2013-10-29T00:00:00Z	no	PRJNA186349	SAMN01885958	GCA_000488155.1	AYHM00000000	-	Broad Institute	WGS	Illumina	144.0x	allpaths v. R47103	0	0	33	5150241	50.5	5016	4767	Urine	no	1996	Sweden	Sweden	no	no	no	Human, Homo sapiens	no	no	no	no	no	no	no	no	no	no	no	no	Urinary tract infection (UTI);Bacteremia
562.17747	Escherichia coli strain CoR-33	no	562	WGS	strain CoR-33	no	no	no	2017-07-12T00:00:00Z	no	PRJNA344524	SAMN05831619	GCA_002217055.1	MKIH00000000	no	Zhejiang University	no	Illumina HiSeq	225.0x	Velvet v. 1.2.7	no	no	225	4923362	50.69	5036	no	Urine culture	no	2014	China	China: Hangzhou	no	no	no	Human, Homo sapiens	no	no	Urine infection	no	no	no	no	no	no	no	no	no	no
1328441.3	Escherichia coli BIDMC 17A	Escherichia coli BIDMC 17A	1328441	WGS	BIDMC 17A	no	no	no	2014-01-23T00:00:00Z	no	PRJNA202021	SAMN02138640	GCA_000522225.1	JAPL00000000	-	Broad Institute	WGS	Illumina	128.0x	allpaths v. R47875	0	0	15	5509549	50.4	5430	5193	Blood culture	no	12/1/09	United States	Boston, MA, USA	no	no	no	Human, Homo sapiens	no	no	no	no	no	collection service:SURG	Resistant	no	no	no	no	no	no
GCF_021184125.1	Escherichia coli O157:H7	Escherichia coli O157:H7	83334	Complete	O157:H7	no	no	no	no	no	PRJNA224116	SAMN20437332	GCF_021184125.1	no	no	no	no	no	no	no	no	no	no	no	no	no	no	no	no	no	no	no	no	no	no	no	no	no	no	no	no	no	no	no	no	no	no	no	no
1281108.3	Escherichia coli HVH 180 (4-3051617)	Escherichia coli HVH 180 (4-3051617)	1281108	WGS	HVH 180 (4-3051617)	no	no	no	2013-08-28T00:00:00Z	no	PRJNA186207	SAMN01885820	GCA_000458685.1	AVYH00000000	-	Broad Institute	WGS	Illumina	147.0x	allpaths v. R46382	0	0	38	5150080	50.6	5108	4889	Blood	no	2003	Denmark	Denmark	no	no	no	Human, Homo sapiens	no	no	no	no	no	no	no	Rod-shaped	no	no	no	no	Bacteremia
562.67844	Escherichia coli strain MSB1_9I-sc-2280417	no	562	Complete	strain MSB1_9I-sc-2280417	no	no	no	2020-10-30T00:00:00Z	no	PRJNA646837	SAMEA3357485	GCA_904865835.1	LR890508,LR890509,LR890510,LR890511	no	Monash University	no	no	no	no	1	3	4	4987882	50.7068	4922	no	no	no	no	no	no	no	no	no	no	no	no	no	no	no	no	no	no	no	no	no	no	no
562.22525	Escherichia coli O6:H1 strain ECO0099	no	562	WGS	ECO0099	no	no	CUH	no	28720578	PRJEB4681	ERS356838	no	no	no	no	no	Illumina HiSeq 2000	no	no	no	no	109	5124808	50.45	5088	no	no	no	no	United Kingdom	no	no	no	no	Human, Homo sapiens	no	no	no	no	no	no	Susceptible;Resistant	no	no	no	no	no	no
EC88	Escherichia coli	Escherichia coli	no	no	no	no	no	no	no	no	no	no	no	no	no	no	no	no	no	no	no	no	no	no	no	no	no	no	no	no	no	no	no	no	no	no	no	no	no	no	no	no	no	no	no	no	no	no	no
562.19158	Escherichia coli strain PA45B	no	562	Complete	strain PA45B	O2:K1:H7	no	no	2017-09-05T00:00:00Z	no	PRJNA385892	SAMN06920354	GCA_002285755.1	CP021288,CP021289	no	University of Queensland	no	PacBio	120.0x	HGAP v. 2.0	1	1	2	5221926	50.52	5243	4883	no	no	2010	Australia	Australia: Brisbane	no	no	no	Human, Homo sapiens	no	no	no	no	no	no	no	no	no	no	no	no	no
562.34338	Escherichia coli strain NCTC9002	no	562	WGS	strain NCTC9002	O2:K3(I3):H5	no	NCTC:9002	2018-07-30T00:00:00Z	no	PRJEB6403	SAMEA3469437	GCA_900450435.1	UGFD01000000	no	SC	no	no	no	no	no	no	3	5182238	50.6852	5201	4806	not available: to be reported later	no	1900/1952	no	no	no	no	no	no	no	no	no	no	no	host_health_state:not available: to be reported later	no	no	no	no	no	no	no
562.9076	Escherichia coli strain 105433	no	562	WGS	strain 105433	no	no	no	2016-02-17T00:00:00Z	no	PRJNA261239	SAMN03076177	GCF_001562335.1	LORF00000000	no	Miami University	no	Illumina MiSeq	33.0x	CLC NGS Cell v. 8.5.1	no	no	89	4820700	50.74	4788	4483	wound	no	2007-11-14	USA	USA:Fort Sam Houston	no	no	no	Human, Homo sapiens	no	no	Infection	no	no	no	no	no	no	no	no	no	no
562.30650	Escherichia coli strain TUM18583	no	562	WGS	strain TUM18583	no	no	no	2018-06-29T00:00:00Z	no	PRJDB7087	SAMD00126408	GCA_003299345.1	BGRS01000000	no	Toho University	no	illumina MiSeq	34.5x	SPAdes v. 3.11	no	no	141	5123545	50.491	5103	no	no	no	2017-01-24	Japan	Japan	no	no	no	Human, Homo sapiens	no	no	no	no	no	no	no	no	no	no	no	no	no
562.76468	Escherichia coli strain LSN03-016011/A	no	562	Complete	strain LSN03-016011/A	no	no	no	2021-06-15T00:00:00Z	no	PRJNA521509	SAMN10904667	GCA_018884585.1	CP035884,CP035885	no	University of Maryland, School of Medicine	no	PacBio RSII	13.96x	HGAP v. 3	1	1	2	5194852	50.7357	5086	no	feces	no	no	Turkey	Turkey	no	no	no	Homo sapiens	no	no	diarrhea	no	no	no	no	no	no	no	no	no	no
562.21221	Escherichia coli strain MOD1-EC5279	no	562	WGS	strain MOD1-EC5279	O8:H7	no	no	2017-10-06T00:00:00Z	no	PRJNA230969	SAMN06555236	GCA_002474755.1	NOEY01000000	no	FDA/CFSAN	no	Illumina NextSeq 500	56.3x	SPAdes v. 3.8.2	no	no	112	4864255	50.74	4838	no	intestine	no	26-Jan-2001	USA	USA: WI	no	no	no	Branta	no	no	no	no	no	no	no	no	no	no	no	no	no
562.23771	Escherichia coli NA:H20 strain ECO1521	no	562	WGS	ECO1521	no	no	BSAC	no	28720578	PRJEB4681	ERS358117	no	no	no	no	no	Illumina HiSeq 2000	no	no	no	no	119	4552044	50.74	4469	no	no	no	no	United Kingdom	no	no	no	no	Human, Homo sapiens	no	no	no	no	no	no	Susceptible	no	no	no	no	no	no
562.23725	Escherichia coli O2:H4 strain ECO1452	no	562	WGS	ECO1452	no	no	BSAC	no	28720578	PRJEB4681	ERS358071	no	no	no	no	no	Illumina HiSeq 2000	no	no	no	no	89	4868034	50.66	4826	no	no	no	no	United Kingdom	no	no	no	no	Human, Homo sapiens	no	no	no	no	no	no	Susceptible;Resistant	no	no	no	no	no	no
562.52708	Escherichia coli strain HNK130	no	562	Complete	strain HNK130	no	no	no	2019-11-11T00:00:00Z	no	PRJNA587053	SAMN13175516	GCA_009648495.1	CP045741,CP045742	no	South China Agricultural University	no	Oxford Nanopore; Illumina HiSeq	334.0x	Canu v. v1.5	1	1	2	4762275	50.8004	4855	4521	no	no	20-Oct-2014	China	China: Henan	no	no	no	Chicken, Gallus gallus	no	no	no	no	no	no	no	no	no	no	no	no	no
562.10004	Escherichia coli strain sheep56	no	562	WGS	strain sheep56	no	no	no	2016-04-08T00:00:00Z	no	PRJNA307142	SAMN04376865	GCF_001617255.1	LVQZ00000000	no	Institute Of Microbiology Chinese Academy of Sciences	no	Illumina Hiseq2000	200x	SOAPdenovo v. 2.04	no	no	191	4848760	50.53	4976	no	no	no	1980	China	China:Neimenggu	no	no	no	Sheep, Ovis aries	no	no	no	no	no	no	no	no	no	no	C	no	no
244319.184	Escherichia coli O26:H11 strain PV0041	no	244319	WGS	O26:H11 strain PV0041	O26:H11	no	no	2017-10-25T00:00:00Z	no	PRJDB5571	SAMD00075925	GCA_002767155.1	BEQL01000000	no	Microbiology, Graduate School of Medical Sciences, Kyushu University	no	Illumina HiSeq 2000	91.4572x	Platanus v. 1.1.0	no	no	302	5509826	50.36	5924	no	patients with symptoms	isolated from patients with symptoms in Japan from 1994 to 2011	2000	Japan	Japan:Osaka	no	no	no	Human, Homo sapiens	no	no	no	no	no	no	no	no	no	no	no	no	no
562.76457	Escherichia coli strain E7476	no	562	Complete	strain E7476	no	no	no	2021-06-15T00:00:00Z	no	PRJNA521509	SAMN10904680	GCA_018884285.1	CP035817,CP035818	no	University of Maryland, School of Medicine	no	PacBio RSII	23.86x	Canu v. v.1.4	1	1	2	5170332	50.5872	5173	no	feces	no	no	South Africa	South Africa	no	no	no	Homo sapiens	no	no	diarrhea	no	no	no	no	no	no	no	no	no	no
562.51572	Escherichia coli strain YPE10	no	562	Complete	strain YPE10	no	no	no	2019-10-03T00:00:00Z	no	PRJNA553293	SAMN12233488	GCA_008807135.1	CP041448,CP041449,CP041447,CP041446,CP041445,CP041444	no	Yangzhou University	no	Oxford Nanopore MinION, Illumina	80X	Unicycler v. v0.4.4	1	5	6	5137627	50.6671	5219	4977	Pork	no	Jun-2019	China	China: Yangzhou	no	no	no	no	no	no	no	no	no	no	no	no	no	no	no	no	no
2048776.3	Escherichia coli O128:H27 strain 90-9281	no	2048776	Complete	O128:H27 strain 90-9281	O128:H27	ETEC	no	2017-11-02T00:00:00Z	no	PRJNA218110	SAMN07656206	GCA_002741455.1	CP024243,CP024244	no	CDC	no	PacBio	117.0x	HGAP v. 3	1	1	2	5130625	50.6	5115	no	no	no	1988	Bangladesh	Bangladesh	no	no	no	no	no	no	no	no	no	no	no	no	no	no	no	no	no
562.33278	Escherichia coli strain GER_MD01_1505_Eco_004	no	562	WGS	strain GER_MD01_1505_Eco_004	no	no	no	2018-07-15T00:00:00Z	no	PRJNA433857	SAMN08519212	GCA_003323295.1	PUTM01000000	no	Northern Arizona University	no	Illumina MiSeq	126x	SPAdes v. 3.10.1	no	no	147	4920015	50.6999	5269	5152	military dog fecal sample	no	05-May-2015	Germany	Germany	no	no	no	Dog, Canis lupus familiaris	no	no	no	no	no	no	no	no	no	no	no	no	no
562.19270	Escherichia coli strain KCJK3864	no	562	WGS	strain KCJK3864	no	no	no	2017-09-21T00:00:00Z	no	PRJNA298331	SAMN05232919	GCA_002324335.1	NTDR00000000	no	US Food and Drug Administration	no	Illumina MiSeq	36.0x	SPAdes v. 3.0	no	no	197	4935547	50.71	5290	5164	calf feces	no	29-Oct-2015	USA	USA: FL	no	no	no	Cow, Bos taurus	no	no	no	no	no	no	no	no	no	no	C	no	no
562.31338	Escherichia coli strain VRES0540	no	562	WGS	strain VRES0540	no	no	no	2018-06-18T00:00:00Z	no	PRJEB8776	SAMEA3752618	GCA_900481635.1	UDFG01000000	no	SC	no	no	no	no	no	no	84	5138921	50.6721	5185	4731	feces	no	2015	United Kingdom	United Kingdom	no	no	no	Turkey, Meleagris gallopavo	no	no	no	no	no	host_health_state:carriage	no	no	no	no	no	no	no
562.33567	Escherichia coli strain ECI-2518	no	562	WGS	strain ECI-2518	O157:H7	no	no	2018-08-03T00:00:00Z	26442781	PRJNA472992	SAMN09257694	GCA_003359815.1	QGVY01000000	no	Public Health Agency of Canada	no	Illumina MiSeq	50x	SPAdes v. 2.1	no	no	243	5336905	50.3317	5593	no	no	no	2011	Canada	Canada	no	no	no	Human, Homo sapiens	no	no	no	no	no	no	no	no	no	no	no	no	no
562.19144	Escherichia coli strain GMR-RA-402.16	no	562	WGS	strain GMR-RA-402.16	no	no	no	2017-08-31T00:00:00Z	no	PRJNA343664	SAMN05792033	GCA_002283675.1	MVPJ00000000	no	Universidad El Bosque	no	Illumina MiSeq	101x	CLC Genomics Workbench v. 8.5	no	no	168	4687116	50.61	4955	4851	Abdominal wall abscess	no	2016	Colombia	Colombia: Caldas	no	no	no	Human, Homo sapiens	female	66	no	no	no	no	no	no	no	no	no	no	no
562.33175	Escherichia coli strain AVC251	no	562	WGS	strain AVC251	O2:H6	no	no	2018-07-14T00:00:00Z	no	PRJNA479542	SAMN09580051	GCA_003318705.1	QOEN01000000	no	University of Technology, Sydney	no	Illumina HiSeq	72.58x	A5-miseq v. 20150522	no	no	209	5306298	50.5248	5703	5565	no	no	2015-03-27	Australia	Australia	no	no	no	Chicken, Gallus gallus	no	no	no	no	no	no	no	no	no	no	no	no	no
562.10040	Escherichia coli strain GN05002	no	562	WGS	strain GN05002	no	no	no	2016-04-18T00:00:00Z	no	PRJNA290784	SAMN04393265	GCF_001621275.1	LVRV00000000	no	JCVI	no	Illumina NextSeq 500	97.92x	SPAdes v. 3.1.1	no	no	195	5145669	50.79	5430	5189	no	no	2012	United States	United States	no	no	no	Human, Homo sapiens	no	no	Bloodstream infection	no	no	host_health_state:Diseased	no	no	no	no	C	no	no
562.28521	Escherichia coli strain HT2012117	no	562	WGS	strain HT2012117	no	no	no	2018-03-06T00:00:00Z	27924811	PRJNA277243	SAMN03388561	GCA_002972695.1	JZQO01000000	no	National institute for communicable disease control and prevention	no	Illumina GAIIx	40.0x	Velvet v. April 2014	no	no	176	5225368	50.6407	5288	no	animal	no	2012	China	China	no	no	no	no	no	no	no	no	no	no	no	no	no	no	no	no	no
562.25169	Escherichia coli strain MOD1-EC6888	no	562	WGS	strain MOD1-EC6888	no	no	no	2017-10-11T00:00:00Z	no	PRJNA230969	SAMN04992254	GCA_002519925.1	NOPB01000000	no	FDA/CFSAN	no	Illumina NextSeq 500	46.1x	SPAdes v. 3.8.2	no	no	160	5012715	50.41	4978	no	feces	no	28-Jul-1997	USA	USA: ND	no	no	no	mink	no	no	no	no	no	no	no	no	no	no	no	no	no
562.9963	Escherichia coli strain sheep15	no	562	WGS	strain sheep15	no	no	no	2016-04-08T00:00:00Z	no	PRJNA307142	SAMN04376824	GCA_001616435.1	LVPK00000000	no	Institute Of Microbiology Chinese Academy of Sciences	no	Illumina Hiseq2000	200x	SOAPdenovo v. 2.04	no	no	74	5104184	50.64	5207	no	feces	no	2013	China	China:Qinghai	no	no	no	Sheep, Ovis aries	no	no	no	no	no	no	no	no	no	no	C	no	no
562.9759	Escherichia coli strain STEC 793	no	562	WGS	strain STEC 793	O63:H6	STEC	no	2016-04-04T00:00:00Z	no	PRJNA285020	SAMN04002630	GCF_001606705.1	LOFQ00000000	no	University of Groningen, University Medical Center Groningen	no	Illumina MiSeq	174.0x	CLC NGS Cell v. 7.0.3	no	no	105	4971214	50.59	5207	4975	feces	no	Sep-2013	Netherlands	Netherlands	no	no	no	Human, Homo sapiens	female	23	Bloody Diarrhoea	no	no	no	no	no	no	no	C	no	no
562.21805	Escherichia coli strain MOD1-EC5131	no	562	WGS	strain MOD1-EC5131	no	no	no	2017-10-06T00:00:00Z	no	PRJNA230969	SAMN04279469	GCA_002516555.1	NOGX01000000	no	FDA/CFSAN	no	Illumina NextSeq 500	122.6x	SPAdes v. 3.8.2	no	no	248	5151291	50.69	5309	no	cloacae	no	06-Mar-2007	USA	USA: WA	no	no	no	Duck, Anas platyrhynchos	no	no	no	no	no	no	no	no	no	no	no	no	no
562.33532	Escherichia coli strain SC335	no	562	WGS	strain SC335	no	no	no	2018-08-03T00:00:00Z	no	PRJNA432505	SAMN08462947	GCA_003358575.1	QONX01000000	no	University of Basel	no	Illumina HiSeq	296.9604386x	SPAdes v. 3.0.0	no	no	85	4836422	50.4257	4631	4396	Waterline	isolated by Ishii et al	2005-06-15	USA	USA: St. Louis Clyde watershed of Lake Superior	no	no	no	no	no	no	no	no	no	no	no	no	no	no	no	no	no
1005439.3	Escherichia coli 99.1781	Escherichia coli 99.1781	1005439	WGS	99.1781	no	no	no	2013-01-31T00:00:00Z	no	PRJNA65691	SAMN01728943	GCA_000335135.1	AOEQ00000000	-	Institute for Genome Sciences	WGS	Illumina	76.38x	Celera Assembler v. 7.0	0	0	158	5226241	50.2	5230	5252	no	no	1999	United States	United States	no	no	no	Human, Homo sapiens	no	no	no	no	no	no	no	no	no	no	no	no	no
1116132.3	Escherichia coli MP021552.7	Escherichia coli MP021552.7	1116132	WGS	MP021552.7	no	no	no	2013-04-06T00:00:00Z	no	PRJNA77501	SAMN00829324	GCA_000354615.1	AQCL00000000	-	IGS	WGS	Illumina	180x	Celera Assembler v. 7.0	0	0	259	5416193	50.4	5618	5750	feces	severe cholera-like disease, hospitalized patient_MP021552; isolate 7	2011	Bangladesh	Bangladesh: The International Centre for Diarrhoeal Disease Research	no	no	no	Human, Homo sapiens	no	no	Hospitalized patient with severe cholera-like disease	no	no	no	no	Bacilli	no	no	no	facultative anarobic	Severe Cholera-like disease
562.22694	Escherichia coli O25:H4 strain ECO0282	no	562	WGS	ECO0282	no	no	CUH	no	28720578	PRJEB4681	ERS357010	no	no	no	no	no	Illumina HiSeq 2000	no	no	no	no	92	5043057	50.81	5027	no	no	no	no	United Kingdom	no	no	no	no	Human, Homo sapiens	no	no	no	no	no	no	Susceptible;Resistant;Intermediate	no	no	no	no	no	no
1446768.3	Escherichia coli O91:NM str. 2009C-3745	no	1446768	WGS	2009C-3745	no	no	no	2014-04-08T00:00:00Z	25103754	PRJNA218110	SAMN02352938	GCA_000619305.1	JHGW00000000	-	CDC	no	Illumina HiSeq 2000; PacBio	96.9.0x	wgs assembler v. 7.0.Dec-2012	no	no	125	5330425	50.7	5419	4995	no	no	no	United States	United States	no	no	no	no	no	no	no	no	no	no	no	no	no	no	no	no	no
562.13651	Escherichia coli strain 638	no	562	WGS	strain 638	no	no	no	2016-12-08T00:00:00Z	no	PRJNA349231	SAMN05928935	GCF_001893085.1	MOIC00000000	no	College of Veterinary Medicine,China Agricultural University	no	Illumina HiSeq	200.0x	CLC NGS Cell v. 9.0	no	no	199	4731946	50.61	4931	4673	from chicken commercial farm	no	2015-05	China	China: Shandong	no	no	no	fly	no	no	no	no	no	no	no	no	no	no	no	no	no
244319.196	Escherichia coli O26:H11 strain PV01271	no	244319	WGS	O26:H11 strain PV01271	O26:H11	no	no	2017-10-25T00:00:00Z	no	PRJDB5571	SAMD00075939	GCA_002767725.1	BEQZ01000000	no	Microbiology, Graduate School of Medical Sciences, Kyushu University	no	Illumina HiSeq 2000	108.003x	Platanus v. 1.1.0	no	no	319	5546328	50.3	5996	no	patients with symptoms	isolated from patients with symptoms in Japan from 1994 to 2011	2001	Japan	Japan:Osaka	no	no	no	Human, Homo sapiens	no	no	no	no	no	no	no	no	no	no	no	no	no
562.20941	Escherichia coli strain MOD1-EC904	no	562	WGS	strain MOD1-EC904	no	no	no	2017-10-06T00:00:00Z	no	PRJNA230969	SAMN06049463	GCA_002465025.1	NJJI01000000	no	FDA/CFSAN	no	Illumina NextSeq 500	47.8x	SPAdes v. 3.8.2	no	no	100	5203714	50.7	5125	no	feces	no	2002	Mexico	Mexico	no	no	no	Mustela frenata	no	no	no	no	no	no	no	no	no	no	no	no	no
562.16313	Escherichia coli strain SF-380	no	562	WGS	strain SF-380	no	no	no	2017-03-15T00:00:00Z	no	PRJNA294467	SAMN05560412	GCA_002029015.1	MDGE00000000	no	no	no	no	no	no	no	no	32	5214242	50.61	5418	5176	blood	no	30-Dec-2009	USA	USA: San Francisco	no	no	no	Human, Homo sapiens	no	no	no	no	no	no	no	no	no	no	no	no	no
562.30483	Escherichia coli strain 3503	no	562	WGS	strain 3503	no	no	no	2018-07-09T00:00:00Z	no	PRJNA400107	SAMN08148368	GCA_003291195.1	PJHJ01000000	no	China Agricultural University	no	Illumina HiSeq	100x	SPAdes v. 3.9.0	no	no	130	4956148	50.6228	4977	no	feces	no	Sep-2016	China	China	no	no	no	Human, Homo sapiens	no	no	no	no	no	no	no	no	no	no	no	no	no
562.7966	Escherichia coli strain 166	no	562	WGS	strain 166	no	no	no	2015-10-29T00:00:00Z	no	PRJNA293513	SAMN04009859	GCF_001419925.1	LIVC01000000	no	University of Copenhagen	no	Illumina MiSeq	98.0x	SPAdes v. 3.5.0	no	no	181	4772306	51.01	4899	4574	no	no	2015	Tanzania	Tanzania	no	no	no	Human, Homo sapiens	no	no	no	no	no	no	no	no	no	no	C	no	no
244319.121	Escherichia coli O26:H11 strain 10246	no	244319	WGS	O26:H11 strain 10246	O26:H11	no	no	2017-10-25T00:00:00Z	no	PRJDB5571	SAMD00075855	GCA_002765735.1	BENT01000000	no	Microbiology, Graduate School of Medical Sciences, Kyushu University	no	Illumina HiSeq 2000	123.48x	Platanus v. 1.1.0	no	no	312	5458627	50.38	5870	no	patients with symptoms	isolated from patients with symptoms in Japan from 1994 to 2011	2001	Japan	Japan:Miyazaki	no	no	no	Human, Homo sapiens	no	no	no	no	no	no	no	no	no	no	no	no	no
562.19501	Escherichia coli strain MOD1-EC5731	no	562	WGS	strain MOD1-EC5731	O2:H27	no	no	2017-07-25T00:00:00Z	no	PRJNA230969	SAMN05439300	GCA_002226095.1	NLGK00000000	no	FDA/CFSAN	no	Illumina NextSeq 500	34.5x	SPAdes v. 3.8.2	no	no	129	4797026	50.69	4749	no	Lung	no	01-Jan-1981	USA	USA:PA	no	no	no	Pig, Sus scrofa	no	no	no	no	no	no	no	no	no	no	no	no	no
562.7796	Escherichia coli strain STEC 343	no	562	WGS	strain STEC 343	O157:H7	STEC	no	2015-09-23T00:00:00Z	no	PRJNA285020	SAMN03736827	GCF_001297975.1	LDOZ01000000	no	University of Groningen, University Medical Center Groningen	no	Illumina MiSeq	119.0x	CLC NGS Cell v. 8.0	no	no	165	5305928	50.28	5667	5272	feces	no	2013-07	Netherlands	Netherlands	no	no	no	Human, Homo sapiens	female	27 years	Diarrhoea	no	no	no	no	no	no	no	C	no	no
562.6985	Escherichia coli strain MI10-01	no	562	WGS	strain MI10-01	no	no	no	2014-05-20T00:00:00Z	no	PRJNA242431	SAMN02693810	GCF_000695175.1	JHEZ01000000	no	U.S. Food and Drug Administration	no	Illumina MiSeq	475.0x	CLC bio v. 6.5.1	no	no	228	5493763	50.55	5806	5115	Homo sapiens	isolated from patients presenting with HUS	2010	United States	United States	no	no	no	Human, Homo sapiens	no	no	no	no	no	no	no	no	no	no	no	no	Hemolytic uremic syndrome (HUS)
1116005.3	Escherichia coli 2730350	Escherichia coli 2730350	1116005	WGS	2730350	no	no	no	2013-04-08T00:00:00Z	no	PRJNA77245	SAMN00829262	GCA_000356325.1	APXD00000000	-	IGS	WGS	Illumina	220x	Celera Assembler v. 7.0	0	0	271	4814637	50.7	4705	4856	feces	severe cholera-like disease, hospitalized patient	2007	Bangladesh	Bangladesh: The International Centre for Diarrhoeal Disease Research	no	no	no	Human, Homo sapiens	no	no	Hospitalized patient with severe cholera-like disease	no	no	no	no	Bacilli	no	no	no	facultative anarobic	Severe Cholera-like disease
562.19381	Escherichia coli strain F2_13	no	562	WGS	strain F2_13	no	no	no	2017-09-07T00:00:00Z	no	PRJEB21464	SAMEA104140498	GCA_900195905.1	FZGZ00000000	no	Ausgem	no	no	no	no	no	no	95	4863033	50.67	4833	no	Pig rectal swab	no	2007	no	no	no	no	no	Pig, Sus scrofa	no	no	no	no	no	no	no	no	no	no	no	no	no
562.29064	Escherichia coli strain 20441-1	no	562	WGS	strain 20441-1	no	no	no	2018-03-31T00:00:00Z	no	PRJNA230969	SAMN08668650	GCA_003027635.1	PYQN01000000	no	FDA/CFSAN	no	Illumina MiSeq	63.1x	SPAdes v. 3.8.2	no	no	104	5254377	50.5657	5591	5473	brain	no	01-Oct-2007	USA	USA:MI	no	no	no	Cygnus buccinator	no	no	no	no	no	no	no	no	no	no	no	no	no
562.52637	Escherichia coli strain M7638 strain not applicable	no	562	Complete	no	O157:H7	EHEC	no	2019-10-31T00:00:00Z	no	PRJNA530317	SAMN11633023	GCA_009432795.1	CP040313	no	University of Texas at San Antonio	no	PacBio RSII, Illumina MiSeq	118x	HGAP, Pilon v. v3.0, v1.18	1	no	1	5396363	50.5455	5639	5333	no	no	2008	USA	USA	no	no	no	no	no	no	no	no	no	no	no	no	no	no	no	no	no
562.33550	Escherichia coli strain ECI-3034	no	562	WGS	strain ECI-3034	O157:H7	no	no	2018-08-03T00:00:00Z	26442781	PRJNA472992	SAMN09257711	GCA_003359445.1	QGVJ01000000	no	Public Health Agency of Canada	no	Illumina MiSeq	50x	SPAdes v. 2.1	no	no	221	5436333	50.3395	5720	no	no	no	2012	Canada	Canada	no	no	no	no	no	no	no	no	no	no	no	no	no	no	no	no	no
562.11528	Escherichia coli strain ED603	no	562	WGS	strain ED603	O121	no	no	2016-08-25T00:00:00Z	no	PRJEB11886	SAMEA3677952	GCF_900015815.1	FAVY00000000	no	ISTITUTO SUPERIORE DI SANITA	no	no	no	no	no	no	277	5213069	50.43	5478	no	faeces	no	2004	no	no	no	no	no	Human, Homo sapiens	no	no	no	no	no	host_health_state:diseased	no	no	no	no	no	no	no
562.9028	Escherichia coli strain 852	no	562	WGS	strain 852	no	no	no	2016-02-09T00:00:00Z	no	PRJNA295914	SAMN04273059	GCF_001555495.1	LNPW00000000	no	Swansea University	no	Illumina MiSeq	20.0x	SPAdes v. 3	no	no	83	5144905	50.68	5167	no	Urine	no	2011	Germany	Germany	no	no	no	Human, Homo sapiens	no	no	Urinary infection	no	no	no	no	no	no	no	C	no	no
562.23573	Escherichia coli O17:H18 strain ECO1259	no	562	WGS	ECO1259	no	no	BSAC	no	28720578	PRJEB4681	ERS357919	no	no	no	no	no	Illumina HiSeq 2000	no	no	no	no	116	5211957	50.62	5149	no	no	no	no	United Kingdom	no	no	no	no	Human, Homo sapiens	no	no	no	no	no	no	Susceptible;Resistant	no	no	no	no	no	no
562.28408	Escherichia coli strain 7A	no	562	Complete	7A	no	no	no	2018-02-01T00:00:00Z	no	PRJNA430697	SAMN08380017	GCA_002953775.1	CP026347	no	University of Texas at Austin	no	illumina	100x	unknown v. not applicable	1	no	1	4651842	50.8049	4545	no	no	no	no	no	no	no	no	no	no	no	no	no	no	no	no	no	no	no	no	no	no	no
1446701.4	Escherichia coli O169:H41 strain F6326-C1	no	1446701	Complete	O169:H41 strain F6326-C1	O169:H41	ETEC	no	2017-11-02T00:00:00Z	no	PRJNA218110	SAMN07656210	GCA_002741495.1	CP024263,CP024264,CP024265	no	CDC	no	PacBio	78.0x	HGAP v. 3	1	2	3	5157150	50.26	5125	no	no	no	1998	United States	United States	no	no	no	no	no	no	no	no	no	no	no	no	no	no	no	no	no
GCF_000017745.1	Escherichia coli O139:H28 str. E24377A	Escherichia coli O139:H28 str. E24377A	331111	Complete	O139:H28 str. E24377A	no	no	no	no	no	PRJNA224116	SAMN02604038	GCF_000017745.1	no	no	no	no	no	no	no	no	no	no	no	no	no	no	no	no	no	no	no	no	no	no	no	no	no	no	no	no	no	no	no	no	no	no	no	no
562.19546	Escherichia coli strain CoR-29	no	562	WGS	strain CoR-29	no	no	no	2017-07-21T00:00:00Z	no	PRJNA344524	SAMN07211287	GCA_002223865.1	NIRY00000000	no	Zhejiang University	no	Illumina HiSeq	250.0x	Velvet v. 1.2.7	no	no	122	5183749	50.48	5430	5336	Urine culture	no	2015	China	China: Hangzhou	no	no	no	Human, Homo sapiens	no	no	Urine infection	no	no	no	no	no	no	no	no	no	no
562.79205	Escherichia coli strain CX04	no	562	Complete	strain CX04	no	no	no	2021-09-14T00:00:00Z	no	PRJNA716667	SAMN18446038	GCA_019971015.1	CP081713,CP081714,CP081715,CP081716,CP081718,CP081717	no	Agriculture & Agri-Food Canada	no	Oxford Nanopore MiniION	88x	flye v. 2.8.2	1	5	6	5247667	50.8848	5398	5059	no	no	2014/2015	Canada	Canada: Alberta	no	not applicable	no	no	no	no	no	no	no	no	no	no	no	no	no	no	no
562.25243	Escherichia coli strain MOD1-EC6743	no	562	WGS	strain MOD1-EC6743	O167:H16	no	no	2017-10-11T00:00:00Z	no	PRJNA230969	SAMN04992574	GCA_002521385.1	NOTE01000000	no	FDA/CFSAN	no	Illumina NextSeq 500	47.1x	SPAdes v. 3.8.2	no	no	162	4723903	50.85	4651	no	intestine	no	10-Feb-1994	Zambia	Zambia	no	no	no	Human, Homo sapiens	no	no	no	no	no	no	no	no	no	no	no	no	no
EC199	Escherichia coli	Escherichia coli	no	no	no	no	no	no	no	no	no	no	no	no	no	no	no	no	no	no	no	no	no	no	no	no	no	no	no	no	no	no	no	no	no	no	no	no	no	no	no	no	no	no	no	no	no	no	no
562.11541	Escherichia coli strain M859	no	562	WGS	strain M859	O113:H6	no	no	2016-08-15T00:00:00Z	no	PRJEB12203	SAMEA3715966	GCA_900016005.1	FBUM00000000	no	ISTITUTO SUPERIORE DI SANITA	no	no	no	no	no	no	42	4904164	50.69	4880	no	faeces	no	2009	no	no	no	no	no	Human, Homo sapiens	no	no	no	no	no	host_health_state:diseased	no	no	no	no	no	no	no
562.21182	Escherichia coli strain MOD1-EC4361	no	562	WGS	strain MOD1-EC4361	O157:H7	no	no	2017-10-06T00:00:00Z	no	PRJNA230969	SAMN04913991	GCA_002473845.1	NWNT01000000	no	FDA/CFSAN	no	Illumina NextSeq 500	35x	SPAdes v. 3.8.2	no	no	349	5453518	50.3	5808	no	environmental isolate	no	26-Oct-2006	USA	USA: CA	no	no	no	no	no	no	no	no	no	no	no	no	no	no	no	no	no
562.13782	Escherichia coli strain S50	no	562	Complete	strain S50	no	no	no	2016-12-12T00:00:00Z	no	PRJNA269191	SAMN03252457	GCF_001901405.1	CP010238,CP010239	NZ_CP010238.1,NZ_CP010239.1	Nanjing Agricultural University	no	Illumina Miseq; Roche 454 GS Junior	30-80x	Newbler v. 2.7	1	1	2	4981720	50.71	5121	4805	forest soil	no	2014	no	no	no	no	env_biome:soil	no	no	no	no	no	no	no	no	no	no	no	no	no	no
562.29038	Escherichia coli strain E24377A	no	562	Complete	strain E24377A	no	no	no	2018-04-02T00:00:00Z	no	PRJNA389368	SAMN07196154	GCA_003028775.1	CP028308	no	Rehman Medical Institute	no	Illumina MiSeq	30X	SPAdes v. 3.10.1	1	no	1	4721864	50.7364	4636	no	urine	no	06-Dec-2016	Pakistan	Pakistan: Sheikh Zaid Hospital, Lahore	no	no	no	Human, Homo sapiens	no	no	Urinary tract infection	no	no	no	no	no	no	no	no	no	no
562.23422	Escherichia coli O6:H1 strain ECO0985	no	562	WGS	ECO0985	no	no	BSAC	no	28720578	PRJEB4681	ERS357766	no	no	no	no	no	Illumina HiSeq 2000	no	no	no	no	90	4998047	50.4	4920	no	no	no	no	United Kingdom	no	no	no	no	Human, Homo sapiens	no	no	no	no	no	no	Susceptible	no	no	no	no	no	no
562.33522	Escherichia coli strain SC353	no	562	WGS	strain SC353	no	no	no	2018-08-03T00:00:00Z	no	PRJNA432505	SAMN08462965	GCA_003358265.1	QONF01000000	no	University of Basel	no	Illumina HiSeq	354.339669x	SPAdes v. 3.0.0	no	no	101	4946025	50.378	4811	4560	surface water	isolated by Ishii et al	2005-07-15	USA	USA: St. Louis Clyde watershed of Lake Superior	no	no	no	no	no	no	no	no	no	no	no	no	no	no	no	no	no
562.19524	Escherichia coli strain MOD1-EC5747	no	562	WGS	strain MOD1-EC5747	O149:H20	no	no	2017-07-25T00:00:00Z	no	PRJNA230969	SAMN05439343	GCA_002225635.1	NLFU00000000	no	FDA/CFSAN	no	Illumina NextSeq 500	27.5x	SPAdes v. 3.8.2	no	no	232	5044164	50.66	5171	no	Ileum	no	23-Aug-1982	USA	USA:SD	no	no	no	Pig, Sus scrofa	no	no	no	no	no	no	no	no	no	no	no	no	no
562.28229	Escherichia coli strain A369	no	562	WGS	strain A369	no	no	no	2018-01-31T00:00:00Z	no	PRJNA431453	SAMN08391481	GCA_002911335.1	PQAZ01000000	no	University of Copenhagen	no	Illumina MiSeq	20x	SPAdes v. 3.10.1	no	no	187	5135486	50.7645	5451	5354	feces	no	01-Jan-1999	United States	United States	no	no	no	Chicken, Gallus gallus	no	no	no	no	no	no	no	no	no	no	no	no	no
562.33738	Escherichia coli strain LMR3184	no	562	WGS	strain LMR3184	no	no	no	2018-08-14T00:00:00Z	no	PRJNA475263	SAMN09399346	GCA_003388335.1	QLJT01000000	no	INSERM	no	Illumina HiSeq	50x	SPAdes v. 3.10.1	no	no	137	5207815	50.7478	5298	no	feces	no	2006	France	France: Paris	no	no	no	Human, Homo sapiens	no	no	carriage	no	no	no	no	no	no	no	no	no	no
562.19145	Escherichia coli strain GMR-RA-381.16	no	562	WGS	strain GMR-RA-381.16	no	no	no	2017-08-31T00:00:00Z	no	PRJNA343664	SAMN05792032	GCA_002283695.1	MVPK00000000	no	Universidad El Bosque	no	Illumina MiSeq	103x	CLC Genomics Workbench v. 8.5	no	no	207	5012270	50.63	5341	5258	Urine	no	2016	Colombia	Colombia: Antioquia	no	no	no	Human, Homo sapiens	female	21	no	no	no	no	no	no	no	no	no	no	no
562.23905	Escherichia coli O22:H1 strain ECO1530	no	562	WGS	ECO1530	no	no	BSAC	no	28720578	PRJEB4681	ERS358251	no	no	no	no	no	Illumina HiSeq 2000	no	no	no	no	59	4838788	50.61	4699	no	no	no	no	United Kingdom	no	no	no	no	Human, Homo sapiens	no	no	no	no	no	no	Susceptible	no	no	no	no	no	no
562.21952	Escherichia coli strain MOD1-EC5921	no	562	WGS	strain MOD1-EC5921	O2:H42	no	no	2017-10-13T00:00:00Z	no	PRJNA230969	SAMN05452849	GCA_002534845.1	NKUW01000000	no	FDA/CFSAN	no	Illumina MiSeq	37.3x	SPAdes v. 3.8.2	no	no	67	4778102	50.71	4637	no	urine	no	1985-09-13	USA	USA:CA	no	no	no	Dog, Canis lupus familiaris	no	no	no	no	no	no	no	no	no	no	no	no	no
562.17627	Escherichia coli strain 5953	no	562	WGS	strain 5953	O9:NM	no	no	2017-06-14T00:00:00Z	no	PRJNA387025	SAMN07137395	GCA_002193235.1	NHPW00000000	no	Agriculture and Agri-Food Canada	no	Illumina MiSeq	80x	SPAdes v. 3.7.14	no	no	78	4689261	50.66	4849	4749	manure	no	2015	Canada	Canada	no	14 m	no	Cow, Bos taurus	no	no	no	no	no	no	no	no	no	no	no	no	no
ELI_36	Escherichia coli	Escherichia coli	no	no	no	no	no	no	no	no	no	no	no	no	no	no	no	no	no	no	no	no	no	no	no	no	no	no	no	no	no	no	no	no	no	no	no	no	no	no	no	no	no	no	no	no	no	no	no
562.7192	Escherichia coli strain OLC-675	no	562	WGS	strain OLC-675	O145:NM	no	no	2015-03-06T00:00:00Z	25860693	PRJNA273275	SAMN03292334	GCF_000948785.1	JXVT01000000	no	Canadian Food Inspection Agency	no	Illumina MiSeq	13.7x	SPAdes v. 3.1.1	no	no	241	5352887	50.37	5623	no	no	no	2003-11-22	Canada	Canada	no	no	no	no	no	no	no	no	no	no	no	no	no	no	no	no	no
ELI_193	Escherichia coli	Escherichia coli	no	no	no	no	no	no	no	no	no	no	no	no	no	no	no	no	no	no	no	no	no	no	no	no	no	no	no	no	no	no	no	no	no	no	no	no	no	no	no	no	no	no	no	no	no	no	no
562.22641	Escherichia coli O6:H31 strain ECO0229	no	562	WGS	ECO0229	no	no	CUH	no	28720578	PRJEB4681	ERS356957	no	no	no	no	no	Illumina HiSeq 2000	no	no	no	no	88	5104472	50.44	5091	no	no	no	no	United Kingdom	no	no	no	no	Human, Homo sapiens	no	no	no	no	no	no	Susceptible	no	no	no	no	no	no
562.28318	Escherichia coli strain YH17177	no	562	WGS	strain YH17177	no	no	no	2018-02-25T00:00:00Z	no	PRJNA434044	SAMN08534300	GCA_002941285.1	PTMM01000000	no	South China Agricultural University	no	Illumina Miseq	100x	SOAPdenove v. 2016	no	no	180	5240334	50.2853	5563	5437	no	no	2016	China	China: Anhui	no	no	no	Chicken, Gallus gallus	no	no	no	no	no	no	no	no	no	no	no	no	no
EC145	Escherichia coli	Escherichia coli	no	no	no	no	no	no	no	no	no	no	no	no	no	no	no	no	no	no	no	no	no	no	no	no	no	no	no	no	no	no	no	no	no	no	no	no	no	no	no	no	no	no	no	no	no	no	no
562.33649	Escherichia coli strain ECI-1655	no	562	WGS	strain ECI-1655	O157:H7	no	no	2018-08-03T00:00:00Z	26442781	PRJNA472992	SAMN09257611	GCA_003361455.1	QGYR01000000	no	Public Health Agency of Canada	no	Illumina MiSeq	50x	SPAdes v. 2.1	no	no	245	5502043	50.3699	5813	no	no	no	2002	Canada	Canada	no	no	no	no	no	no	no	no	no	no	no	no	no	no	no	no	no
562.9252	Escherichia coli strain CFSAN025137	no	562	WGS	strain CFSAN025137	no	no	no	2016-02-24T00:00:00Z	no	PRJNA230969	SAMN04338501	GCF_001572615.1	LPZI00000000	no	FDA/CFSAN	no	Illumina MiSeq V3 (600 cycles)	91.0x	CLC Genomics Workbench v. 8.0.2	no	no	278	5261793	50.59	5664	5228	no	no	17-Jul-2011	United States	United States	no	no	no	Cow, Bos taurus	no	no	no	no	no	no	no	no	no	no	no	no	no
562.20542	Escherichia coli strain 31_Esco_HA-NL	no	562	WGS	strain 31_Esco_HA-NL	no	no	no	2017-10-04T00:00:00Z	29051750	PRJNA352198	SAMN05977354	GCA_002442085.1	NXOD01000000	no	University Medical Center Groningen	no	Illumina MiSeq	82.0x	CLC NGS Cell v. 9.0.1	no	no	158	5011249	50.82	5269	5171	rectal swab	no	2013	Netherlands	Netherlands	no	no	no	Human, Homo sapiens	no	no	no	no	no	no	no	no	no	no	no	no	no
562.21612	Escherichia coli strain MOD1-EC6351	no	562	WGS	strain MOD1-EC6351	O39:H4	no	no	2017-10-11T00:00:00Z	no	PRJNA230969	SAMN05440421	GCA_002512595.1	NMIW01000000	no	FDA/CFSAN	no	Illumina NextSeq 500	29.1x	SPAdes v. 3.8.2	no	no	167	5029727	50.56	5027	no	feces	no	15-Oct-1987	USA	USA: TX	no	no	no	psittacine	no	no	no	no	no	no	no	no	no	no	no	no	no
562.23853	Escherichia coli O45:H7 strain ECO1505	no	562	WGS	ECO1505	no	no	BSAC	no	28720578	PRJEB4681	ERS358199	no	no	no	no	no	Illumina HiSeq 2000	no	no	no	no	95	5229545	50.65	5361	no	no	no	no	United Kingdom	no	no	no	no	Human, Homo sapiens	no	no	no	no	no	no	Susceptible;Resistant	no	no	no	no	no	no
562.18663	Escherichia coli strain MOD1-EC5688	no	562	WGS	strain MOD1-EC5688	no	no	no	2017-07-25T00:00:00Z	no	PRJNA230969	SAMN05452887	GCA_002226815.1	NLHX00000000	no	FDA/CFSAN	no	Illumina MiSeq	45.3x	SPAdes v. 3.8.2	no	no	146	5017820	50.68	5119	no	feces	no	17-Oct-1980	USA	USA:CO	no	no	no	Cow, Bos taurus	no	no	no	no	no	no	no	no	no	no	no	no	no
562.18789	Escherichia coli strain MOD1-EC5522	no	562	WGS	strain MOD1-EC5522	O88:H52	no	no	2017-07-25T00:00:00Z	no	PRJNA230969	SAMN05440399	GCA_002229325.1	NLMU00000000	no	FDA/CFSAN	no	Illumina NextSeq 500	41.1x	SPAdes v. 3.8.2	no	no	244	4985535	50.7	5100	no	feces	no	26-Jun-1978	USA	USA:CO	no	no	no	Chicken, Gallus gallus	no	no	no	no	no	no	no	no	no	no	no	no	no
562.8000	Escherichia coli strain CFSAN026809	no	562	WGS	strain CFSAN026809	O163	no	no	2015-05-22T00:00:00Z	26430026	PRJNA230969	SAMN03455824	GCF_001012345.1	LDDH01000000	no	FDA/CFSAN	no	Illumina MiSeq	73x	CLC Genomics Workbench v. 7.6.1	no	no	97	5052395	50.65	5205	4896	no	no	1999	United States	United States	no	no	no	Cow, Bos taurus	no	no	no	no	no	no	no	no	no	no	no	no	no
562.30152	Escherichia coli strain 24897-1	no	562	WGS	strain 24897-1	no	no	no	2018-03-31T00:00:00Z	no	PRJNA230969	SAMN08668647	GCA_003027445.1	PYQQ01000000	no	FDA/CFSAN	no	Illumina MiSeq	63.9x	SPAdes v. 3.8.2	no	no	64	4746875	50.5681	4911	4830	liver	no	03-Jul-2014	USA	USA:CO	no	no	no	Lagopus leucura	no	no	no	no	no	no	no	no	no	no	no	no	no
1446679.3	Escherichia coli O157:H7 str. K4396	no	1446679	WGS	K4396	no	no	no	2014-04-08T00:00:00Z	25103754	PRJNA218110	SAMN02353103	GCA_000618605.1	JHIO00000000	-	CDC	no	Illumina HiSeq 2000; PacBio	99.5.0x	wgs assembler v. 7.0.Dec-2012	no	no	115	5364524	50.3	5423	4998	no	no	no	United States	United States	no	no	no	no	no	no	no	no	no	no	no	no	no	no	no	no	no
562.9067	Escherichia coli strain B107	no	562	WGS	strain B107	no	no	no	2016-02-16T00:00:00Z	no	PRJNA295914	SAMN04273079	GCF_001561735.1	LRWV00000000	no	Swansea University	no	Illumina HiSeq	20.0x	SPAdes v. 3	no	no	292	5443891	50.58	5619	no	Blood	no	2012	United Kingdom	United Kingdom	no	no	no	Human, Homo sapiens	no	no	bacteraemia	no	no	no	no	no	no	no	C	no	no
511145.182	Escherichia coli str. K-12 substr. MG1655	no	511145	WGS	str. K-12 substr. MG1655	no	no	ATCC:700926	2013-04-11T00:00:00Z	no	PRJNA188384	SAMN02470785	GCF_000364365.1	APIN01000000	no	Pacific Biosciences	no	PacBio RS	99.4x	Celera Assembler v. wgs-7.0	no	no	2	4656144	50.8	4549	no	no	no	no	no	no	no	no	no	no	no	no	no	no	no	no	no	no	no	no	no	no	no
562.29157	Escherichia coli strain SC141	no	562	WGS	strain SC141	no	no	no	2018-03-09T00:00:00Z	no	PRJNA432294	SAMN08446281	GCA_002992115.1	PQJA01000000	no	Sun Yat-sen University	no	Illumina HiSeq	100x	SOAPdenovo v. 1.05 July-2010	no	no	69	4927515	50.6332	4937	no	Environment	no	2016-12	China	China	no	no	no	no	no	no	no	no	no	no	no	no	no	no	no	no	no
562.19297	Escherichia coli strain KCJK4934	no	562	WGS	strain KCJK4934	no	no	no	2017-09-21T00:00:00Z	no	PRJNA298331	SAMN05408391	GCA_002326755.1	NTER00000000	no	US Food and Drug Administration	no	Illumina MiSeq	45.0x	SPAdes v. 3.0	no	no	110	4883640	50.53	4934	4898	feces	no	30-Nov-2015	USA	USA: FL	no	no	no	no	no	no	no	no	no	no	no	no	no	no	C	no	no
562.33291	Escherichia coli strain E34	no	562	WGS	strain E34	no	no	no	2018-07-19T00:00:00Z	no	PRJNA450836	SAMN08949638	GCA_003328075.1	QEUE01000000	no	Yangzhou university	no	Illumina HiSeq	100x	SOAPdenovo v. 2.3	no	no	146	5046294	50.5654	5101	no	no	no	Mar-2014	China	China	no	no	no	Chicken, Gallus gallus	no	no	no	no	no	no	no	no	no	no	no	no	no
562.20573	Escherichia coli strain MOD1-EC908	no	562	WGS	strain MOD1-EC908	no	no	no	2017-10-05T00:00:00Z	no	PRJNA230969	SAMN06049435	GCA_002456375.1	NKDF01000000	no	FDA/CFSAN	no	Illumina NextSeq 500	34.6x	SPAdes v. 3.8.2	no	no	110	4799047	50.73	4771	no	feces	no	2002	Mexico	Mexico	no	no	no	Tadarida brasiliensis	no	no	no	no	no	no	no	no	no	no	no	no	no
562.21383	Escherichia coli strain MOD1-EC6477	no	562	WGS	strain MOD1-EC6477	no	no	no	2017-10-06T00:00:00Z	no	PRJNA230969	SAMN04993097	GCA_002485685.1	NNVL01000000	no	FDA/CFSAN	no	Illumina NextSeq 500	45.1x	SPAdes v. 3.8.2	no	no	161	4962678	50.43	5003	no	heart	no	21-Mar-1989	India	India	no	no	no	Chicken, Gallus gallus	no	no	no	no	no	no	no	no	no	no	no	no	no
562.31064	Escherichia coli strain VREC0422	no	562	WGS	strain VREC0422	no	no	no	2018-06-18T00:00:00Z	no	PRJEB8774	SAMEA3472075	GCA_900478785.1	UCUW01000000	no	SC	no	no	no	no	no	no	53	5049001	50.7155	5113	4751	feces	no	2015	United Kingdom	United Kingdom	no	no	no	Cow, Bos taurus	no	no	no	no	no	host_health_state:carriage	no	no	no	no	no	no	no
562.19202	Escherichia coli strain 1943	no	562	Complete	strain 1943	no	no	no	2017-09-18T00:00:00Z	no	PRJNA402083	SAMN07618127	GCA_002310555.1	CP023359,CP023360,CP023361,CP023362	no	The Roslin Institute	no	PacBio	20x	De-novo v. Celera Assembler 8.8	1	3	4	5000721	50.75	5148	5046	urinary tract infections	isolated from urinary tract infections in dogs	2002	United Kingdom	United Kingdom: Scotland, Edinburgh	no	no	no	Dog, Canis lupus familiaris	no	no	no	no	no	no	no	no	no	no	no	no	Urinary tract infection
562.18734	Escherichia coli strain MOD1-EC5580	no	562	WGS	strain MOD1-EC5580	O55:H15	no	no	2017-07-25T00:00:00Z	no	PRJNA230969	SAMN05440360	GCA_002228235.1	NLKT00000000	no	FDA/CFSAN	no	Illumina NextSeq 500	80.5x	SPAdes v. 3.8.2	no	no	147	4980595	50.7	5033	no	feces	no	14-Jun-1979	USA	USA:CO	no	no	no	Chicken, Gallus gallus	no	no	no	no	no	no	no	no	no	no	no	no	no
ELI_232	Escherichia coli	Escherichia coli	no	no	no	no	no	no	no	no	no	no	no	no	no	no	no	no	no	no	no	no	no	no	no	no	no	no	no	no	no	no	no	no	no	no	no	no	no	no	no	no	no	no	no	no	no	no	no
244319.307	Escherichia coli O26:H11 strain 3297	no	244319	WGS	O26:H11 strain 3297	O26:H11	no	no	2017-10-25T00:00:00Z	no	PRJDB5571	SAMD00076061	GCA_002770455.1	BEVR01000000	no	Microbiology, Graduate School of Medical Sciences, Kyushu University	no	Illumina HiSeq 2000	115.849x	Platanus v. 1.1.0	no	no	324	5449821	50.36	5860	no	patients with symptoms	isolated from patients with symptoms in Japan from 1994 to 2011	2011	Japan	Japan:Toyama	no	no	no	Human, Homo sapiens	no	no	no	no	no	no	no	no	no	no	no	no	no
562.33392	Escherichia coli strain AVC209	no	562	WGS	strain AVC209	O182:H25	no	no	2018-07-24T00:00:00Z	no	PRJNA479542	SAMN09580027	GCA_003337975.1	QOFM01000000	no	University of Technology, Sydney	no	Illumina HiSeq	38.03x	A5-miseq v. 20150522	no	no	318	5599170	50.5834	6102	5940	no	no	2011-10-17	Australia	Australia	no	no	no	Chicken, Gallus gallus	no	no	no	no	no	no	no	no	no	no	no	no	no
562.10022	Escherichia coli strain GN04481	no	562	WGS	strain GN04481	no	no	no	2016-04-18T00:00:00Z	no	PRJNA290784	SAMN04393244	GCA_001620915.1	LVRE00000000	no	JCVI	no	Illumina NextSeq 500	92.5x	SPAdes v. 3.1.1	no	no	319	5247932	50.57	5528	5262	no	no	2012	United States	United States	no	no	no	Human, Homo sapiens	no	no	Bloodstream infection	no	no	host_health_state:Diseased	no	no	no	no	C	no	no
562.25277	Escherichia coli strain MOD1-EC6762	no	562	WGS	strain MOD1-EC6762	no	no	no	2017-10-11T00:00:00Z	no	PRJNA230969	SAMN04992593	GCA_002522085.1	NOSM01000000	no	FDA/CFSAN	no	Illumina NextSeq 500	79.8x	SPAdes v. 3.8.2	no	no	210	5344739	50.43	5505	no	intestine	no	10-Feb-1994	Zambia	Zambia	no	no	no	Human, Homo sapiens	no	no	no	no	no	no	no	no	no	no	no	no	no
562.20790	Escherichia coli strain MOD1-EC1393	no	562	WGS	strain MOD1-EC1393	O119:H6	no	no	2017-10-05T00:00:00Z	no	PRJNA230969	SAMN05591682	GCA_002461635.1	NKPP01000000	no	FDA/CFSAN	no	Illumina NextSeq 500	45.0x	SPAdes v. 3.8.2	no	no	307	5116998	50.5	5349	no	feces	no	1984	USA	USA: OH	no	no	no	Human, Homo sapiens	no	no	no	no	no	no	no	no	no	no	no	no	no
EC125	Escherichia coli	Escherichia coli	no	no	no	no	no	no	no	no	no	no	no	no	no	no	no	no	no	no	no	no	no	no	no	no	no	no	no	no	no	no	no	no	no	no	no	no	no	no	no	no	no	no	no	no	no	no	no
562.7196	Escherichia coli strain OLC-791	no	562	WGS	strain OLC-791	O121:NM	no	no	2015-03-06T00:00:00Z	no	PRJNA273275	SAMN03292346	GCF_000948875.1	JXWF01000000	no	Canadian Food Inspection Agency	no	Illumina MiSeq	58.2x	SPAdes v. 3.1.1	no	no	185	5328414	50.47	5572	no	no	no	2007-04-18	Canada	Canada	no	no	no	no	no	no	no	no	no	no	no	no	no	no	no	no	no
1280967.3	Escherichia coli HVH 16 (4-7649002)	Escherichia coli HVH 16 (4-7649002)	1280967	WGS	HVH 16 (4-7649002)	no	no	no	2013-08-28T00:00:00Z	no	PRJNA186049	SAMN01885679	GCA_000456205.1	AVTI00000000	-	Broad Institute	WGS	Illumina	138.0x	allpaths v. R46367	0	0	47	5127411	50.6	5018	4771	Blood	no	2005	Denmark	Denmark	no	no	no	Human, Homo sapiens	no	no	no	no	no	no	no	Rod-shaped	no	no	no	no	Bacteremia
1281225.3	Escherichia coli UMEA 3230-1	Escherichia coli UMEA 3230-1	1281225	WGS	UMEA 3230-1	no	no	no	2013-08-28T00:00:00Z	no	PRJNA186327	SAMN01885937	GCA_000460975.1	AWCT00000000	-	Broad Institute	WGS	Illumina	107.0x	allpaths v. R46390	0	0	43	5184502	50.4	5054	4777	urine	UTI induced bacteremia	1995	Sweden	no	no	no	no	Human, Homo sapiens	no	no	no	no	no	no	no	no	no	no	no	no	Urinary tract infection (UTI);Bacteremia
ELI_311	Escherichia coli	Escherichia coli	no	no	no	no	no	no	no	no	no	no	no	no	no	no	no	no	no	no	no	no	no	no	no	no	no	no	no	no	no	no	no	no	no	no	no	no	no	no	no	no	no	no	no	no	no	no	no
562.28288	Escherichia coli strain F_QUC093	no	562	WGS	strain F_QUC093	no	no	no	2018-02-14T00:00:00Z	no	PRJNA420021	SAMN08103392	GCA_002927715.1	PIIX01000000	no	Robert Koch Institute	no	Illumina MiSeq	90.0x	SPAdes v. 3.9.0	no	no	293	5330714	50.478	5461	no	no	no	2012	Australia	Australia	no	no	no	Dog, Canis lupus familiaris	no	no	no	no	no	no	no	no	no	no	no	no	no
562.19108	Escherichia coli strain EC-117-6-1	no	562	WGS	strain EC-117-6-1	no	no	no	2017-08-23T00:00:00Z	no	PRJNA396689	SAMN07431092	GCA_002268295.1	NQIV00000000	no	DTU	no	Illumina HiSeq	32.8x	Velvet v. 1.2.09	no	no	243	5007074	50.34	5206	5083	feces	no	no	Sweden	Sweden	no	no	no	Human, Homo sapiens	no	no	no	no	no	no	no	no	no	no	no	no	no
562.33743	Escherichia coli strain LMR3128	no	562	WGS	strain LMR3128	no	no	no	2018-08-14T00:00:00Z	no	PRJNA475263	SAMN09399349	GCA_003388425.1	QLJW01000000	no	INSERM	no	Illumina HiSeq	50x	SPAdes v. 3.10.1	no	no	125	4815524	50.7859	4830	no	feces	no	2008	France	France: Paris	no	no	no	Human, Homo sapiens	no	no	carriage	no	no	no	no	no	no	no	no	no	no
1281277.3	Escherichia coli UMEA 4075-1	Escherichia coli UMEA 4075-1	1281277	WGS	UMEA 4075-1	no	no	no	2013-08-28T00:00:00Z	no	PRJNA186380	SAMN01885989	GCA_000461835.1	AWEL00000000	-	Broad Institute	WGS	Illumina	142.0x	allpaths v. R46382	0	0	33	5181149	50.3	5061	4793	urine	UTI induced bacteremia	1997	Sweden	no	no	no	no	Human, Homo sapiens	no	no	no	no	no	no	no	no	no	no	no	no	Urinary tract infection (UTI);Bacteremia
GCF_020535205.1	Escherichia coli	Escherichia coli	562	Complete	EC20	no	no	no	no	no	PRJNA224116	SAMN21906625	GCF_020535205.1	no	no	no	no	no	no	no	no	no	no	no	no	no	no	no	no	no	no	no	no	no	no	no	no	no	no	no	no	no	no	no	no	no	no	no	no
869684.5	Escherichia coli 5.0959	Escherichia coli 5.0959	869684	WGS	5.0959	no	no	no	2011-03-29T00:00:00Z	no	PRJNA51115	SAMN02436635	GCA_000194395.2	AEZX00000000	-	J. Craig Venter Institute	assembly	454 paired-end Titanium	24.96x	Celera v. 6.1	0	0	29	5416945	50.57	5518	0	unknown host	isolated from an unknown host, its O antigen type (serotype) is O121, its H antigen type is H19	no	no	no	no	no	no	no	no	no	no	no	no	no	no	no	no	no	-	no	no
562.20928	Escherichia coli strain MOD1-EC5060	no	562	WGS	strain MOD1-EC5060	no	no	no	2017-10-05T00:00:00Z	no	PRJNA230969	SAMN04279397	GCA_002464685.1	NXMX01000000	no	FDA/CFSAN	no	Illumina NextSeq 500	69x	CLC NGS Cell v. 9.0.1	no	no	192	4815172	50.75	4847	no	feces	no	17-Oct-2003	USA	USA:CO	no	no	no	Goose	no	no	no	no	no	no	no	no	no	no	no	no	no
562.21275	Escherichia coli strain MOD1-EC4319	no	562	WGS	strain MOD1-EC4319	O157:H7	no	no	2017-10-06T00:00:00Z	no	PRJNA230969	SAMN04913916	GCA_002475825.1	NWPE01000000	no	FDA/CFSAN	no	Illumina NextSeq 500	99x	SPAdes v. 3.8.2	no	no	317	5426313	50.21	5770	no	environmental isolate	no	26-Oct-2006	USA	USA: CA	no	no	no	no	no	no	no	no	no	no	no	no	no	no	no	no	no
562.61490	Escherichia coli strain SCU-176	no	562	Complete	strain SCU-176	no	no	no	2020-06-10T00:00:00Z	no	PRJNA624897	SAMN14943547	GCA_013315675.1	CP054345,CP054346,CP054347,CP054348,CP054349,CP054350,CP054351,CP054352	no	Santa Clara University	no	Illumina MiSeq, Oxford Nanopore MiniION	100x	Unicycler v. 0.4.8	1	7	8	5088045	50.5315	5107	4797	rectal swab from healthy college student	no	2017	USA	USA: California	no	no	no	Human, Homo sapiens	no	no	no	no	no	no	no	no	no	no	no	no	no
1068624.3	Escherichia coli O104:H4 str. Ec11-5537	Escherichia coli O104:H4 str. 11-5537	1068624	WGS	O104:H4 str. Ec11-5537	O104:H4	no	no	no	no	PRJNA70751	no	no	AFVG00000000	-	Broad Institute	unfinished	no	no	no	0	0	71	5384749	50.63	5321	5142	no	no	2011	France	France	no	no	no	Human, Homo sapiens	male	35	HUS	no	no	no	no	no	no	no	-	no	no
562.29112	Escherichia coli strain 2013C-3277	no	562	Complete	strain 2013C-3277	E. coli O26:H11	no	no	2018-03-26T00:00:00Z	no	PRJNA218110	SAMN02991240	GCA_003018715.1	CP027331,CP027332,CP027333,CP027334	no	CDC	no	PacBio	44.034x	HGAP v. 3	1	3	4	5687465	50.6382	6018	no	Stool	no	Oct-2012	United States	United States	no	no	no	Human, Homo sapiens	no	0-4	no	no	no	no	no	no	no	no	no	no	no
562.10885	Escherichia coli strain CCUG 62462	no	562	WGS	strain CCUG 62462	no	no	CCUG:62462	2016-06-10T00:00:00Z	no	PRJNA324653	SAMN05212795	GCF_001661055.1	LZET00000000	no	Chalmers University of Technology	no	Illumina MiSeq	64.0x	SPAdes v. 3.7.0	no	no	121	5269519	50.8	5536	5287	Urinary isolate due to clinical urinary tract infection in a young hospitalized boy	isolated from a urine sample of a two-year old boy	28-Nov-08	Sweden	Sweden: Gothenburg	no	no	no	Human, Homo sapiens	male	no	Urinary tract infection	no	no	no	no	no	no	no	no	no	no
562.30653	Escherichia coli strain TUM18586	no	562	WGS	strain TUM18586	no	no	no	2018-06-29T00:00:00Z	no	PRJDB7087	SAMD00126411	GCA_003299455.1	BGRV01000000	no	Toho University	no	illumina MiSeq	30.6x	SPAdes v. 3.11	no	no	253	5068739	50.6286	5169	no	no	no	2017-01-31	Japan	Japan	no	no	no	Human, Homo sapiens	no	no	no	no	no	no	no	no	no	no	no	no	no
562.70512	Escherichia coli strain RIVM_C028568	no	562	Complete	strain RIVM_C028568	no	no	no	2021-02-01T00:00:00Z	no	PRJNA691727	SAMN17373187	GCA_016776145.1	CP068811	no	National Institute for Public Health and the Environment	no	Oxford Nanopore MiniION	30x	Unicycler v. 0.4.4	1	0	1	5210247	50.6747	5212	4882	no	no	2019	Netherlands	Netherlands	no	no	no	Homo sapiens	no	no	no	no	no	no	no	no	no	no	no	no	no
2126982.6	Escherichia coli O18:H1 strain CFSAN067215	no	2126982	Complete	O18:H1 strain CFSAN067215	no	no	no	2019-04-11T00:00:00Z	no	PRJNA230969	SAMN08737532	GCA_004771135.1	CP028320,CP028321,CP028322,CP028323	no	FDA/CFSAN	no	PacBio	405.0x	HGAP v. 3.0	1	3	4	5242835	50.6341	5484	5362	no	no	2000	USA	USA:CA	no	no	no	Human, Homo sapiens	no	no	no	no	no	no	no	no	no	no	no	no	no
562.25226	Escherichia coli strain MOD1-EC6802	no	562	WGS	strain MOD1-EC6802	no	no	no	2017-10-11T00:00:00Z	no	PRJNA230969	SAMN04992166	GCA_002521055.1	NORG01000000	no	FDA/CFSAN	no	Illumina NextSeq 500	49.1x	SPAdes v. 3.8.2	no	no	98	4842509	50.64	4784	no	feces	no	21-Apr-1995	USA	USA: MI	no	no	no	Cow, Bos taurus	no	no	no	no	no	no	no	no	no	no	no	no	no
562.34436	Escherichia coli strain 381A	no	562	WGS	strain 381A	no	no	no	2018-08-07T00:00:00Z	no	PRJEB28020	SAMEA4811140	GCA_900499755.1	UIKI01000000	no	Hopital Henri Mondor APHP	no	no	no	no	no	no	229	5186923	50.775	5270	no	Rectal swab	no	01/01/2018 - 01/03/2018	France	France	no	no	no	no	no	no	no	no	no	no	no	no	no	no	no	no	no
562.30982	Escherichia coli strain TUM18771	no	562	WGS	strain TUM18771	no	no	no	2018-06-29T00:00:00Z	no	PRJDB7087	SAMD00126596	GCA_003306815.1	BGYY01000000	no	Toho University	no	illumina MiSeq	17.2x	SPAdes v. 3.11	no	no	161	5105995	50.7649	5177	no	no	no	2017-04-07	Japan	Japan	no	no	no	Human, Homo sapiens	no	no	no	no	no	no	no	no	no	no	no	no	no
562.18676	Escherichia coli strain MOD1-EC5666	no	562	WGS	strain MOD1-EC5666	O76:H8	no	no	2017-07-25T00:00:00Z	no	PRJNA230969	SAMN05440458	GCA_002227065.1	NLIT00000000	no	FDA/CFSAN	no	Illumina NextSeq 500	38.3x	SPAdes v. 3.8.2	no	no	200	5122913	50.45	5315	no	feces	no	09-Sep-1980	USA	USA:CO	no	no	no	Pig, Sus scrofa	no	no	no	no	no	no	no	no	no	no	no	no	no
83334.250	Escherichia coli O157:H7 strain Sakai	no	83334	Complete	O157:H7 strain Sakai	no	no	no	2018-04-02T00:00:00Z	no	PRJNA389368	SAMN07196155	GCA_003028755.1	CP028307	no	Rehman Medical Institute	no	Illumina MiSeq	30X	SPAdes v. 3.10.1	1	no	1	4709905	50.7633	4637	no	urine	no	06-Dec-2016	Pakistan	Pakistan: Sheikh Zaid Hospital, Lahore	no	no	no	Human, Homo sapiens	no	no	Urinary tract infection	no	no	no	no	no	no	no	no	no	no
562.30276	Escherichia coli strain WCHEC050613C2G1000M9	no	562	WGS	strain WCHEC050613C2G1000M9	no	no	no	2018-05-26T00:00:00Z	no	PRJNA450216	SAMN08932796	GCA_003172335.1	QGJS01000000	no	West China Hospital, Sichuan University	no	Illumina Hiseq-X Ten	200x	Unicycler v. 0.4.5	no	no	199	4883265	50.5707	5160	5027	no	no	2017	China	China: Chengdu, Sichuan	no	no	no	no	no	no	no	no	no	no	no	no	no	no	no	no	no
562.22938	Escherichia coli O2:H7 strain ECO0549	no	562	WGS	ECO0549	no	no	BSAC	no	28720578	PRJEB4681	ERS357267	no	no	no	no	no	Illumina HiSeq 2000	no	no	no	no	33	4857082	50.54	4762	no	no	no	no	United Kingdom	no	no	no	no	Human, Homo sapiens	no	no	no	no	no	no	Susceptible	no	no	no	no	no	no
562.7590	Escherichia coli strain STEC 2868	no	562	WGS	strain STEC 2868	O157:H7	STEC	no	2015-09-15T00:00:00Z	26311863	PRJNA285020	SAMN03785603	GCF_001281725.1	LGBJ01000000	no	University of Groningen, University Medical Center Groningen	no	Illumina MiSeq	61.0x	CLC NGS Cell v. 7.0.3	no	no	181	5301021	50.24	5644	5265	feces	no	2013-11-12	Netherlands	Netherlands	no	no	no	Human, Homo sapiens	female	14	Bloody Diarrhoea	no	no	no	no	no	no	no	C	no	no
562.25098	Escherichia coli strain MOD1-EC6995	no	562	WGS	strain MOD1-EC6995	O17:H4	no	no	2017-10-11T00:00:00Z	no	PRJNA230969	SAMN04992361	GCA_002518485.1	NOMH01000000	no	FDA/CFSAN	no	Illumina NextSeq 500	59.9x	SPAdes v. 3.8.2	no	no	239	5340771	50.52	5412	no	liver	no	24-Jul-1986	USA	USA: IA	no	no	no	Meleagris	no	no	no	no	no	no	no	no	no	no	no	no	no
562.9846	Escherichia coli strain STEC 3094	no	562	WGS	strain STEC 3094	O103:H2	STEC	no	2016-04-04T00:00:00Z	no	PRJNA285020	SAMN04002711	GCF_001609335.1	LPUL00000000	no	University of Groningen, University Medical Center Groningen	no	Illumina MiSeq	72.0x	CLC NGS Cell v. 7.0.3	no	no	174	5121986	50.52	5403	5110	feces	no	Mar-2014	Netherlands	Netherlands	no	no	no	Human, Homo sapiens	male	7	Diarrhoea	no	no	no	no	no	no	no	C	no	no
562.9269	Escherichia coli strain G229	no	562	WGS	strain G229	no	no	no	2016-02-26T00:00:00Z	no	PRJNA305846	SAMN04334733	GCF_001575555.1	LOOO00000000	no	Heriot-Watt University	no	Illumina MiSeq	56.3x	CLC genomics workbench v. 6	no	no	80	5011700	50.6	5147	4902	mastitis	no	no	Finland	Finland	no	no	no	Cow, Bos taurus	no	no	no	no	no	no	no	no	no	no	C	no	no
562.19335	Escherichia coli strain F1_409E	no	562	WGS	strain F1_409E	no	no	no	2017-09-07T00:00:00Z	no	PRJEB21464	SAMEA104140489	GCA_900195445.1	FZFM00000000	no	Ausgem	no	no	no	no	no	no	298	5788617	49.98	6162	no	Pig rectal swab	no	2007	no	no	no	no	no	Pig, Sus scrofa	no	no	no	no	no	no	no	no	no	no	no	no	no
562.22752	Escherichia coli O18:H5 strain ECO0343	no	562	WGS	ECO0343	no	no	CUH	no	28720578	PRJEB4681	ERS357072	no	no	no	no	no	Illumina HiSeq 2000	no	no	no	no	110	5211564	50.44	5223	no	no	no	no	United Kingdom	no	no	no	no	Human, Homo sapiens	no	no	no	no	no	no	Susceptible;Resistant;Intermediate	no	no	no	no	no	no
562.21583	Escherichia coli strain MOD1-EC6493	no	562	WGS	strain MOD1-EC6493	no	no	no	2017-10-11T00:00:00Z	no	PRJNA230969	SAMN04993113	GCA_002512025.1	NLWU01000000	no	FDA/CFSAN	no	Illumina MiSeq	90.3x	CLC NGS Cell v. 8.5.1	no	no	259	5277805	50.61	5278	no	intestine	no	07-Aug-1989	USA	USA: NC	no	no	no	Pig, Sus scrofa	no	no	no	no	no	no	no	no	no	no	no	no	no
562.17708	Escherichia coli strain UMDUCD-O157-2016-S11	no	562	WGS	strain UMDUCD-O157-2016-S11	O157:H7	no	no	2017-06-15T00:00:00Z	28550057	PRJNA230969	SAMN06005815	GCA_002195895.1	NHXS00000000	no	FDA/CFSAN	no	Illumina MiSeq	37.44x	SPAdes v. 3.6.0	no	no	326	5477196	50.31	5876	no	feces	no	11-May-2012	USA	USA:CA	no	no	no	Cow, Bos taurus	no	no	no	no	no	no	no	no	no	no	no	no	no
562.13963	Escherichia coli strain 109	no	562	Complete	strain 109	no	no	no	2017-01-02T00:00:00Z	no	PRJEB15352	SAMEA4444110	GCF_900096835.1	LT615376	no	UNIVERSITY OF EXETER	no	no	no	no	1	no	1	4638126	50.83	4512	no	no	no	no	no	no	no	no	no	no	no	no	no	no	no	no	no	no	no	no	no	no	no
EC172	Escherichia coli	Escherichia coli	no	no	no	no	no	no	no	no	no	no	no	no	no	no	no	no	no	no	no	no	no	no	no	no	no	no	no	no	no	no	no	no	no	no	no	no	no	no	no	no	no	no	no	no	no	no	no
562.33118	Escherichia coli strain CVAST1327	no	562	WGS	strain CVAST1327	no	no	no	2018-07-13T00:00:00Z	no	PRJNA383763	SAMN06806412	GCA_003317385.1	NFSV01000000	no	University of Minnesota	no	Illumina HiSeq	50x	SPAdes v. 3.10.0	no	no	96	5169931	50.6819	5459	5353	Rectal swab	no	2016	USA	USA: Minnesota	no	no	no	Human, Homo sapiens	no	no	no	no	no	no	no	no	no	no	no	no	no
562.22256	Escherichia coli strain MOD1-EC5814	no	562	WGS	strain MOD1-EC5814	no	no	no	2017-10-13T00:00:00Z	no	PRJNA230969	SAMN05439322	GCA_002549655.1	NOCA01000000	no	FDA/CFSAN	no	Illumina NextSeq 500	66.8x	SPAdes v. 3.8.2	no	no	150	5123852	50.65	5159	no	Ileum	no	1983-10-14	USA	USA:PA	no	no	no	Odocoileus virginianus	no	no	no	no	no	no	no	no	no	no	no	no	no
562.7722	Escherichia coli strain 503331	no	562	WGS	strain 503331	no	no	no	2015-08-22T00:00:00Z	30127495	PRJEB2827	SAMEA1530999	GCF_001285245.1	CYDI01000000	no	SC	no	no	no	no	no	no	224	5149753	50.64	5376	4842	faeces	no	2009	India	Asia	no	no	no	Human, Homo sapiens	no	no	no	no	no	host_health_state:Not known	Susceptible;Resistant	no	no	no	no	no	no
562.25265	Escherichia coli strain MOD1-EC6783	no	562	WGS	strain MOD1-EC6783	O78:H44	no	no	2017-10-11T00:00:00Z	no	PRJNA230969	SAMN04992131	GCA_002521835.1	NORT01000000	no	FDA/CFSAN	no	Illumina NextSeq 500	26.1x	SPAdes v. 3.8.2	no	no	157	5257277	50.46	5289	no	liver	no	14-Apr-1994	USA	USA: CA	no	no	no	Capra sp.	no	no	no	no	no	no	no	no	no	no	no	no	no
562.28520	Escherichia coli strain HT2012099	no	562	WGS	strain HT2012099	no	no	no	2018-03-06T00:00:00Z	27924811	PRJNA277239	SAMN03388247	GCA_002972665.1	JZQS01000000	no	National institute for communicable disease control and prevention	no	Illumina GAIIx	40.0x	Velvet v. April 2014	no	no	91	5213908	50.7171	5233	no	animal	no	2012	China	China	no	no	no	no	no	no	no	no	no	no	no	no	no	no	no	no	no
562.13772	Escherichia coli strain M6	no	562	Complete	strain M6	no	no	no	2016-12-12T00:00:00Z	no	PRJNA269191	SAMN03252441	GCF_001901065.1	CP010186,CP010187,CP010188,CP010189,CP010190	NZ_CP010186.1,NZ_CP010187.1,NZ_CP010188.1,NZ_CP010189.1,NZ_CP010190.1	Nanjing Agricultural University	no	Il;lumina Miseq; Roche 454 GS Junior	30-80x	Newbler v. 2.7	5	no	5	5310163	50.46	5369	4963	feces	no	2014	no	no	no	no	env_biome:faeces	Mouse, Mus musculus	no	no	no	no	no	no	no	no	no	no	no	no	no
562.22285	Escherichia coli strain 20b_Esco_HA-NL	no	562	WGS	strain 20b_Esco_HA-NL	no	no	no	2017-10-17T00:00:00Z	no	PRJNA352198	SAMN05977341	GCA_002573445.1	MPIF01000000	no	University Medical Center Groningen	no	Illumina MiSeq	41.0x	CLC NGS Cell v. 9.0.1	no	no	86	4857676	50.77	4960	4766	rectal swab	no	2012	Netherlands	Netherlands	no	no	no	Human, Homo sapiens	no	no	no	no	no	no	no	no	no	no	no	no	no
562.17364	Escherichia coli strain BIDMC116	no	562	WGS	strain BIDMC116	no	no	no	2017-05-31T00:00:00Z	no	PRJNA271899	SAMN04521848	GCA_002163275.1	NHZJ00000000	no	Broad Institute	no	Illumina	95.0x	allpaths v. R48559	no	no	9	5072689	50.13	5017	4735	no	no	2015	USA	USA: Massachusetts, Boston	no	no	no	Human, Homo sapiens	no	no	no	no	no	no	no	no	no	no	no	no	no
562.64249	Escherichia coli strain BUCT2930	no	562	Complete	strain BUCT2930	no	no	no	2020-08-09T00:00:00Z	no	PRJNA647651	SAMN15595090	GCA_014117405.1	CP059723,CP059722,CP059718,CP059721,CP059719,CP059717,CP059720	no	Beijing University of Chemical Technology	no	Oxford Nanopore MiniION; Illumina	200.0x	SPAdes v. 3.13; Canu v. 2.0	1	6	7	4983865	50.6405	5012	4715	feces	no	Feb-2020	China	China:GuangXi	no	no	no	Paguma larvata	no	no	no	no	no	no	no	no	no	no	no	no	no
562.19069	Escherichia coli strain 107-1461	no	562	WGS	strain 107-1461	no	no	no	2017-08-09T00:00:00Z	no	PRJNA269984	SAMN03262790	GCA_002244995.1	KZ269775,KZ269776,KZ269777,KZ269778,KZ269779,KZ269780,KZ269781,KZ269782,KZ269783,KZ269784,KZ269785,KZ269786,KZ269787,KZ269788,KZ269789,KZ269790,KZ269791,KZ269792,KZ269793,KZ269794,KZ269795,KZ269796,KZ269797	no	Broad Institute	no	Illumina	132.0x	allpaths v. R48559	no	no	23	5207776	50.01	5168	4851	urine	no	no	USA	USA: Seattle	no	no	no	no	no	no	no	no	no	no	no	no	no	no	no	no	no
562.7834	Escherichia coli strain CO6CE2940	no	562	WGS	strain CO6CE2940	O157:H7	no	no	2015-10-09T00:00:00Z	26441869	PRJNA277539	SAMN03393397	GCF_001309925.1	LEAH01000000	no	University of Alberta	no	Illumina HiSeq	475.0x	ABySS v. 1.3.4	no	no	197	5494018	50.37	5901	5495	Clinical	no	01-Jan-2014	Canada	Canada: Alberta	no	no	env_biome:Clinical	no	no	no	no	no	no	no	no	no	no	no	no	no	no
562.12866	Escherichia coli strain AF7658-3	no	562	WGS	strain AF7658-3	no	no	no	2016-09-29T00:00:00Z	no	PRJNA341825	SAMN05729294	GCF_001748895.1	MIWD00000000	no	Heriot-Watt University	no	Illumina MiSeq	30.0x	CLC Genomics Workbench v. JULY-2015	no	no	279	5353100	50.63	5786	5429	mastitis	no	2009	Israel	Israel	no	no	no	Cow, Bos taurus	no	no	no	no	no	no	no	no	no	no	no	no	no
1151228.3	Escherichia coli B40-2	Escherichia coli B40-2	1151228	WGS	B40-2	O157:H7	no	no	2013-08-29T00:00:00Z	no	PRJNA86803	SAMN01885448	GCA_000462705.1	AVSE00000000	-	IGS	WGS	Illumina	63.18x	Celera Assembler v. 7.0	0	0	132	5279382	50.3	5316	5308	no	no	2001	USA	USA: WA	no	no	no	Human, Homo sapiens	no	no	no	no	no	no	no	Rod-shaped	no	no	no	no	no
562.7562	Escherichia coli	no	562	WGS	no	no	no	no	2015-08-07T00:00:00Z	no	PRJEB10175	SAMEA3498465	GCF_001269325.1	CXYG01000000	no	Laboratory of Evolutionary Bioinformatics, SNU	no	no	no	no	no	no	92	5021533	50.68	5090	no	no	no	no	no	no	no	no	no	no	no	no	no	no	no	no	no	no	no	no	no	no	no
562.21652	Escherichia coli strain MOD1-EC6486	no	562	WGS	strain MOD1-EC6486	no	no	no	2017-10-11T00:00:00Z	no	PRJNA230969	SAMN04993106	GCA_002513415.1	NLWZ01000000	no	FDA/CFSAN	no	Illumina MiSeq	151.2x	CLC NGS Cell v. 8.5.1	no	no	196	4634465	50.65	4569	no	feces	no	20-Oct-1989	USA	USA: MI	no	no	no	Horse, Equus ferus caballus	no	no	no	no	no	no	no	no	no	no	no	no	no
562.31451	Escherichia coli strain KCRI-244 strain R0007_244	no	562	WGS	strain KCRI-244 strain R0007_244	no	no	no	2018-06-20T00:00:00Z	29977533	PRJEB23541	SAMEA104399936	GCA_900490535.1	UEMS01000000	no	Kilimanjaro Clinical Research Institute	no	Illumina MiSeq	no	no	no	no	177	5080513	50.6223	5205	no	Sputum	no	2014	Tanzania	Moshi	no	no	no	Human, Homo sapiens	no	no	no	no	no	host_health_state:diseased	Resistant;Susceptible	no	no	no	no	no	no
562.19061	Escherichia coli strain 151-1941	no	562	WGS	strain 151-1941	no	no	no	2017-08-09T00:00:00Z	no	PRJNA269984	SAMN03262781	GCA_002244815.1	KZ269662,KZ269663,KZ269664,KZ269665	no	Broad Institute	no	Illumina	129.0x	allpaths v. R48559	no	no	4	5053562	50.45	4901	4664	urine	no	no	USA	USA: Seattle	no	no	no	no	no	no	no	no	no	no	no	no	no	no	no	no	no
562.20518	Escherichia coli strain NA056	no	562	WGS	strain NA056	no	no	no	2017-10-02T00:00:00Z	no	PRJNA343358	SAMN05786386	GCA_002407295.1	MKHD01000000	no	University of Hyderabad	no	Illumina MiSeq	78.0x	SPAdes v. 3.6.1	no	no	98	5322471	50.54	5383	5149	Urine sample from patient with Septicemia	no	19-May-2009	India	India: Pune	no	no	no	Human, Homo sapiens	female	40	Septicemia	no	no	no	no	no	no	no	no	no	no
1412834.4	Escherichia coli FAP1	no	1412834	Complete	FAP1	no	no	no	2014-10-10T00:00:00Z	no	PRJNA260958	SAMN03067748	GCF_000765435.1	CP009578,CP009579,CP009580,CP009581,CP009582	no	University Medical Center Utrecht	no	PacBio	77.0x	HGAP (part of Pacific Biosciences, SMRT	no	4	5	5254632	50.53	5403	5011	Pig (faeces)	no	04-Apr-2011	Netherlands	Netherlands	no	no	no	Pig, Sus scrofa	no	no	no	no	no	no	no	no	no	no	no	no	no
GCF_900636235.1	Escherichia coli	Escherichia coli	562	Complete	NCTC9100	no	no	no	no	no	PRJNA224116	SAMEA3451123	GCF_900636235.1	no	no	no	no	no	no	no	no	no	no	no	no	no	no	no	no	no	no	no	no	no	no	no	no	no	no	no	no	no	no	no	no	no	no	no	no
562.71998	Escherichia coli strain RCAD0514	no	562	Complete	strain RCAD0514	no	no	no	2021-03-03T00:00:00Z	no	PRJNA504680	SAMN10397841	GCA_017161345.1	CP034106,CP034107,CP034108,CP034109	no	Sichuan Agricultural University	no	PacBio; Illumina HiSeq	120.0x	canu v. v1.2	1	3	4	4951226	50.7103	5115	4803	feces	no	2017-01-09	China	China: Deyang, Sichuan	no	no	no	duck	no	no	no	no	no	no	no	no	no	no	no	no	no
ELI_76	Escherichia coli	Escherichia coli	no	no	no	no	no	no	no	no	no	no	no	no	no	no	no	no	no	no	no	no	no	no	no	no	no	no	no	no	no	no	no	no	no	no	no	no	no	no	no	no	no	no	no	no	no	no	no
562.50417	Escherichia coli strain A1_181	no	562	Complete	strain A1_181	no	no	no	2019-06-18T00:00:00Z	no	PRJNA521419	SAMN10887807	GCA_006352265.1	CP040067,CP040068,CP040069,CP040070,CP040071,CP040072,CP040073,CP040074,CP040075,CP040076	no	USGS	no	Illumina HiSeq; PacBio Sequel	127.0x	Unicycler v. NOV-2018	1	9	10	5186477	50.5892	5377	5060	feces	no	09-Aug-2016	USA	USA: Alaska, Anchorage mudflats	no	no	no	Larus sp.	no	no	no	no	no	no	no	no	no	no	no	no	no
926026.3	Escherichia coli O157:H7 str. G5101	Escherichia coli O157:H7 str. G5101	926026	WGS	O157:H7 str. G5101	no	EHEC	no	no	21317333	PRJNA60057	SAMN02952912	GCA_000187285.4	AETX00000000	-	FDA	assembly	454 Titanium	20x	Newbler v. 2.3	0	0	216	4971794	50.64	4867	4793	no	no	no	no	no	no	no	no	no	no	no	no	no	no	no	no	no	no	no	-	no	no
562.74650	Escherichia coli strain TCBK21G178	no	562	Complete	strain TCBK21G178	no	no	no	2021-04-06T00:00:00Z	no	PRJNA607301	SAMN14127889	GCA_017792185.1	CP048935,CP048936	no	Haukeland University Hospital	no	Illumina MiSeq; Oxford Nanopore MiniION	100.0x	SPAdes v. 3.14; Unicycler v. 0.4.8	1	1	2	5030462	50.965	5361	4838	no	no	2008	Greece	Greece	no	no	no	Homo sapiens	no	no	no	no	no	no	no	no	no	no	no	no	no
562.13520	Escherichia coli strain SF-596	no	562	WGS	strain SF-596	no	no	no	2016-11-17T00:00:00Z	no	PRJNA294467	SAMN05607992	GCF_001881345.1	MKJG00000000	no	Santa Clara University	no	Illumina MiSeq	27.0x	Geneious v. R9	no	no	51	5297817	50.61	5562	5285	blood	isolated from bloodstream infections	2011-03-27	USA	USA:San Francisco	no	no	no	Human, Homo sapiens	female	30 years	sepsis	no	no	no	no	no	no	no	C	no	Bloodstream infection
562.30367	Escherichia coli strain CDR391	no	562	WGS	strain CDR391	no	no	no	2018-06-12T00:00:00Z	no	PRJNA474528	SAMN09349540	GCA_003217675.1	QJVG01000000	no	University of Sao Paulo	no	Illumina NextSeq	50.0x	Unicycler v. 0.4	no	no	221	5194784	50.4567	5462	5391	cloacal swab	recovered from an owl during a surveillance study to monitor the occurrence of ESBL-producing Gram-negative bacteria in wild birds	06-feb-2018	Chile	Chile:Chillan	no	no	no	no	no	no	no	no	no	no	no	no	no	no	no	no	no
GCF_016942615.1	Escherichia coli	Escherichia coli	562	Complete	EM18-18-42	no	no	no	no	no	PRJNA224116	SAMN16387509	GCF_016942615.1	no	no	no	no	no	no	no	no	no	no	no	no	no	no	no	no	no	no	no	no	no	no	no	no	no	no	no	no	no	no	no	no	no	no	no	no
562.20778	Escherichia coli strain MOD1-EC1510	no	562	WGS	strain MOD1-EC1510	O156:21	no	no	2017-10-05T00:00:00Z	no	PRJNA230969	SAMN05591731	GCA_002461385.1	NJVZ01000000	no	FDA/CFSAN	no	Illumina NextSeq 500	48.6x	SPAdes v. 3.8.2	no	no	271	5244422	50.42	5554	no	feces	no	no	Germany	Germany	no	no	no	Cow, Bos taurus	no	no	no	no	no	no	no	no	no	no	no	no	no
562.17416	Escherichia coli strain 11.1a	no	562	WGS	strain 11.1a	no	no	no	2017-06-05T00:00:00Z	no	PRJNA269984	SAMN06856374	GCA_002165925.1	NIDO00000000	no	Broad Institute	no	Illumina HiSeq2000	40.0x	velvet v. 1.2	no	no	206	4844026	50.7	4873	no	urine	no	01-Apr-2007	USA	USA: WA, Seattle	no	no	no	Human, Homo sapiens	no	no	Urinary Tract Infection	no	no	no	no	no	no	no	no	no	no
562.16466	Escherichia coli strain 5CRE51	no	562	Complete	strain 5CRE51	no	no	no	2017-05-16T00:00:00Z	no	PRJNA384104	SAMN06828737	no	CP021175,CP021176,CP021177	no	Centers for Disease Control, Tawian	no	PacBio	100x	Celera Assembler v. HGAP3	1	2	3	5256426	50.62	5520	5370	urine	no	2016-01	Taiwan	Taiwan: Tainan	no	no	no	Human, Homo sapiens	no	no	Urinary tract infection	no	no	no	Susceptible;Resistant;Not defined	no	no	no	no	no	no
562.28347	Escherichia coli strain YH17166	no	562	WGS	strain YH17166	no	no	no	2018-02-25T00:00:00Z	no	PRJNA434044	SAMN08534291	GCA_002941855.1	PTMV01000000	no	South China Agricultural University	no	Illumina Miseq	100x	SOAPdenove v. 2016	no	no	103	4840098	50.5819	5055	4964	no	no	2016	China	China: Anhui	no	no	no	Chicken, Gallus gallus	no	no	no	no	no	no	no	no	no	no	no	no	no
562.67847	Escherichia coli strain MINF_2E-sc-2280463	no	562	Complete	strain MINF_2E-sc-2280463	no	no	no	2020-10-30T00:00:00Z	no	PRJNA646837	SAMEA3357530	GCA_904866305.1	LR890651,LR890652,LR890653,LR890654,LR890655,LR890656	no	Monash University	no	no	no	no	1	5	6	5278789	50.7901	5262	no	no	no	no	no	no	no	no	no	no	no	no	no	no	no	no	no	no	no	no	no	no	no
562.9062	Escherichia coli strain B83	no	562	WGS	strain B83	no	no	no	2016-02-16T00:00:00Z	no	PRJNA295914	SAMN04273102	GCF_001561635.1	LRWP00000000	no	Swansea University	no	Illumina HiSeq	20.0x	SPAdes v. 3	no	no	238	4660298	50.81	4647	no	Blood	no	2012	United Kingdom	United Kingdom	no	no	no	Human, Homo sapiens	no	no	bacteraemia	no	no	no	no	no	no	no	C	no	no
562.33383	Escherichia coli strain AVC226	no	562	WGS	strain AVC226	O63:H4	no	no	2018-07-24T00:00:00Z	no	PRJNA479542	SAMN09580040	GCA_003337825.1	QOEY01000000	no	University of Technology, Sydney	no	Illumina HiSeq	96.19x	A5-miseq v. 20150522	no	no	166	4913342	50.6349	5214	5101	no	no	2012-08-14	Australia	Australia	no	no	no	Anas platyrhynchos domesticus	no	no	no	no	no	no	no	no	no	no	no	no	no
562.7164	Escherichia coli strain FHI62	no	562	WGS	strain FHI62	121	no	no	2015-05-09T00:00:00Z	no	PRJEB6447	SAMEA2593942	GCA_000946435.1	LN554896,LN554897,LN554898,LN554899,LN554900,LN554901,LN554902,LN554903,LN554904,LN554905,LN554906,LN554907,LN554908,LN554909,LN554910,LN554911,LN554912,LN554913,LN554914,LN554915,LN554916,LN554917,LN554918,LN554919,LN554920,LN554921,LN554922,LN554923,LN554924,LN554925	no	NTNU	no	no	no	no	no	no	30	5318825	50.53	5487	no	Human faeces	no	2009-09-11	Norway	Norway	no	no	no	Human, Homo sapiens	no	no	no	no	no	host_health_state:Gastroenteritis	no	no	no	no	no	no	no
562.23493	Escherichia coli O25:H4 strain ECO1014	no	562	WGS	ECO1014	no	no	BSAC	no	28720578	PRJEB4681	ERS357838	no	no	no	no	no	Illumina HiSeq 2000	no	no	no	no	71	5118340	50.66	5121	no	no	no	no	United Kingdom	no	no	no	no	Human, Homo sapiens	no	no	no	no	no	no	Susceptible	no	no	no	no	no	no
562.17326	Escherichia coli strain SJRP/Ec42687	no	562	WGS	strain SJRP/Ec42687	no	no	no	2017-05-22T00:00:00Z	no	PRJNA369040	SAMN06276119	GCA_002154755.1	MUAC00000000	no	FAMERP	no	Illumina NextSeq	306.0x	Velvet v. 1.2.1	no	no	164	4858486	50.65	5314	5233	cloacal swab	no	Oct-2014	Brazil	Brazil: Guapiacu	no	no	no	Chicken, Gallus gallus	no	no	no	no	no	no	no	no	no	no	no	no	no
562.33656	Escherichia coli strain ECI-1433	no	562	WGS	strain ECI-1433	O157:H7	no	no	2018-08-03T00:00:00Z	26442781	PRJNA472992	SAMN09257604	GCA_003361585.1	QGYY01000000	no	Public Health Agency of Canada	no	Illumina MiSeq	50x	SPAdes v. 2.1	no	no	228	5390289	50.2696	5640	no	no	no	2001	Canada	Canada	no	no	no	Cow, Bos taurus	no	no	no	no	no	no	no	no	no	no	no	no	no
562.70747	Escherichia coli strain FDAARGOS_1250 strain Not applicable	no	562	Complete	no	no	no	FDA:FDAARGOS_1250	2021-02-15T00:00:00Z	no	PRJNA231221	SAMN16357392	GCA_016890005.1	CP069571,CP069570,CP069580,CP069572,CP069573,CP069574,CP069575,CP069576,CP069577,CP069578,CP069579	no	US Food and Drug Administration	no	Pacbio; Illumina	770.24x	SMRT v. 8.0.0, HGAP v. 4, SPAdes v. 3.14.1	1	10	11	5058561	50.6379	5156	4849	no	no	no	USA	USA:WA	no	no	no	Homo sapiens	no	no	no	no	no	host_description:Not applicable	no	no	no	no	no	no	no
562.17525	Escherichia coli strain UMDUCS32	no	562	WGS	strain UMDUCS32	no	no	no	2017-06-07T00:00:00Z	no	PRJNA276346	SAMN03372417	GCA_002176335.1	JZFW00000000	no	University of Maryland, College Park	no	Illumina MiSeq	83.0x	CLC genomics workbench v. 7.5.1	no	no	290	5378130	50.29	5804	5377	no	no	11-May-12	USA	USA: California	no	no	no	Cow, Bos taurus	no	no	no	no	no	no	no	no	no	no	no	no	no
562.5080	Escherichia coli upec-83	no	562	WGS	upec-83	no	no	no	2014-11-13T00:00:00Z	25373147	PRJNA248737	SAMN02802178	GCA_000776355.1	JSGG00000000	-	University of Washington	no	Illumina HiSeq	51x	ABYSS v. 1.3.5	no	no	123	4892635	50.57	4790	0	patient with urinary tract infection	no	2011	USA	USA: WA	no	no	no	Human, Homo sapiens	no	no	no	no	no	no	no	no	no	no	no	no	no
562.23298	Escherichia coli O108:H2 strain ECO0946	no	562	WGS	ECO0946	no	no	BSAC	no	28720578	PRJEB4681	ERS357639	no	no	no	no	no	Illumina HiSeq 2000	no	no	no	no	83	4878827	50.68	4843	no	no	no	no	United Kingdom	no	no	no	no	Human, Homo sapiens	no	no	no	no	no	no	Susceptible	no	no	no	no	no	no
562.28573	Escherichia coli strain BA12315	no	562	WGS	strain BA12315	no	no	no	2018-03-18T00:00:00Z	no	PRJNA437039	SAMN08637786	GCA_003007855.1	PVOW01000000	no	Christian Medical College	no	IonTorrent	69x	SPAdes v. v5.0.0.0	no	no	162	5053773	50.6673	5520	5329	blood	no	2016	India	India: Vellore	no	no	no	Human, Homo sapiens	no	no	Blood stream infection	no	no	no	no	no	no	no	no	no	no
562.19044	Escherichia coli strain 31-678	no	562	WGS	strain 31-678	no	no	no	2017-08-09T00:00:00Z	no	PRJNA269984	SAMN03262765	GCA_002244475.1	KZ269394,KZ269395,KZ269396,KZ269397,KZ269398,KZ269399,KZ269400,KZ269401,KZ269402,KZ269403,KZ269404,KZ269405,KZ269406	no	Broad Institute	no	Illumina	133.0x	allpaths v. R48559	no	no	13	4901128	50.52	4834	4584	urine	no	no	USA	USA: Seattle	no	no	no	no	no	no	no	no	no	no	no	no	no	no	no	no	no
562.33257	Escherichia coli strain GER_MD77_1507_Eco_077	no	562	WGS	strain GER_MD77_1507_Eco_077	no	no	no	2018-07-15T00:00:00Z	no	PRJNA433857	SAMN08519278	GCA_003322845.1	PUQY01000000	no	Northern Arizona University	no	Illumina NextSeq	134x	SPAdes v. 3.10.1	no	no	128	5053453	50.6398	5339	5257	military dog fecal sample	no	02-Jul-2015	Germany	Germany	no	no	no	Dog, Canis lupus familiaris	no	no	no	no	no	no	no	no	no	no	no	no	no
562.25253	Escherichia coli strain MOD1-EC6694	no	562	WGS	strain MOD1-EC6694	O6:H24	no	no	2017-10-11T00:00:00Z	no	PRJNA230969	SAMN04992524	GCA_002521595.1	NOUI01000000	no	FDA/CFSAN	no	Illumina NextSeq 500	67.0x	SPAdes v. 3.8.2	no	no	127	5183494	50.38	5202	no	blood	no	07-Oct-1992	USA	USA: MA	no	no	no	Human, Homo sapiens	no	no	no	no	no	no	no	no	no	no	no	no	no
562.23110	Escherichia coli O45:H7 strain ECO0757	no	562	WGS	ECO0757	no	no	BSAC	no	28720578	PRJEB4681	ERS357443	no	no	no	no	no	Illumina HiSeq 2000	no	no	no	no	160	5210687	50.59	5369	no	no	no	no	United Kingdom	no	no	no	no	Human, Homo sapiens	no	no	no	no	no	no	Susceptible;Intermediate	no	no	no	no	no	no
562.9945	Escherichia coli strain swine52	no	562	WGS	strain swine52	no	no	no	2016-04-08T00:00:00Z	no	PRJNA307142	SAMN04376790	GCF_001616055.1	LVOC00000000	no	Institute Of Microbiology Chinese Academy of Sciences	no	Illumina Hiseq2000	200x	SOAPdenovo v. 2.04	no	no	94	4744554	50.55	4736	no	rectum	no	2012	China	China:Jiangsu	no	no	no	Pig, Sus scrofa	no	no	no	no	no	no	no	no	no	no	C	no	no
1116155.3	Escherichia coli P0302308.3	Escherichia coli P0302308.3	1116155	WGS	P0302308.3	no	no	no	2013-04-08T00:00:00Z	no	PRJNA77547	SAMN00829429	GCA_000357785.1	APZF00000000	-	IGS	WGS	Illumina	180x	Celera Assembler v. 7.0	0	0	131	5147897	50.7	5202	5214	feces	severe cholera-like disease, hospitalized patient	2011	Bangladesh	Bangladesh: The International Centre for Diarrhoeal Disease Research	no	no	no	Human, Homo sapiens	no	no	Hospitalized patient with severe cholera-like disease	no	no	no	no	Bacilli	no	no	no	facultative anarobic	Severe Cholera-like disease
562.30683	Escherichia coli strain TUM18616	no	562	WGS	strain TUM18616	no	no	no	2018-06-29T00:00:00Z	no	PRJDB7087	SAMD00126441	GCA_003300595.1	BGSZ01000000	no	Toho University	no	illumina MiSeq	25.6x	SPAdes v. 3.11	no	no	104	4736066	50.8564	4659	no	no	no	2017-03-24	Japan	Japan	no	no	no	Human, Homo sapiens	no	no	no	no	no	no	no	no	no	no	no	no	no
562.31000	Escherichia coli strain WI2 isolate	no	562	Complete	strain WI2 isolate	no	no	no	2017-04-20T00:00:00Z	no	PRJEB18462	SAMEA19195918	GCA_900174635.1	LT838200,LT838202,LT838203,LT838204,LT838201	no	CHU Clermont-ferrand	no	no	no	no	1	4	5	5053216	50.7221	5077	4906	clinical isolate	no	2016	France	France	no	no	no	Human, Homo sapiens	no	no	no	no	no	host_health_state:diseased	no	no	no	no	no	no	no
562.18973	Escherichia coli strain MOD1-EC5048	no	562	WGS	strain MOD1-EC5048	no	no	no	2017-07-25T00:00:00Z	no	PRJNA230969	SAMN04279376	GCA_002233055.1	NLUB00000000	no	FDA/CFSAN	no	Illumina NextSeq 500	30.8x	SPAdes v. 3.8.2	no	no	102	4747874	50.75	4671	no	Rectum	no	01-May-2003	USA	USA:PA	no	no	no	Dog, Canis lupus familiaris	no	no	no	no	no	no	no	no	no	no	no	no	no
562.60274	Escherichia coli strain SCU-301	no	562	Complete	strain SCU-301	no	no	no	2020-04-30T00:00:00Z	no	PRJNA624897	SAMN14609790	GCA_012934695.1	CP051751,CP051752	no	Santa Clara University	no	Illumina MiSeq, Oxford Nanopore MiniION	20x	Unicycler v. 0.4.8	1	1	2	5060858	50.613	4981	4702	rectal swab from healthy college student	no	no	USA	USA: California	no	no	no	Human, Homo sapiens	no	no	no	no	no	no	no	no	no	no	no	no	no
562.31036	Escherichia coli strain VREC0149	no	562	WGS	strain VREC0149	no	no	no	2018-06-18T00:00:00Z	no	PRJEB8774	SAMEA3472041	GCA_900478445.1	UCTV01000000	no	SC	no	no	no	no	no	no	49	5156970	50.6218	5132	4781	feces	no	2014	United Kingdom	United Kingdom	no	no	no	Pig, Sus scrofa	no	no	no	no	no	host_health_state:carriage	no	no	no	no	no	no	no
562.8018	Escherichia coli strain CFSAN026838	no	562	WGS	strain CFSAN026838	111	no	no	2015-05-22T00:00:00Z	26430026	PRJNA230969	SAMN03455853	GCF_001011995.1	LDDN01000000	no	FDA/CFSAN	no	Illumina MiSeq	115x	CLC Genomics Workbench v. 7.6.1	no	no	226	5240246	50.32	5685	5237	no	no	1999	United States	United States	no	no	no	Coyote, Canis latrans	no	no	no	no	no	no	no	no	no	no	no	no	no
562.30926	Escherichia coli strain TUM18715	no	562	WGS	strain TUM18715	no	no	no	2018-06-29T00:00:00Z	no	PRJDB7087	SAMD00126540	GCA_003305695.1	BGWU01000000	no	Toho University	no	illumina MiSeq	18.6x	SPAdes v. 3.11	no	no	99	5057108	50.7284	5050	no	no	no	2017-02-03	Japan	Japan	no	no	no	Human, Homo sapiens	no	no	no	no	no	no	no	no	no	no	no	no	no
562.10884	Escherichia coli strain NGF1	no	562	Complete	strain NGF1	no	no	no	2016-06-09T00:00:00Z	no	PRJNA324008	SAMN05194365	GCF_001660585.1	CP016007,CP016008,CP016009	NZ_CP016007.1,NZ_CP016008.1,NZ_CP016009.1	Harvard University	no	Illumina HiSeq	22.0x	SPAdes v. v3.7.1	1	2	3	5074819	50.58	5040	4843	gut flora of female BALB/c mice (Charles River Laboratories)	no	2014	USA	USA: Massachusetts, Boston	no	no	env_biome:Gut	Mouse, Mus musculus	no	no	no	no	no	no	no	no	no	no	no	no	no
562.9988	Escherichia coli strain sheep40	no	562	WGS	strain sheep40	no	no	no	2016-04-08T00:00:00Z	no	PRJNA307142	SAMN04376849	GCF_001616935.1	LVQJ00000000	no	Institute Of Microbiology Chinese Academy of Sciences	no	Illumina Hiseq2000	200x	SOAPdenovo v. 2.04	no	no	76	4717530	50.76	4636	no	feces	no	2014	China	China:Qinghai	no	no	no	Sheep, Ovis aries	no	no	no	no	no	no	no	no	no	no	C	no	no
562.15173	Escherichia coli strain 4.3-R2a	no	562	WGS	strain 4.3-R2a	no	no	no	2017-02-16T00:00:00Z	no	PRJNA335932	SAMN05567364	GCF_002002255.1	MOZK00000000	no	The University of Sydney	no	Illumina HiSeq	57.5x	SPAdes v. 3.8.2	no	no	160	5202648	50.69	5384	5150	feces	no	2009	Australia	Australia: Sydney	no	no	no	Human, Homo sapiens	no	no	no	no	no	no	no	no	no	no	no	no	no
562.48261	Escherichia coli strain f974b26a-5e81-11e8-bf7f-3c4a9275d6c8	no	562	Complete	strain f974b26a-5e81-11e8-bf7f-3c4a9275d6c8	no	no	no	2019-03-17T00:00:00Z	no	PRJEB21499	SAMEA4682258	GCA_900747775.1	LR536430	no	SC	no	no	no	no	1	no	1	4975029	50.7883	4960	no	no	no	no	no	no	no	no	no	no	no	no	no	no	no	no	no	no	no	no	no	no	no
562.23881	Escherichia coli O25:H4 strain ECO1226	no	562	WGS	ECO1226	no	no	BSAC	no	28720578	PRJEB4681	ERS358227	no	no	no	no	no	Illumina HiSeq 2000	no	no	no	no	66	5099456	50.68	5075	no	no	no	no	United Kingdom	no	no	no	no	Human, Homo sapiens	no	no	no	no	no	no	Susceptible	no	no	no	no	no	no
562.21201	Escherichia coli strain MOD1-EC4338	no	562	WGS	strain MOD1-EC4338	O157:H7	no	no	2017-10-06T00:00:00Z	no	PRJNA230969	SAMN04913934	GCA_002474285.1	NWOM01000000	no	FDA/CFSAN	no	Illumina NextSeq 500	42x	SPAdes v. 3.8.2	no	no	307	5420647	50.23	5758	no	environmental isolate	no	26-Oct-2006	USA	USA: CA	no	no	no	no	no	no	no	no	no	no	no	no	no	no	no	no	no
562.33247	Escherichia coli strain GER_MD07_1505_Eco_014	no	562	WGS	strain GER_MD07_1505_Eco_014	no	no	no	2018-07-15T00:00:00Z	no	PRJNA433857	SAMN08519221	GCA_003322615.1	PUTD01000000	no	Northern Arizona University	no	Illumina MiSeq	141x	SPAdes v. 3.10.1	no	no	72	5236939	50.478	5480	5355	military dog fecal sample	no	07-May-2015	Germany	Germany	no	no	no	Dog, Canis lupus familiaris	no	no	no	no	no	no	no	no	no	no	no	no	no
562.5094	Escherichia coli upec-70	no	562	WGS	upec-70	no	no	no	2014-11-13T00:00:00Z	25373147	PRJNA248737	SAMN02802164	GCA_000776815.1	JSGU00000000	-	University of Washington	no	Illumina HiSeq	44x	ABYSS v. 1.3.5	no	no	54	4923831	50.6	4706	0	patient with urinary tract infection	no	2011	USA	USA: WA	no	no	no	Human, Homo sapiens	no	no	no	no	no	no	no	no	no	no	no	no	no
562.23467	Escherichia coli O17:H18 strain ECO1035	no	562	WGS	ECO1035	no	no	BSAC	no	28720578	PRJEB4681	ERS357811	no	no	no	no	no	Illumina HiSeq 2000	no	no	no	no	115	5154742	50.69	5128	no	no	no	no	United Kingdom	no	no	no	no	Human, Homo sapiens	no	no	no	no	no	no	Resistant;Susceptible	no	no	no	no	no	no
244319.317	Escherichia coli O26:H11 strain E0440	no	244319	WGS	O26:H11 strain E0440	O26:H11	no	no	2017-10-25T00:00:00Z	no	PRJDB5571	SAMD00075775	GCA_002923515.1	BEKR01000000	no	Microbiology, Graduate School of Medical Sciences, Kyushu University	no	Illumina MiSeq	85.031x	Platanus v. 1.1.0	no	no	262	5532904	50.4205	5916	no	patients with symptoms	isolated from patients with symptoms in Japan from 1994 to 2011	2011	Japan	Japan:Niigata	no	no	no	Cow, Bos taurus	no	no	no	no	no	no	no	no	no	no	no	no	no
562.9845	Escherichia coli strain STEC 3106	no	562	WGS	strain STEC 3106	O91:H14	STEC	no	2016-04-04T00:00:00Z	no	PRJNA285020	SAMN04002713	GCF_001609315.1	LPUN00000000	no	University of Groningen, University Medical Center Groningen	no	Illumina MiSeq	70.0x	CLC NGS Cell v. 7.0.3	no	no	135	5357990	50.74	5668	5296	feces	no	Mar-2014	Netherlands	Netherlands	no	no	no	Human, Homo sapiens	male	72	Diarrhoea	no	no	no	no	no	no	no	C	no	no
562.33446	Escherichia coli strain KCJK7314	no	562	WGS	strain KCJK7314	no	no	no	2018-07-25T00:00:00Z	no	PRJNA420036	SAMN08141565	GCA_003340675.1	QPMD01000000	no	University of Florida	no	Illumina MiSeq	50.0x	SPAdes v. 3.0	no	no	347	5344999	50.3856	6064	5885	no	no	2016	USA	USA: FL	no	no	no	Cow, Bos taurus	no	no	no	no	no	no	no	no	no	no	no	no	no
562.21216	Escherichia coli strain MOD1-EC5334	no	562	WGS	strain MOD1-EC5334	no	no	no	2017-10-06T00:00:00Z	no	PRJNA230969	SAMN06555273	GCA_002474655.1	NOEK01000000	no	FDA/CFSAN	no	Illumina NextSeq 500	35.9x	SPAdes v. 3.8.2	no	no	173	5186625	50.61	5335	no	food sample-food, chicken	no	20-Jun-2002	Mexico	Mexico	no	no	no	no	no	no	no	no	no	no	no	no	no	no	no	no	no
562.33430	Escherichia coli strain AVC126	no	562	WGS	strain AVC126	O45:H19	no	no	2018-07-24T00:00:00Z	no	PRJNA479542	SAMN09579998	GCA_003338805.1	QOGN01000000	no	University of Technology, Sydney	no	Illumina HiSeq	26.44x	A5-miseq v. 20150522	no	no	243	5468834	50.5391	5868	5703	no	no	2009-08-04	Australia	Australia	no	no	no	Chicken, Gallus gallus	no	no	no	no	no	no	no	no	no	no	no	no	no
562.70602	Escherichia coli strain FHI_NMBU_11	no	562	Complete	strain FHI_NMBU_11	O128ab:H2	STEC	no	2021-02-03T00:00:00Z	no	PRJNA362852	SAMN13164804	GCA_016803875.1	CP045712,CP045713,CP045714,CP045715,CP045716,CP045717	no	Norwegian University of Life Sciences	no	Oxford Nanopore MiniION; Illumina MiSeq	42.57x	Unicycler v. 0.4.7.0	1	5	6	5565139	50.6104	5732	5344	feces	no	2012-12	Norway	Norway:South-east	no	no	no	Homo sapiens	no	no	Diarrhea	no	no	no	no	no	no	no	no	no	no
562.34106	Escherichia coli strain BT21	no	562	WGS	strain BT21	no	no	no	2018-09-24T00:00:00Z	no	PRJNA487519	SAMN09939916	GCA_003591435.1	QYZM01000000	no	CEITEC VFU	no	Illumina Miseq	40x	SPAdes v. 3.12.0	no	no	312	5347231	50.6763	5886	5721	no	no	2014	Czech Republic	Czech Republic	no	no	no	Cow, Bos taurus	no	no	no disease	no	no	no	no	no	no	no	no	no	no
562.26282	Escherichia coli strain N33806PS	no	562	WGS	N33806PS	no	no	no	no	26142410	no	no	no	no	no	no	no	no	no	no	no	no	77	5054206	50.74	5062	no	cattle	no	no	United States	no	no	no	no	no	no	no	no	faecal	no	no	no	no	no	no	no	no	no
562.50847	Escherichia coli strain ETEC6	no	562	Complete	strain ETEC6	no	no	no	2019-09-13T00:00:00Z	no	PRJNA554338	SAMN12263012	GCA_008375335.1	CP041627	no	Harvard Medical School	no	Illumina MiSeq; Oxford Nanopore MiniION	70.4x	SPAdes v. 3.13.0	1	no	1	4790657	50.8989	4921	4641	no	no	24-Sep-2016	Bangladesh	Bangladesh	no	no	no	Human, Homo sapiens	no	no	no	no	no	no	no	no	no	no	no	no	no
562.30686	Escherichia coli strain TUM18619	no	562	WGS	strain TUM18619	no	no	no	2018-06-29T00:00:00Z	no	PRJDB7087	SAMD00126444	GCA_003300695.1	BGTC01000000	no	Toho University	no	illumina MiSeq	27.5x	SPAdes v. 3.11	no	no	128	5265202	50.4492	5273	no	no	no	2017-03-28	Japan	Japan	no	no	no	Human, Homo sapiens	no	no	no	no	no	no	no	no	no	no	no	no	no
562.18903	Escherichia coli strain MOD1-EC5175	no	562	WGS	strain MOD1-EC5175	no	no	no	2017-07-25T00:00:00Z	no	PRJNA230969	SAMN04279514	GCA_002231615.1	NLRO00000000	no	FDA/CFSAN	no	Illumina NextSeq 500	141.4x	SPAdes v. 3.8.2	no	no	204	5116543	50.55	5264	no	Bone Marrow	no	07-Mar-2008	USA	USA:KY	no	no	no	Horse, Equus ferus caballus	no	no	no	no	no	no	no	no	no	no	no	no	no
562.34050	Escherichia coli strain S311	no	562	WGS	strain S311	O1:K1	no	no	2018-09-13T00:00:00Z	no	PRJNA488427	SAMN09932982	GCA_003570015.1	QWNQ01000000	no	Hopital Robert-Debre, APHP	no	Illumina MiSeq	42.62x	SPAdes v. 8.0.2	no	no	349	5262325	50.5442	5857	5703	cerebrospinal fluid	no	2010	France	France: Libourne	no	no	no	Human, Homo sapiens	no	no	meningitis	no	no	no	no	no	no	no	no	no	no
562.31270	Escherichia coli strain VRES0442	no	562	WGS	strain VRES0442	no	no	no	2018-06-18T00:00:00Z	no	PRJEB8776	SAMEA3753138	GCA_900480945.1	UDCN01000000	no	SC	no	no	no	no	no	no	55	5115518	50.7223	5033	4711	feces	no	2014	United Kingdom	United Kingdom	no	no	no	Pig, Sus scrofa	no	no	no	no	no	host_health_state:carriage	no	no	no	no	no	no	no
562.19267	Escherichia coli strain KCJK3910	no	562	WGS	strain KCJK3910	no	no	no	2017-09-21T00:00:00Z	no	PRJNA298331	SAMN05232925	GCA_002324245.1	NTDW00000000	no	US Food and Drug Administration	no	Illumina MiSeq	33.0x	SPAdes v. 3.0	no	no	149	4917376	50.73	5245	5135	calf feces	no	29-Oct-2015	USA	USA: FL	no	no	no	Cow, Bos taurus	no	no	no	no	no	no	no	no	no	no	C	no	no
562.20587	Escherichia coli strain MOD1-EC672	no	562	WGS	strain MOD1-EC672	O157:K52:H4	no	no	2017-10-05T00:00:00Z	no	PRJNA230969	SAMN05591557	GCA_002456665.1	NKEC01000000	no	FDA/CFSAN	no	Illumina NextSeq 500	27.9x	SPAdes v. 3.8.2	no	no	104	5020589	50.7	4935	no	blood	no	1985	USA	USA: WA	no	no	no	Human, Homo sapiens	no	no	no	no	no	no	no	no	no	no	no	no	no
562.23696	Escherichia coli O22:H1 strain ECO1388	no	562	WGS	ECO1388	no	no	BSAC	no	28720578	PRJEB4681	ERS358042	no	no	no	no	no	Illumina HiSeq 2000	no	no	no	no	87	5078698	50.56	5025	no	no	no	no	United Kingdom	no	no	no	no	Human, Homo sapiens	no	no	no	no	no	no	Susceptible	no	no	no	no	no	no
562.17337	Escherichia coli strain AUH_IMP190	no	562	WGS	strain AUH_IMP190	no	no	no	2017-05-22T00:00:00Z	no	PRJNA369323	SAMN06284178	GCA_002155365.1	MUJD00000000	no	LAU	no	Illumina MiSeq	224.0x	SPAdes v. 3.9.0	no	no	135	5002102	50.77	5044	no	no	no	26-Apr-2013	Lebanon	Lebanon	no	no	no	Human, Homo sapiens	no	no	no	no	no	no	no	no	no	no	no	no	no
562.19060	Escherichia coli strain 157-1949	no	562	WGS	strain 157-1949	no	no	no	2017-08-09T00:00:00Z	no	PRJNA269984	SAMN03262782	GCA_002244835.1	KZ269666,KZ269667,KZ269668,KZ269669,KZ269670,KZ269671	no	Broad Institute	no	Illumina	130.0x	allpaths v. R48559	no	no	6	4724832	50.34	4517	4316	urine	no	no	USA	USA: Seattle	no	no	no	no	no	no	no	no	no	no	no	no	no	no	no	no	no
562.5284	Escherichia coli upec-123	no	562	WGS	upec-123	no	no	no	2014-11-13T00:00:00Z	25373147	PRJNA248737	SAMN02801935	GCA_000781045.1	JSOC00000000	-	University of Washington	no	Illumina HiSeq	21x	ABYSS v. 1.3.5	no	no	101	5272043	50.39	5110	0	patient with urinary tract infection	no	2011	USA	USA: WA	no	no	no	Human, Homo sapiens	no	no	no	no	no	no	no	no	no	no	no	no	no
562.18735	Escherichia coli strain MOD1-EC5542	no	562	WGS	strain MOD1-EC5542	O19:H16	no	no	2017-07-25T00:00:00Z	no	PRJNA230969	SAMN05452871	GCA_002228225.1	NLMC00000000	no	FDA/CFSAN	no	Illumina MiSeq	28.4x	CLC NGS Cell v. 8.5.1	no	no	250	4914872	50.62	5024	no	feces	no	07-Aug-1978	USA	USA:CO	no	no	no	Pig, Sus scrofa	no	no	no	no	no	no	no	no	no	no	no	no	no
562.21170	Escherichia coli strain MOD1-EC5756	no	562	WGS	strain MOD1-EC5756	O149:H43	no	no	2017-10-06T00:00:00Z	no	PRJNA230969	SAMN05439337	GCA_002473605.1	NKVR01000000	no	FDA/CFSAN	no	Illumina NextSeq 500	30.0x	SPAdes v. 3.8.2	no	no	222	5136359	50.61	5258	no	porcine Ileum	no	23-Aug-1982	USA	USA:SD	no	no	no	Pig, Sus scrofa	no	no	no	no	no	no	no	no	no	no	no	no	no
562.29142	Escherichia coli strain 803	no	562	WGS	strain 803	no	no	no	2018-03-13T00:00:00Z	no	PRJNA436436	SAMN08625048	GCA_002994925.1	PVQG01000000	no	Sir Run Run Shaw Hospital	no	Illumina	200x	CLC NGS Cell v. 10.0	no	no	219	5674901	50.1401	5806	no	no	no	Mar-2017	China	China	no	no	no	Human, Homo sapiens	no	no	no	no	no	no	no	no	no	no	no	no	no
562.17670	Escherichia coli strain UMDUCD-O157-2016-S21	no	562	WGS	strain UMDUCD-O157-2016-S21	O157:H7	no	no	2017-06-15T00:00:00Z	28550057	PRJNA230969	SAMN06005891	GCA_002195135.1	NHXI00000000	no	FDA/CFSAN	no	Illumina MiSeq	36.13x	SPAdes v. 3.6.0	no	no	342	5443874	50.31	5834	no	feces	no	11-May-2012	USA	USA:CA	no	no	no	Cow, Bos taurus	no	no	no	no	no	no	no	no	no	no	no	no	no
656417.3	Escherichia coli M605	Escherichia coli M605	656417	WGS	M605	no	no	no	2010-03-15T00:00:00Z	no	PRJNA39039	SAMN02595367	GCA_000176555.2	ADAV00000000	NZ_ADAV00000000	Broad Institute	assembly	454	30x	Arachne v. 04/2007	0	0	162	5446689	50.4	5740	5412	no	no	no	no	no	no	no	no	Bat, Nyctophilus geoffroyi	no	no	no	no	no	no	no	Rod	Yes	Mesophilic	-	Facultative	no
1055538.15	Escherichia coli O145 strain RM12367-C1	no	1055538	Complete	O145 strain RM12367-C1	no	no	no	2020-09-16T00:00:00Z	no	PRJNA483500	SAMN09742414	GCA_014623405.1	CP031345,CP031344	no	USDA, ARS, WRRC	no	PacBio RSII	75.87x	HGAP v. RS_HGAP Assembly.3	1	1	2	5563227	50.712	5866	5497	creek water	no	no	USA	USA: CA	no	no	no	no	no	no	no	no	no	no	no	no	no	no	no	no	no
562.9054	Escherichia coli strain B54	no	562	WGS	strain B54	no	no	no	2016-02-16T00:00:00Z	no	PRJNA295914	SAMN04273096	GCF_001561455.1	LRWJ00000000	no	Swansea University	no	Illumina HiSeq	20.0x	SPAdes v. 3	no	no	124	5156721	50.61	5186	no	Blood	no	2012	United Kingdom	United Kingdom	no	no	no	Human, Homo sapiens	no	no	bacteraemia	no	no	no	no	no	no	no	C	no	no
562.21971	Escherichia coli strain MOD1-EC6198	no	562	WGS	strain MOD1-EC6198	no	no	no	2017-10-13T00:00:00Z	no	PRJNA230969	SAMN04902884	GCA_002535195.1	NMBE01000000	no	FDA/CFSAN	no	Illumina MiSeq	20.0x	SPAdes v. 3.8.2	no	no	310	5273904	50.61	5523	no	feces	no	2013-10-23	USA	USA:NJ	no	no	no	Columba livia domestica	no	no	no	no	no	no	no	no	no	no	no	no	no
562.13507	Escherichia coli strain SF-626	no	562	WGS	strain SF-626	no	no	no	2016-11-17T00:00:00Z	no	PRJNA294467	SAMN05607993	GCF_001881075.1	MKJH00000000	no	Santa Clara University	no	Illumina MiSeq	26.0x	Geneious v. R9	no	no	61	5308560	50.62	5561	5287	blood	isolated from bloodstream infections	2011-06-11	USA	USA:San Francisco	no	no	no	Human, Homo sapiens	male	< 1 year	sepsis	no	no	no	no	no	no	no	C	no	Bloodstream infection
679895.112	Escherichia coli BW25113 strain not applicable	no	679895	Complete	not applicable	no	no	no	2021-02-07T00:00:00Z	no	PRJNA646979	SAMN17570628	GCA_016811855.1	CP069132	no	University of Manitoba	no	Illumina	30x	Geneious v. 11.1.5	1	0	1	4631465	50.7788	4591	4339	no	no	2018	Canada	Canada: Manitoba	no	no	no	not applicable	no	no	no	no	no	no	no	no	no	no	no	no	no
ELI_83	Escherichia coli	Escherichia coli	no	no	no	no	no	no	no	no	no	no	no	no	no	no	no	no	no	no	no	no	no	no	no	no	no	no	no	no	no	no	no	no	no	no	no	no	no	no	no	no	no	no	no	no	no	no	no
386585.9	Escherichia coli O157:H7 str. Sakai	Escherichia coli O157:H7 str. Sakai	386585	Complete	O157:H7 str. Sakai	no	EHEC	no	2000-03-29T00:00:00Z	9628576,10734605,11108008,11111050,11258796	PRJNA226	SAMN01911278	GCA_000008865.1	BA000007,AB011549,AB011548	NC_002695,NC_002128,NC_002127	Osaka Univ.	complete	no	no	no	1	2	3	5594477	50.5	5602	5318	no	isolated in a 1997 outbreak in Sakai, Japan	1997	Japan	Sakai Japan	no	no	no	no	no	no	no	no	no	no	no	Rod	Yes	Mesophilic	37	Facultative	Hemorrhagic colitis
1116082.3	Escherichia coli P0305260.8	Escherichia coli P0305260.8	1116082	WGS	P0305260.8	no	no	no	2013-04-08T00:00:00Z	no	PRJNA77399	SAMN00829532	GCA_000358125.1	AQBR00000000	-	IGS	WGS	Illumina	200x	Celera Assembler v. 7.0	0	0	126	4820619	50.8	4799	4821	feces	no	no	Bangladesh	Bangladesh	no	no	no	Human, Homo sapiens	no	no	no	no	no	no	no	Bacilli	no	no	no	facultative anarobic	no
562.22946	Escherichia coli O6:H31 strain ECO0558	no	562	WGS	ECO0558	no	no	BSAC	no	28720578	PRJEB4681	ERS357275	no	no	no	no	no	Illumina HiSeq 2000	no	no	no	no	99	5206573	50.44	5206	no	no	no	no	United Kingdom	no	no	no	no	Human, Homo sapiens	no	no	no	no	no	no	Resistant;Susceptible	no	no	no	no	no	no
1005430.3	Escherichia coli 99.0816	Escherichia coli 99.0816	1005430	WGS	99.0816	no	no	no	2013-01-31T00:00:00Z	no	PRJNA65657	SAMN01112507	GCA_000334995.1	AOEA00000000	-	Institute for Genome Sciences	WGS	Illumina	69.36x	Celera Assembler v. 7.0	0	0	226	5200324	50.3	5178	5277	no	no	1999	Argentina	Argentina	no	no	no	Human, Homo sapiens	no	no	no	no	no	no	no	no	no	no	no	no	no
562.28176	Escherichia coli strain YDC593	no	562	WGS	strain YDC593	no	no	no	2018-01-17T00:00:00Z	no	PRJNA416908	SAMN07974473	GCA_002887015.1	PGHH01000000	no	University of Maryland, School of Medicine	no	Illumina HiSeq	564x	SPAdes v. 3.7.1	no	no	149	5268561	50.8089	5340	no	no	no	no	USA	USA: Pennsylvania	no	no	no	Human, Homo sapiens	no	no	no	no	no	no	no	no	no	no	no	no	no
562.13791	Escherichia coli strain 453	no	562	WGS	strain 453	no	no	no	2016-12-14T00:00:00Z	no	PRJNA352702	SAMN05954726	GCF_001902675.1	CM007609,MPGR00000000	no	University of Zurich, Vetsuisse Faculty	no	PacBio	202.0x	SMRT Analysis v. 2.3.0	no	1	3	5785069	50.77	6118	5771	feces	isolated from a deer faecal sample	2015	Finland	Finland	no	no	no	deer	no	no	no	no	no	no	no	no	no	no	no	no	no
550676.3	Escherichia coli B185	Escherichia coli B185	550676	WGS	B185	no	no	no	2010-03-16T00:00:00Z	no	PRJNA38915	SAMN02595357	GCA_000163175.1	ACXF00000000	NZ_ACXF00000000	Broad Institute	assembly	454	18.74x	no	0	0	44	5144306	50.6	4905	4627	no	no	no	no	no	no	no	no	Common Blackbird, Turdus merula	no	no	no	no	no	no	no	Rod	Yes	Mesophilic	-	Facultative	no
562.33494	Escherichia coli strain SC378	no	562	WGS	strain SC378	no	no	no	2018-08-03T00:00:00Z	no	PRJNA432505	SAMN08462990	GCA_003357705.1	QOMG01000000	no	University of Basel	no	Illumina HiSeq	218.1036722x	SPAdes v. 3.0.0	no	no	114	4969840	50.5362	4902	4572	Waterline	isolated by Ishii et al	2005-07-15	USA	USA: St. Louis Clyde watershed of Lake Superior	no	no	no	no	no	no	no	no	no	no	no	no	no	no	no	no	no
1281076.3	Escherichia coli HVH 143 (4-5674999)	Escherichia coli HVH 143 (4-5674999)	1281076	WGS	HVH 143 (4-5674999)	no	no	no	2013-08-28T00:00:00Z	no	PRJNA186175	SAMN01885788	GCA_000458115.1	AVXC00000000	-	Broad Institute	WGS	Illumina	139.0x	allpaths v. R46382	0	0	35	5154433	50.5	5009	4781	Blood	no	2004	Denmark	Denmark	no	no	no	Human, Homo sapiens	no	no	no	no	no	no	no	Rod-shaped	no	no	no	no	Bacteremia
562.22796	Escherichia coli O113:H5 strain ECO0394	no	562	WGS	ECO0394	no	no	CUH	no	28720578	PRJEB4681	ERS357116	no	no	no	no	no	Illumina HiSeq 2000	no	no	no	no	45	4664453	50.65	4561	no	no	no	no	United Kingdom	no	no	no	no	Human, Homo sapiens	no	no	no	no	no	no	Susceptible;Intermediate	no	no	no	no	no	no
244319.169	Escherichia coli O26:H11 strain PV253	no	244319	WGS	O26:H11 strain PV253	O26:H11	no	no	2017-10-25T00:00:00Z	no	PRJDB5571	SAMD00075908	GCA_002766695.1	BEPU01000000	no	Microbiology, Graduate School of Medical Sciences, Kyushu University	no	Illumina HiSeq 2000	80.7798x	Platanus v. 1.1.0	no	no	297	5533149	50.37	5974	no	patients with symptoms	isolated from patients with symptoms in Japan from 1994 to 2011	1997	Japan	Japan:Osaka	no	no	no	Human, Homo sapiens	no	no	no	no	no	no	no	no	no	no	no	no	no
562.9276	Escherichia coli strain G228	no	562	WGS	strain G228	no	no	no	2016-02-26T00:00:00Z	no	PRJNA305846	SAMN04334732	GCF_001575705.1	LOON00000000	no	Heriot-Watt University	no	Illumina MiSeq	65.6x	CLC genomics workbench v. 6	no	no	69	4684427	50.83	4672	4510	mastitis	no	no	Finland	Finland	no	no	no	Cow, Bos taurus	no	no	no	no	no	no	no	no	no	no	C	no	no
562.34481	Escherichia coli strain 348A	no	562	WGS	strain 348A	no	no	no	2018-08-06T00:00:00Z	no	PRJEB28020	SAMEA4811178	GCA_900500205.1	UILJ01000000	no	Hopital Henri Mondor APHP	no	no	no	no	no	no	338	5439350	50.585	5614	no	Rectal swab	no	01/01/2018 - 01/03/2018	France	France	no	no	no	no	no	no	no	no	no	no	no	no	no	no	no	no	no
562.16314	Escherichia coli strain SF-403	no	562	WGS	strain SF-403	no	no	no	2017-03-15T00:00:00Z	no	PRJNA294467	SAMN05560416	GCA_002029025.1	MDGG00000000	no	no	no	no	no	no	no	no	29	5143066	50.58	5329	5092	blood	no	27-Oct-2009	USA	USA: San Francisco	no	no	no	Human, Homo sapiens	no	no	no	no	no	no	no	no	no	no	no	no	no
1281178.3	Escherichia coli UMEA 3053-1	Escherichia coli UMEA 3053-1	1281178	WGS	UMEA 3053-1	no	no	no	2013-08-28T00:00:00Z	no	PRJNA186280	SAMN01885890	GCA_000460055.1	AWAY00000000	-	Broad Institute	WGS	Illumina	137.0x	allpaths v. R46382	0	0	45	5172362	50.3	5026	4769	urine	UTI induced bacteremia	1995	Sweden	no	no	no	no	Human, Homo sapiens	no	no	no	no	no	no	no	no	no	no	no	no	Urinary tract infection (UTI);Bacteremia
562.33976	Escherichia coli strain L31	no	562	WGS	strain L31	no	no	no	2018-08-24T00:00:00Z	no	PRJNA479435	SAMN09537388	GCA_003428005.1	QNSK01000000	no	inserm	no	Illumina MiSeq	60x	CLC NGS Cell v. 8.0.2	no	no	104	5020313	50.7393	5075	no	no	no	2012	France	France: Paris	no	no	no	Human, Homo sapiens	no	no	Carriage	no	no	no	no	no	no	no	no	no	no
1151233.3	Escherichia coli B95	Escherichia coli B95	1151233	WGS	B95	O157:H7	no	no	2013-08-29T00:00:00Z	no	PRJNA86813	SAMN01883256	GCA_000462465.1	AVRG00000000	-	IGS	WGS	Illumina and 454	64.05x	Celera Assembler v. 7.0	0	0	59	5525129	50.4	5705	5680	no	no	2005	USA	USA: MO	no	no	no	Human, Homo sapiens	no	no	no	no	no	no	no	Rod-shaped	no	no	no	no	no
562.7697	Escherichia coli strain 401709_aEPEC	no	562	WGS	strain 401709_aEPEC	no	no	no	2015-08-22T00:00:00Z	30127495	PRJEB2827	SAMEA1466108	GCF_001284745.1	CYCR01000000	no	SC	no	no	no	no	no	no	130	5204687	50.43	5410	4921	faeces	no	2008	Kenya	East Africa	no	no	no	Human, Homo sapiens	no	no	no	no	no	host_health_state:Not known	Resistant;Susceptible	no	no	no	no	no	no
562.22326	Escherichia coli strain UFU_EC98	no	562	Complete	strain UFU_EC98	no	no	no	2017-10-30T00:00:00Z	no	PRJNA413419	SAMN07746131	GCA_002736085.1	CP024092,CP024093,CP024094,CP024095	no	Londrina State University	no	Illumina HiSeq	134.0x	CLC Genomics Workbench v. v10	1	3	4	5017436	50.59	5123	5048	urine	isolated from human urine in 2014	29-jul-2014	Brazil	Brazil: Minas Gerais	no	no	no	Human, Homo sapiens	no	no	Urinary tract infection	no	no	no	no	no	no	no	no	no	no
562.9976	Escherichia coli strain sheep28	no	562	WGS	strain sheep28	no	no	no	2016-04-08T00:00:00Z	no	PRJNA307142	SAMN04376837	GCF_001616695.1	LVPX00000000	no	Institute Of Microbiology Chinese Academy of Sciences	no	Illumina Hiseq2000	200x	SOAPdenovo v. 2.04	no	no	177	5498551	50.27	5857	no	feces	no	2013	China	China:Qinghai	no	no	no	Sheep, Ovis aries	no	no	no	no	no	no	no	no	no	no	C	no	no
562.5287	Escherichia coli upec-120	no	562	WGS	upec-120	no	no	no	2014-11-13T00:00:00Z	25373147	PRJNA248737	SAMN02801932	GCA_000781095.1	JSOF00000000	-	University of Washington	no	Illumina HiSeq	20x	ABYSS v. 1.3.5	no	no	125	5328103	50.46	5303	0	patient with urinary tract infection	no	2011	USA	USA: WA	no	no	no	Human, Homo sapiens	no	no	no	no	no	no	no	no	no	no	no	no	no
562.18708	Escherichia coli strain MOD1-EC5626	no	562	WGS	strain MOD1-EC5626	O20:H11	no	no	2017-07-25T00:00:00Z	no	PRJNA230969	SAMN04993228	GCA_002227705.1	NLKF00000000	no	FDA/CFSAN	no	Illumina MiSeq	25.4x	SPAdes v. 3.8.2	no	no	308	5692790	50.5	5950	no	feces	no	17-Apr-1980	USA	USA:CO	no	no	no	Chicken, Gallus gallus	no	no	no	no	no	no	no	no	no	no	no	no	no
562.15469	Escherichia coli strain 6	no	562	WGS	strain 6	no	no	no	2017-02-17T00:00:00Z	no	PRJEB15588	SAMEA4483546	GCF_900166835.1	FUVN00000000	no	Kalmar county hospital	no	no	no	no	no	no	123	5152054	50.78	5220	no	no	no	no	no	no	no	no	no	no	no	no	no	no	no	no	no	no	no	no	no	no	no
562.18693	Escherichia coli strain MOD1-EC5654	no	562	WGS	strain MOD1-EC5654	OX10	no	no	2017-07-25T00:00:00Z	no	PRJNA230969	SAMN04993217	GCA_002227425.1	NLJF00000000	no	FDA/CFSAN	no	Illumina MiSeq	63.6x	SPAdes v. 3.8.2	no	no	76	4729179	50.8	4593	no	feces	no	20-Jun-1980	USA	USA:CO	no	no	no	Pig, Sus scrofa	no	no	no	no	no	no	no	no	no	no	no	no	no
562.21380	Escherichia coli strain MOD1-EC6459	no	562	WGS	strain MOD1-EC6459	O85:H32	no	no	2017-10-06T00:00:00Z	no	PRJNA230969	SAMN04993078	GCA_002485875.1	NNVV01000000	no	FDA/CFSAN	no	Illumina NextSeq 500	25.5x	SPAdes v. 3.8.2	no	no	146	5091203	50.55	5151	no	pig intestine	no	14-Jun-1988	USA	USA: NE	no	no	no	Pig, Sus scrofa	no	no	no	no	no	no	no	no	no	no	no	no	no
869695.4	Escherichia coli 900105 (10e)	Escherichia coli 900105 (10e)	869695	WGS	900105 (10e)	no	no	no	2011-03-29T00:00:00Z	no	PRJNA51137	SAMN00116815	GCA_000194725.2	AFAI00000000	-	J. Craig Venter Institute	assembly	454 paired-end Titanium	28.69x	Celera v. 6.1	0	0	51	5560162	50.6	5804	0	calf	isolated from calf in 1990, its O antigen type (serotype) is O26, its H antigen type is H11	1990	United States	United States	no	no	no	Cow, Bos taurus	no	no	no	no	no	no	no	no	no	no	-	no	no
562.21390	Escherichia coli strain MOD1-EC6449	no	562	WGS	strain MOD1-EC6449	OX08	no	no	2017-10-06T00:00:00Z	no	PRJNA230969	SAMN04993068	GCA_002485995.1	NNWA01000000	no	FDA/CFSAN	no	Illumina NextSeq 500	65.8x	SPAdes v. 3.8.2	no	no	221	5118331	50.25	5195	no	cow small intestine	no	22-Dec-1988	USA	USA: PA	no	no	no	Cow, Bos taurus	no	no	no	no	no	no	no	no	no	no	no	no	no
562.8596	Escherichia coli strain GN02430	no	562	WGS	strain GN02430	no	no	no	2016-01-20T00:00:00Z	no	PRJNA290784	SAMN03922976	GCF_001520435.1	LQTU01000000	no	JCVI	no	Illumina NextSeq 500	87.04x	SPAdes v. 3.1.1	no	no	231	5300425	50.66	5528	5270	Bodily fluid	no	2006	United States	United States	no	no	no	Human, Homo sapiens	no	no	Bloodstream infection	no	no	host_health_state:Diseased	no	no	no	no	C	no	no
562.74540	Escherichia coli strain GDQ20D112	no	562	Complete	strain GDQ20D112	no	no	no	2021-03-28T00:00:00Z	no	PRJNA716615	SAMN18440217	no	JAGFYA010000002,JAGFYA010000003,JAGFYA010000005,JAGFYA010000004,JAGFYA010000001	no	SouthChina Agriculture University	no	PacBio	85.12x	HGAP v. 4	1	4	5	5637399	50.1626	5673	5314	liver sample	no	2020-08-02	China	China:Guangdong, Zhaoqing	no	no	no	duck	no	no	no	no	no	no	no	no	no	no	no	no	no
562.31361	Escherichia coli strain VREC0527	no	562	WGS	strain VREC0527	no	no	no	2018-06-18T00:00:00Z	no	PRJEB8774	SAMEA3484426	GCA_900481875.1	UDGB01000000	no	SC	no	no	no	no	no	no	48	4742354	50.7241	4653	4372	feces	no	2015	United Kingdom	United Kingdom	no	no	no	Cow, Bos taurus	no	no	no	no	no	host_health_state:carriage	no	no	no	no	no	no	no
562.21563	Escherichia coli strain MOD1-EC6289	no	562	WGS	strain MOD1-EC6289	no	no	no	2017-10-11T00:00:00Z	no	PRJNA230969	SAMN05464518	GCA_002511645.1	NMJM01000000	no	FDA/CFSAN	no	Illumina MiSeq	82.7x	CLC NGS Cell v. 8.5.1	no	no	146	5095655	50.44	5196	no	sinus	no	26-May-1987	Spain	Spain	no	no	no	Chicken, Gallus gallus	no	no	no	no	no	no	no	no	no	no	no	no	no
562.19556	Escherichia coli strain FC10247	no	562	WGS	strain FC10247	no	no	no	2017-07-20T00:00:00Z	28686503	PRJNA358785	SAMN06973343	GCA_002223625.1	NIIO00000000	no	National institutes of Food and Drug Control	no	Illumina MiSeq	25x	SOAPdenovo v. 2.04	no	no	88	4939889	50.68	5173	5107	no	no	2011-03	China	China: Beijing	no	no	no	Human, Homo sapiens	no	no	no	no	no	no	no	no	no	no	no	no	no
562.28519	Escherichia coli strain HT2012116	no	562	WGS	strain HT2012116	no	no	no	2018-03-06T00:00:00Z	27924811	PRJNA277242	SAMN03388560	GCA_002972655.1	JZQP01000000	no	National institute for communicable disease control and prevention	no	Illumina GAIIx	40.0x	Velvet v. April 2014	no	no	140	4803776	50.5738	4792	no	animal	no	2012	China	China	no	no	no	no	no	no	no	no	no	no	no	no	no	no	no	no	no
1169371.3	Escherichia coli KTE99	Escherichia coli KTE99	1169371	WGS	KTE99	no	no	no	2012-12-19T00:00:00Z	no	PRJNA157661	SAMN00847689	GCA_000326665.1	ANZA00000000	-	Broad Institute	WGS	Illumina	76.0x	allpaths v. R42607	0	0	122	5043302	50.5	4916	4728	faecal	2009	2009	no	no	no	no	no	Human, Homo sapiens	female	no	no	no	no	no	no	no	no	no	no	no	no
1444211.3	Escherichia coli 5-172-05_S4_C1	no	1444211	WGS	5-172-05_S4_C1	no	no	no	2014-06-27T00:00:00Z	no	PRJNA233868	SAMN02680256	GCA_000714145.1	JOQP00000000	-	IGS	no	Illumina	102.27x	MaSuRCA v. 2.0.3.1	no	no	113	5046870	50.5	4942	4992	feces	no	2009	Tanzania	Tanzania	no	no	no	Human, Homo sapiens	no	no	no	no	no	no	no	no	no	no	no	no	no
926029.3	Escherichia coli O55:H7 str. 3256-97	Escherichia coli O55:H7 str. 3256-97	926029	WGS	O55:H7 str. 3256-97	no	EHEC	no	2011-01-31T00:00:00Z	21317333	PRJNA60063	SAMN02952915	GCA_000187345.2	AEUA00000000	-	FDA	assembly	454 Titanium	20x	Newbler v. 2.3	0	0	188	5083624	50.57	4983	4879	no	no	no	no	no	no	no	no	no	no	no	no	no	no	no	no	no	no	no	-	no	no
562.22673	Escherichia coli O1:H1 strain ECO0261	no	562	WGS	ECO0261	no	no	CUH	no	28720578	PRJEB4681	ERS356989	no	no	no	no	no	Illumina HiSeq 2000	no	no	no	no	85	5031330	50.58	5024	no	no	no	no	United Kingdom	no	no	no	no	Human, Homo sapiens	no	no	no	no	no	no	Susceptible	no	no	no	no	no	no
562.70770	Escherichia coli strain FDAARGOS_1290 strain Not applicable	no	562	Complete	no	no	no	FDA:FDAARGOS_1290	2021-02-17T00:00:00Z	no	PRJNA231221	SAMN16357432	GCA_016904115.1	CP070048,CP070049,CP070050,CP070051,CP070052,CP070053,CP070054,CP070055,CP070056	no	US Food and Drug Administration	no	Pacbio; Illumina	1253.22x	SMRT v. 8.0.0, HGAP v. 4	1	8	9	5206932	50.696	5165	4883	no	no	no	USA	USA:WA	no	no	no	Homo sapiens	no	no	no	no	no	host_description:Not applicable	no	no	no	no	no	no	no
1444166.3	Escherichia coli 3-073-06_S3_C2	no	1444166	WGS	3-073-06_S3_C2	no	no	no	2014-06-11T00:00:00Z	no	PRJNA233823	SAMN02687522	GCA_000704905.1	JNRX00000000	-	IGS	no	Illumina	76.19x	MaSuRCA v. 2.0.3.1	no	no	226	5256796	50.6	5411	5538	feces	no	2009	Tanzania	Tanzania	no	no	no	Human, Homo sapiens	no	no	no	no	no	no	no	no	no	no	no	no	no
1446746.6	Escherichia coli O6:H16 strain F6699	no	1446746	Complete	O6:H16 strain F6699	O6:H16	ETEC	no	2017-11-02T00:00:00Z	no	PRJNA218110	SAMN07656211	GCA_002741515.1	CP024266,CP024267,CP024268	no	CDC	no	PacBio	42.0x	HGAP v. 3	1	2	3	5011291	50.61	5136	no	no	no	1999	United States	United States	no	no	no	no	no	no	no	no	no	no	no	no	no	no	no	no	no
562.7466	Escherichia coli strain 300075	no	562	WGS	strain 300075	no	no	no	2015-08-11T00:00:00Z	no	PRJNA237905	SAMN02640720	GCF_001265755.1	JHSA01000000	no	University of Maryland, School of Medicine	no	Illumina HiSeq 2000	158x	Velvet v. 1.1.04	no	no	103	4968288	50.65	5089	no	feces	no	no	Mozambique	Mozambique	no	no	env_biome:N/A	Human, Homo sapiens	no	no	no	no	no	no	no	no	no	no	no	no	no
562.23618	Escherichia coli O17:H18 strain ECO1304	no	562	WGS	ECO1304	no	no	BSAC	no	28720578	PRJEB4681	ERS357964	no	no	no	no	no	Illumina HiSeq 2000	no	no	no	no	123	5187182	50.67	5194	no	no	no	no	United Kingdom	no	no	no	no	Human, Homo sapiens	no	no	no	no	no	no	Resistant;Intermediate;Susceptible	no	no	no	no	no	no
562.28689	Escherichia coli strain 2014C-4638	no	562	WGS	strain 2014C-4638	O26:H11	no	no	2018-03-26T00:00:00Z	no	PRJNA218110	SAMN03265975	GCA_003015295.1	PVMH01000000	no	CDC	no	PacBio	83.01x	HGAP v. 3	no	1	4	5779977	50.654	6085	no	no	no	no	United States	United States	no	no	no	no	no	no	no	no	no	no	no	no	no	no	no	no	no
ELI_218	Escherichia coli	Escherichia coli	no	no	no	no	no	no	no	no	no	no	no	no	no	no	no	no	no	no	no	no	no	no	no	no	no	no	no	no	no	no	no	no	no	no	no	no	no	no	no	no	no	no	no	no	no	no	no
997824.3	Escherichia coli O157:H7 str. 1044	Escherichia coli O157:H7 str. 1044	997824	WGS	1044	no	no	no	2011-03-16T00:00:00Z	no	PRJEA61463	SAMN02472077	GCA_000192665.2	AERP00000000	no	no	no	no	no	no	0	0	69	5485132	50.42	5598	5373	no	no	no	no	no	no	no	no	no	no	no	no	no	no	no	no	no	no	no	no	no	no
1258580.3	Escherichia coli LCT-EC59	Escherichia coli LCT-EC59	1258580	WGS	LCT-EC59	no	no	no	2012-12-05T00:00:00Z	no	PRJNA179371	SAMN02469330	GCA_000317395.1	ANHV00000000	-	Beijing Genomics Institute	WGS	Illumina HiSeq	100.0x	SOAPdenovo v. 1.6	0	0	175	5099218	50.37	5002	0	grown in culture and sent on a short-term space flight	grown in culture and sent on a short-term space flight	2011	China	China: Beijing	no	no	no	no	no	no	no	no	no	no	no	no	no	no	no	no	no
562.63898	Escherichia coli strain RM-103-WU	no	562	Complete	strain RM-103-WU	no	no	no	2020-08-17T00:00:00Z	no	PRJNA607650	SAMN14342461	GCA_014217115.1	CP050222	no	icddr,b	no	Illumina NextSeq	160x	ABySS v. 4.1	1	0	1	6289064	50.374	6270	no	drinking water	no	2017	Bangladesh	Bangladesh: Matlab	no	no	no	no	no	no	no	no	no	no	no	no	no	no	no	no	no
562.25291	Escherichia coli strain MOD1-EC6736	no	562	WGS	strain MOD1-EC6736	O18:H10	no	no	2017-10-11T00:00:00Z	no	PRJNA230969	SAMN04992567	GCA_002522355.1	NOTK01000000	no	FDA/CFSAN	no	Illumina NextSeq 500	83.0x	SPAdes v. 3.8.2	no	no	115	5151689	50.48	5181	no	intestine	no	10-Feb-1994	Zambia	Zambia	no	no	no	Human, Homo sapiens	no	no	no	no	no	no	no	no	no	no	no	no	no
562.20550	Escherichia coli strain 48_Esco_HA-DE	no	562	WGS	strain 48_Esco_HA-DE	no	no	no	2017-10-04T00:00:00Z	29051750	PRJNA352198	SAMN05977374	GCA_002442245.1	NXOX01000000	no	University Medical Center Groningen	no	Illumina MiSeq	70.0x	CLC NGS Cell v. 9.0.1	no	no	190	5421044	50.46	5728	5592	rectal swab	no	2012	Germany	Germany	no	no	no	Human, Homo sapiens	no	no	no	no	no	no	no	no	no	no	no	no	no
562.33735	Escherichia coli strain LMR3108	no	562	WGS	strain LMR3108	no	no	no	2018-08-14T00:00:00Z	no	PRJNA475263	SAMN09399355	GCA_003388265.1	QLKC01000000	no	INSERM	no	Illumina HiSeq	50x	SPAdes v. 3.10.1	no	no	163	4936627	50.7594	5009	no	pus	no	2012	France	France: Paris	no	no	no	Human, Homo sapiens	no	no	abcess	no	no	no	no	no	no	no	no	no	no
562.23009	Escherichia coli O6:H1 strain ECO0635	no	562	WGS	ECO0635	no	no	BSAC	no	28720578	PRJEB4681	ERS357342	no	no	no	no	no	Illumina HiSeq 2000	no	no	no	no	157	5048748	50.51	5054	no	no	no	no	United Kingdom	no	no	no	no	Human, Homo sapiens	no	no	no	no	no	no	Susceptible	no	no	no	no	no	no
868145.3	Escherichia coli DEC3C	Escherichia coli DEC3C	868145	WGS	DEC3C	no	no	no	2012-02-23T00:00:00Z	22582382	PRJNA50927	SAMN00190999	GCA_000249295.2	AIFG00000000	-	Institute for Genome Sciences	WGS	no	no	no	0	0	72	5481558	50.4	5649	5702	no	no	1988	USA	USA: NM	no	no	no	Human, Homo sapiens	no	no	no	no	no	no	no	no	no	no	no	no	no
562.23087	Escherichia coli O2:H7 strain ECO0727	no	562	WGS	ECO0727	no	no	BSAC	no	28720578	PRJEB4681	ERS357420	no	no	no	no	no	Illumina HiSeq 2000	no	no	no	no	77	5209215	50.58	5259	no	no	no	no	United Kingdom	no	no	no	no	Human, Homo sapiens	no	no	no	no	no	no	Resistant;Susceptible	no	no	no	no	no	no
1116141.3	Escherichia coli P0298942.1	Escherichia coli P0298942.1	1116141	WGS	P0298942.1	no	no	no	2013-04-08T00:00:00Z	no	PRJNA77519	SAMN00829338	GCA_000356165.1	AQET00000000	-	IGS	WGS	Illumina and 454	42.01x	Celera Assembler v. 7.0	0	0	68	5179956	50.6	5241	5254	feces	severe cholera-like disease, hospitalized patient_P0298942; isolate 1	2011	Bangladesh	Bangladesh: The International Centre for Diarrhoeal Disease Research	no	no	no	Human, Homo sapiens	no	no	Hospitalized patient with severe cholera-like disease	no	no	no	no	Bacilli	no	no	no	facultative anarobic	Severe Cholera-like disease
562.33701	Escherichia coli strain ECI-306	no	562	WGS	strain ECI-306	O157:H7	no	no	2018-08-03T00:00:00Z	26442781	PRJNA472992	SAMN09257561	GCA_003362495.1	QHAO01000000	no	Public Health Agency of Canada	no	Illumina MiSeq	50x	SPAdes v. 2.1	no	no	209	5427092	50.2147	5697	no	no	no	1997	Canada	Canada	no	no	no	Human, Homo sapiens	no	no	no	no	no	no	no	no	no	no	no	no	no
562.9975	Escherichia coli strain sheep27	no	562	WGS	strain sheep27	no	no	no	2016-04-08T00:00:00Z	no	PRJNA307142	SAMN04376836	GCF_001616665.1	LVPW00000000	no	Institute Of Microbiology Chinese Academy of Sciences	no	Illumina Hiseq2000	200x	SOAPdenovo v. 2.04	no	no	126	5362915	50.47	5581	no	feces	no	2013	China	China:Qinghai	no	no	no	Sheep, Ovis aries	no	no	no	no	no	no	no	no	no	no	C	no	no
754090.3	Escherichia coli STEC_S1191	Escherichia coli STEC_S1191	754090	WGS	STEC_S1191	no	no	no	2011-09-01T00:00:00Z	no	PRJNA48287	SAMN00016457	GCA_000225225.2	AFEA00000000	-	Institute for Genome Sciences	WGS	no	no	no	0	0	39	5145311	50.7	5074	5129	no	no	no	no	no	no	no	no	no	no	no	no	no	no	no	no	no	no	no	no	no	no
562.19425	Escherichia coli strain F2_85	no	562	WGS	strain F2_85	no	no	no	2017-09-06T00:00:00Z	no	PRJEB21464	SAMEA104140564	GCA_900196345.1	FZIY00000000	no	Ausgem	no	no	no	no	no	no	75	5196640	50.79	5303	no	Pig rectal swab	no	2007	no	no	no	no	no	Pig, Sus scrofa	no	no	no	no	no	no	no	no	no	no	no	no	no
562.22194	Escherichia coli strain MOD1-EC6185	no	562	WGS	strain MOD1-EC6185	O170:H21	no	no	2017-10-13T00:00:00Z	no	PRJNA230969	SAMN04902871	GCA_002546815.1	NNYI01000000	no	FDA/CFSAN	no	Illumina NextSeq 500	41.2x	SPAdes v. 3.8.2	no	no	108	5295023	50.61	5364	no	feces	no	2013-06-12	USA	USA:PA	no	no	no	avian	no	no	no	no	no	no	no	no	no	no	no	no	no
562.9984	Escherichia coli strain sheep36	no	562	WGS	strain sheep36	no	no	no	2016-04-08T00:00:00Z	no	PRJNA307142	SAMN04376845	GCF_001616855.1	LVQF00000000	no	Institute Of Microbiology Chinese Academy of Sciences	no	Illumina Hiseq2000	200x	SOAPdenovo v. 2.04	no	no	53	4857669	50.7	4813	no	feces	no	2013	China	China:Qinghai	no	no	no	Sheep, Ovis aries	no	no	no	no	no	no	no	no	no	no	C	no	no
562.7348	Escherichia coli strain 740_ECOL	no	562	WGS	strain 740_ECOL	no	no	no	2015-07-10T00:00:00Z	no	PRJNA267549	SAMN03197946	GCF_001058225.1	JUUY01000000	no	University of Washington	no	Illumina HiSeq	16x	ABYSS v. 1.3.5	no	no	128	4676980	50.53	4563	no	no	no	no	USA	USA: WA	no	no	no	Human, Homo sapiens	no	no	no	no	no	no	no	no	no	no	no	no	no
562.13662	Escherichia coli strain 639	no	562	WGS	strain 639	no	no	no	2016-12-08T00:00:00Z	no	PRJNA349231	SAMN05928937	GCF_001893305.1	MOIE00000000	no	College of Veterinary Medicine,China Agricultural University	no	Illumina HiSeq	200.0x	CLC NGS Cell v. 9.0	no	no	168	5101263	50.44	5374	5086	from chicken commercial farm	no	2015-05	China	China: Shandong	no	no	no	fly	no	no	no	no	no	no	no	no	no	no	no	no	no
562.17721	Escherichia coli strain AR_0137	no	562	Complete	strain AR_0137	no	no	no	2017-06-20T00:00:00Z	no	PRJNA292902	SAMN04014978	no	CP021879,CP021880,CP021881,CP021882	no	Centers for Disease Control and Prevention	no	PacBio RSII	87x	canu v. 1.3	1	3	4	5085165	50.83	5306	5165	no	no	no	no	no	no	no	no	no	no	no	no	no	no	no	Resistant;Not defined;Susceptible	no	no	no	no	no	no
562.18822	Escherichia coli strain MOD1-EC5489	no	562	WGS	strain MOD1-EC5489	no	no	no	2017-07-25T00:00:00Z	no	PRJNA230969	SAMN05440330	GCA_002229985.1	NLNZ00000000	no	FDA/CFSAN	no	Illumina NextSeq 500	52.8x	SPAdes v. 3.8.2	no	no	333	5123630	50.64	5416	no	Water	no	14-Nov-1993	USA	USA:NY	no	no	no	no	no	no	no	no	no	no	no	no	no	no	no	no	no
562.30699	Escherichia coli strain A431	no	562	WGS	strain A431	no	no	no	2018-07-09T00:00:00Z	no	PRJNA400107	SAMN07556616	GCA_003301035.1	NRWA01000000	no	China Agricultural University	no	Illumina HiSeq	100x	SPAdes v. 3.9.0	no	no	168	4899458	50.7053	4924	no	feces	no	2016-09	China	China	no	no	no	Human, Homo sapiens	no	no	no	no	no	no	no	no	no	no	no	no	no
562.34078	Escherichia coli strain S260	no	562	WGS	strain S260	O1:K1	no	no	2018-09-13T00:00:00Z	no	PRJNA488427	SAMN09932974	GCA_003570565.1	QWNJ01000000	no	Hopital Robert-Debre, APHP	no	Illumina MiSeq	43.62x	SPAdes v. 8.0.2	no	no	299	5095123	50.5663	5584	5470	cerebrospinal fluid	no	2003	France	France: Limoges	no	no	no	Human, Homo sapiens	no	no	meningitis	no	no	no	no	no	no	no	no	no	no
562.5374	Escherichia coli blood-09-0428	no	562	WGS	blood-09-0428	no	no	no	2014-11-13T00:00:00Z	25373147	PRJNA248737	SAMN02801843	GCA_000782195.1	JSRO00000000	-	University of Washington	no	Illumina HiSeq	46x	ABYSS v. 1.3.5	no	no	113	5484669	50.61	5470	0	blood from patient with bacteremia	no	2009	USA	USA: WA	no	no	no	Human, Homo sapiens	no	no	no	no	no	no	no	no	no	no	no	no	no
1444210.3	Escherichia coli 2-474-04_S4_C1	no	1444210	WGS	2-474-04_S4_C1	no	no	no	2014-06-27T00:00:00Z	no	PRJNA233867	SAMN02680132	GCA_000713685.1	JOSL00000000	-	IGS	no	Illumina	104.3x	MaSuRCA v. 2.0.3.1	no	no	94	5039270	50.8	4844	4906	feces	no	2009	Tanzania	Tanzania	no	no	no	Human, Homo sapiens	no	no	no	no	no	no	no	no	no	no	no	no	no
1328449.3	Escherichia coli BIDMC 38	Escherichia coli BIDMC 38	1328449	WGS	BIDMC 38	no	no	no	2013-10-30T00:00:00Z	no	PRJNA202050	SAMN02138669	GCA_000492255.1	AYHU00000000	-	Broad Institute	WGS	Illumina	146.0x	allpaths v. R46923	0	0	34	5249867	50.8	5213	4941	Missing; Blood	no	8/1/12	United States	Boston, MA, USA	no	no	no	Human, Homo sapiens	no	no	no	no	no	collection service:MED	Resistant;Susceptible	no	no	no	no	no	no
562.16259	Escherichia coli strain UMDKSU-2014-5-58F	no	562	WGS	strain UMDKSU-2014-5-58F	no	no	no	2017-03-03T00:00:00Z	no	PRJNA342435	SAMN06220082	GCA_002015825.1	MVMB00000000	no	no	no	no	no	no	no	no	258	5381396	50.61	5693	no	feces of feedlot cattle	no	2014-06-04	USA	USA: NE	no	no	no	Cow, Bos taurus	no	no	no	no	no	no	no	no	no	no	no	no	no
562.25266	Escherichia coli strain MOD1-EC6779	no	562	WGS	strain MOD1-EC6779	O153:H2	no	no	2017-10-11T00:00:00Z	no	PRJNA230969	SAMN04992127	GCA_002521845.1	NORX01000000	no	FDA/CFSAN	no	Illumina NextSeq 500	37.8x	SPAdes v. 3.8.2	no	no	216	5106140	50.57	5269	no	intestine	no	10-Feb-1994	Zambia	Zambia	no	no	no	Human, Homo sapiens	no	no	no	no	no	no	no	no	no	no	no	no	no
562.21046	Escherichia coli strain MOD1-EC268	no	562	WGS	strain MOD1-EC268	O143	no	no	2017-10-06T00:00:00Z	no	PRJNA230969	SAMN05591515	GCA_002467115.1	NJNA01000000	no	FDA/CFSAN	no	Illumina NextSeq 500	62.0x	SPAdes v. 3.8.2	no	no	341	5035106	50.49	5232	no	no	no	2015	United States	United States	no	no	no	no	no	no	no	no	no	no	no	no	no	no	no	no	no
562.52732	Escherichia coli strain SL112	no	562	Complete	strain SL112	no	no	no	2019-11-15T00:00:00Z	31612993	PRJNA556987	SAMN12385930	GCA_009664185.1	CP043486	no	University of Florida	no	ABI3730	1.0x	CLC NGS Cell v. 6.8.1	1	no	1	4789695	50.8582	4765	4569	no	no	25-oct-2015	USA	USA: University of Florida	no	no	no	no	no	no	no	no	no	no	no	no	no	no	no	no	no
562.6976	Escherichia coli strain S7005	no	562	WGS	strain S7005	no	no	no	2014-05-14T00:00:00Z	24926061	PRJNA242754	SAMN02709451	GCF_000690985.1	JICG01000000	no	University of Maryland, School of Medicine	no	Illumina HiSeq 2000	>100x	Velvet v. 1.1.04	no	no	194	5438315	50.61	5684	no	feces	no	no	Kenya	Kenya	no	no	env_biome:human gut	Human, Homo sapiens	no	no	no	no	no	no	no	no	no	no	no	no	no
244319.173	Escherichia coli O26:H11 strain PV484	no	244319	WGS	O26:H11 strain PV484	O26:H11	no	no	2017-10-25T00:00:00Z	no	PRJDB5571	SAMD00075912	GCA_002766775.1	BEPY01000000	no	Microbiology, Graduate School of Medical Sciences, Kyushu University	no	Illumina HiSeq 2000	99.42x	Platanus v. 1.1.0	no	no	300	5526742	50.4	5962	no	patients with symptoms	isolated from patients with symptoms in Japan from 1994 to 2011	1998	Japan	Japan:Osaka	no	no	no	Human, Homo sapiens	no	no	no	no	no	no	no	no	no	no	no	no	no
562.23215	Escherichia coli O6:H5 strain ECO0838	no	562	WGS	ECO0838	no	no	BSAC	no	28720578	PRJEB4681	ERS357555	no	no	no	no	no	Illumina HiSeq 2000	no	no	no	no	80	5062726	50.61	4992	no	no	no	no	United Kingdom	no	no	no	no	Human, Homo sapiens	no	no	no	no	no	no	Resistant;Intermediate;Susceptible	no	no	no	no	no	no
562.23817	Escherichia coli O17:H18 strain ECO1212	no	562	WGS	ECO1212	no	no	BSAC	no	28720578	PRJEB4681	ERS358163	no	no	no	no	no	Illumina HiSeq 2000	no	no	no	no	125	5135967	50.67	5096	no	no	no	no	United Kingdom	no	no	no	no	Human, Homo sapiens	no	no	no	no	no	no	Susceptible;Resistant	no	no	no	no	no	no
562.66851	Escherichia coli strain RM9872-C1	no	562	Complete	strain RM9872-C1	O145:H28	no	no	2020-09-16T00:00:00Z	no	PRJNA483500	SAMN07977663	GCA_014607515.1	CP024659,CP024660	no	USDA, ARS, WRRC	no	PacBio	108.0x	HGAP v. v2.3	1	1	2	5475422	50.6942	5793	5625	no	no	no	USA	USA	no	no	no	Cow, Bos taurus	no	no	no	no	no	no	no	no	no	no	no	no	no
562.30451	Escherichia coli strain 748	no	562	WGS	strain 748	no	no	no	2018-07-09T00:00:00Z	no	PRJNA400107	SAMN08148423	GCA_003290575.1	PJFG01000000	no	China Agricultural University	no	Illumina HiSeq	100x	SPAdes v. 3.9.0	no	no	113	4999304	50.453	5033	no	feces	no	Sep-2016	China	China	no	no	no	Human, Homo sapiens	no	no	no	no	no	no	no	no	no	no	no	no	no
562.64238	Escherichia coli strain SY3626_hybrid	no	562	Complete	strain SY3626_hybrid	no	no	no	2020-07-26T00:00:00Z	no	PRJNA634220	SAMN15543098	GCA_013694345.1	CP059283,CP059285,CP059284,CP059287,CP059286	no	Chengdu institute for food and drug control	no	Oxford Nanopore MiniION; Illumina HiSeq	12.0x	Unicycler v. v. 0.4.8	1	4	5	5023885	50.6354	5156	4847	chicken meat	no	2020	China	China: Sichuan	no	no	no	no	no	no	no	no	no	no	no	no	no	no	no	no	no
562.13522	Escherichia coli strain SF-095	no	562	WGS	strain SF-095	no	no	no	2016-11-17T00:00:00Z	no	PRJNA294467	SAMN05607995	GCF_001881385.1	MKJI00000000	no	Santa Clara University	no	Illumina MiSeq	42.0x	Geneious v. R9	no	no	22	5073072	50.58	5173	4965	blood	isolated from bloodstream infections	2007-09-20	USA	USA:San Francisco	no	no	no	Human, Homo sapiens	male	no	sepsis	no	no	no	no	no	no	no	C	no	Bloodstream infection
562.19295	Escherichia coli strain KCJK4729	no	562	WGS	strain KCJK4729	no	no	no	2017-09-21T00:00:00Z	no	PRJNA298331	SAMN05363784	GCA_002324835.1	NTEP00000000	no	US Food and Drug Administration	no	Illumina MiSeq	54.0x	SPAdes v. 3.0	no	no	132	4734890	50.72	4884	4836	feces	no	10-Nov-2015	USA	USA: FL	no	no	no	no	no	no	no	no	no	no	no	no	no	no	C	no	no
562.22273	Escherichia coli strain 8_Esco_CA-NL	no	562	WGS	strain 8_Esco_CA-NL	no	no	no	2017-10-17T00:00:00Z	no	PRJNA352198	SAMN05977327	GCA_002573155.1	MPHW01000000	no	University Medical Center Groningen	no	Illumina MiSeq	65.0x	CLC NGS Cell v. 9.0.1	no	no	126	5245685	50.51	5530	5425	feces	no	2012	Netherlands	Netherlands	no	no	no	Human, Homo sapiens	no	no	no	no	no	no	no	no	no	no	no	no	no
562.15169	Escherichia coli strain 3.6-R4	no	562	WGS	strain 3.6-R4	no	no	no	2017-02-16T00:00:00Z	no	PRJNA335932	SAMN05567327	GCF_002002175.1	MOZU00000000	no	The University of Sydney	no	Illumina HiSeq	56.6x	SPAdes v. 3.8.2	no	no	170	4930092	50.66	5131	4868	feces	no	2010	Australia	Australia: Sydney	no	no	no	Human, Homo sapiens	no	no	no	no	no	no	no	no	no	no	no	no	no
562.21229	Escherichia coli strain MOD1-EC5163	no	562	WGS	strain MOD1-EC5163	no	no	no	2017-10-06T00:00:00Z	no	PRJNA230969	SAMN04279502	GCA_002474895.1	NOFR01000000	no	FDA/CFSAN	no	Illumina NextSeq 500	126.1x	SPAdes v. 3.8.2	no	no	203	5241142	50.45	5282	no	intestine	no	26-Oct-2007	USA	USA: NY	no	no	no	Human, Homo sapiens	no	no	no	no	no	no	no	no	no	no	no	no	no
562.33348	Escherichia coli strain MOD1-ECOR7	no	562	WGS	strain MOD1-ECOR7	no	no	no	2018-08-01T00:00:00Z	no	PRJNA230969	SAMN04158344	GCA_003334305.1	QOWS01000000	no	FDA/CFSAN	no	Illumina NextSeq 500	80.2x	SPAdes v. 3.8.2	no	no	90	4896746	50.7271	5052	4967	no	no	no	USA	USA: WA	no	no	no	Pongo (orangutan)	no	no	no	no	no	no	no	no	no	no	no	no	no
562.21459	Escherichia coli strain KL53	no	562	WGS	strain KL53	O18:H14	UPEC	no	2017-10-10T00:00:00Z	no	PRJNA411977	SAMN07692432	GCA_002494365.1	NXEL01000000	no	Comenius University in Bratislava	no	Illumina MiSeq	71.0x	SPAdes v. 3.10.1	no	no	170	5083632	50.75	5447	5329	no	no	1990	Slovakia	Slovakia: Department of Urology, University Hospital, Bratislava	no	no	no	Human, Homo sapiens	no	no	urinary tract infections	no	no	no	no	no	no	no	no	no	no
562.31391	Escherichia coli strain VREC0631	no	562	WGS	strain VREC0631	no	no	no	2018-06-18T00:00:00Z	no	PRJEB8774	SAMEA3484440	GCA_900482185.1	UDHD01000000	no	SC	no	no	no	no	no	no	66	4868917	50.5701	4829	4510	feces	no	2015	United Kingdom	United Kingdom	no	no	no	Chicken, Gallus gallus	no	no	no	no	no	host_health_state:carriage	no	no	no	no	no	no	no
562.34327	Escherichia coli strain NCTC9028	no	562	WGS	strain NCTC9028	O28 : K73 : H-	no	NCTC:9028	2018-06-16T00:00:00Z	no	PRJEB6403	SAMEA3672877	GCA_900450305.1	UASI01000000	no	SC	no	no	no	no	no	no	14	5247991	50.7599	5444	5044	not available: to be reported later	no	1900/1952	no	no	no	no	no	no	no	no	no	no	no	host_health_state:not available: to be reported later	no	no	no	no	no	no	no
562.22568	Escherichia coli O25:H1 strain ECO0143	no	562	WGS	ECO0143	no	no	CUH	no	28720578	PRJEB4681	ERS356882	no	no	no	no	no	Illumina HiSeq 2000	no	no	no	no	88	5072339	50.57	5061	no	no	no	no	United Kingdom	no	no	no	no	Human, Homo sapiens	no	no	no	no	no	no	Susceptible;Intermediate	no	no	no	no	no	no
244319.23	Escherichia coli O26:H11 strain TC3273	no	244319	WGS	O26:H11 strain TC3273	O26:H11	no	no	2017-10-25T00:00:00Z	no	PRJDB5571	SAMD00075742	GCA_002734805.1	BEJK01000000	no	Microbiology, Graduate School of Medical Sciences, Kyushu University	no	Illumina HiSeq 2000	72.2572x	Platanus v. 1.1.0	no	no	280	5526894	50.3	5901	no	patients with symptoms	isolated from patients with symptoms in Japan from 1994 to 2011	1991	United States	United States	no	no	no	Cow, Bos taurus	no	no	no	no	no	no	no	no	no	no	no	no	no
562.28721	Escherichia coli strain 00-3076	no	562	Complete	strain 00-3076	O113:H21	STEC	no	2018-03-26T00:00:00Z	no	PRJNA218110	SAMN08579602	GCA_003018355.1	CP027584,CP027585	no	CDC	no	PacBio	186.121x	HGAP v. 3	1	1	2	5158555	50.7725	5135	no	urine	no	2000	no	no	no	no	no	Human, Homo sapiens	no	no	no	no	no	no	no	no	no	no	no	no	no
562.63087	Escherichia coli strain SC434	no	562	Complete	strain SC434	no	no	no	2020-06-17T00:00:00Z	no	PRJEB36951	SAMEA6595225	GCA_902810315.1	LR778142	no	MASSEY UNIVERSITY	no	no	no	no	1	0	1	4658197	50.6073	4548	no	Soil	no	no	USA	USA	no	no	no	no	no	no	no	no	no	no	no	no	no	no	no	no	no
244319.243	Escherichia coli O26:H11 strain KS32	no	244319	WGS	O26:H11 strain KS32	O26:H11	no	no	2017-10-25T00:00:00Z	no	PRJDB5571	SAMD00075990	GCA_002769175.1	BESY01000000	no	Microbiology, Graduate School of Medical Sciences, Kyushu University	no	Illumina MiSeq	44.936x	Platanus v. 1.1.0	no	no	170	5549566	50.5	5889	no	patients with symptoms	isolated from patients with symptoms in Japan from 1994 to 2011	2013	Japan	Japan:Kagoshima	no	no	no	Cow, Bos taurus	no	no	no	no	no	no	no	no	no	no	no	no	no
562.31191	Escherichia coli strain VREC0538	no	562	WGS	strain VREC0538	no	no	no	2018-06-18T00:00:00Z	no	PRJEB8774	SAMEA3753068	GCA_900480155.1	UCZN01000000	no	SC	no	no	no	no	no	no	56	5030370	50.3983	5028	4688	feces	no	2015	United Kingdom	United Kingdom	no	no	no	Chicken, Gallus gallus	no	no	no	no	no	host_health_state:carriage	no	no	no	no	no	no	no
562.30887	Escherichia coli strain TUM18681	no	562	WGS	strain TUM18681	no	no	no	2018-06-29T00:00:00Z	no	PRJDB7087	SAMD00126506	GCA_003304895.1	BGVM01000000	no	Toho University	no	illumina MiSeq	20.6x	SPAdes v. 3.11	no	no	151	5159468	50.758	5232	no	no	no	2016-12-15	Japan	Japan	no	no	no	Human, Homo sapiens	no	no	no	no	no	no	no	no	no	no	no	no	no
562.16315	Escherichia coli strain SF-383	no	562	WGS	strain SF-383	no	no	no	2017-03-15T00:00:00Z	no	PRJNA294467	SAMN05560413	GCA_002029035.1	MDGF00000000	no	no	no	no	no	no	no	no	29	5160088	50.54	5362	5102	blood	no	2009-12-11	USA	USA: San Francisco	no	no	no	Human, Homo sapiens	no	no	no	no	no	no	no	no	no	no	no	no	no
562.30158	Escherichia coli strain Win2013_WWKa_OUT_1	no	562	WGS	strain Win2013_WWKa_OUT_1	no	no	no	2018-05-21T00:00:00Z	no	PRJNA380388	SAMN06641931	GCA_003144835.1	NBBT01000000	no	BIOTEC	no	Illumina MiSeq	10.0x	ABySS v. 1.5.2	no	no	94	4707623	50.7957	4628	no	wastewater outflow	no	17-Dec-2013	Germany	Germany: Dresden-Kaditz	no	no	no	no	no	no	no	no	no	no	no	no	no	no	no	no	no
1126893.3	Escherichia coli C295_10	Escherichia coli C295_10	1126893	WGS	C295_10	no	no	no	2013-08-13T00:00:00Z	no	PRJNA79245	SAMN02435939	GCA_000446385.1	AIAR00000000	-	IGS	WGS	Illumina HiSeq 2000	196x	Velvet v. 1.1.04	0	0	129	4669908	50.6	4564	0	stool sample	no	no	Denmark	Denmark	no	no	no	Human, Homo sapiens	no	no	no	no	no	no	no	Rod-shaped	no	no	no	no	no
562.28538	Escherichia coli strain HT2012118	no	562	WGS	strain HT2012118	no	no	no	2018-03-06T00:00:00Z	27924811	PRJNA277244	SAMN03388562	GCA_002973035.1	JZQN01000000	no	National institute for communicable disease control and prevention	no	Illumina GAIIx	40.0x	Velvet v. April 2014	no	no	81	4834003	50.7192	4761	no	animal	no	2012	China	China	no	no	no	no	no	no	no	no	no	no	no	no	no	no	no	no	no
562.9826	Escherichia coli strain STEC 370	no	562	WGS	strain STEC 370	O111:H8	STEC	no	2016-04-04T00:00:00Z	no	PRJNA285020	SAMN04002610	GCF_001608055.1	LOCU00000000	no	University of Groningen, University Medical Center Groningen	no	Illumina MiSeq	72.0x	CLC NGS Cell v. 7.0.3	no	no	251	5562729	50.33	6135	5652	feces	no	Jul-2013	Netherlands	Netherlands	no	no	no	Human, Homo sapiens	female	67	Diarrhoea	no	no	no	no	no	no	no	C	no	no
562.67018	Escherichia coli strain AML001_ev03	no	562	Complete	strain AML001_ev03	no	no	no	2020-10-08T00:00:00Z	no	PRJNA666010	SAMN16090674	GCA_014863625.1	CP062239	no	Boston University	no	Illumina NextSeq	50x	breseq v. 0.35.1	1	0	1	4631469	50.7787	4507	no	not applicable	isolate from each separate evolution experiment and the parent strains are provided here	06-Aug-2020	USA	USA: Boston	no	no	no	no	no	no	no	no	no	no	no	no	no	no	no	no	no
562.33754	Escherichia coli strain LMR3173	no	562	WGS	strain LMR3173	no	no	no	2018-08-14T00:00:00Z	no	PRJNA475263	SAMN09399360	GCA_003389095.1	QLKH01000000	no	INSERM	no	Illumina HiSeq	50x	SPAdes v. 3.10.1	no	no	135	5184406	50.663	5256	no	feces	no	2004	France	France: Paris	no	no	no	Human, Homo sapiens	no	no	carriage	no	no	no	no	no	no	no	no	no	no
562.31415	Escherichia coli strain VRES0674	no	562	WGS	strain VRES0674	no	no	no	2018-06-18T00:00:00Z	no	PRJEB8776	SAMEA3485104	GCA_900482445.1	UDIO01000000	no	SC	no	no	no	no	no	no	101	5426330	50.6036	5556	5087	meat	no	2015	United Kingdom	United Kingdom	no	no	no	Turkey, Meleagris gallopavo	no	no	no	no	no	no	no	no	no	no	no	no	no
562.33255	Escherichia coli strain GER_CD71_1507_Eco_079	no	562	WGS	strain GER_CD71_1507_Eco_079	no	no	no	2018-07-15T00:00:00Z	no	PRJNA433857	SAMN08519280	GCA_003322795.1	PUQW01000000	no	Northern Arizona University	no	Illumina NextSeq	49x	SPAdes v. 3.10.1	no	no	158	5041714	50.6515	5354	5238	private dog fecal sample	no	20-Jul-2015	Germany	Germany	no	no	no	Dog, Canis lupus familiaris	no	no	no	no	no	no	no	no	no	no	no	no	no
562.77530	Escherichia coli strain B185 / O148:H10 / fimH562 / 3577 (ST Warwick) strain B185 / O148:H10 / fimH562 / 3577 (ST Warwick) strain B185 / O148:H10 / fimH562 / 3577 (ST Warwick)	no	562	Complete	strain B185 / O148:H10 / fimH562 / 3577 (ST Warwick) strain B185 / O148:H10 / fimH562 / 3577 (ST Warwick) strain B185 / O148:H10 / fimH562 / 3577 (ST Warwick)	no	no	no	2021-07-06T00:00:00Z	no	PRJEB39628	SAMEA8952621	GCA_910664785.1	OU349838	no	UMR 1137 IAME	no	no	no	no	1	0	1	5156958	50.595	5010	no	phylogroupE	no	2001	Australia	Australia	no	no	no	Turdus merula	no	no	no	no	no	host_health_state:healthy	no	no	no	no	no	no	no
562.19211	Escherichia coli strain 1283	no	562	Complete	strain 1283	no	no	no	2017-09-18T00:00:00Z	no	PRJNA402083	SAMN07618124	GCA_002310735.1	CP023371,CP023372,CP023374,CP023373,CP023375,CP023376	no	The Roslin Institute	no	PacBio	20x	De-novo v. Celera Assembler 8.5	1	5	6	4920052	50.75	5103	5032	urinary tract infections	isolated from urinary tract infections in dogs	2002	United Kingdom	United Kingdom: Scotland, Edinburgh	no	no	no	Dog, Canis lupus familiaris	no	no	no	no	no	no	no	no	no	no	no	no	Urinary tract infection
404399.13	Escherichia coli O26 strain NIID132265	no	404399	WGS	O26 strain NIID132265	O26	no	no	2018-03-21T00:00:00Z	no	PRJDB5136	SAMD00064354	GCA_003113715.1	BDIG01000000	no	National Institute of Infectious Diseases	no	Illumina MiSeq	82.36X	A5-miseq v. 20150522	no	no	207	5564174	50.4308	6037	no	no	no	2013	Japan	Japan	no	no	env_biome:not applicable	Human, Homo sapiens	no	no	no	no	no	no	no	Bacilli	no	no	no	Facultative	no
EC245	Escherichia coli	Escherichia coli	no	no	no	no	no	no	no	no	no	no	no	no	no	no	no	no	no	no	no	no	no	no	no	no	no	no	no	no	no	no	no	no	no	no	no	no	no	no	no	no	no	no	no	no	no	no	no
562.58149	Escherichia coli strain 124	no	562	Complete	strain 124	no	no	no	2020-02-09T00:00:00Z	no	PRJNA604100	SAMN13951920	GCA_010365465.1	CP048344,CP048345,CP048346,CP048347,CP048348	no	University of Zurich	no	Oxford Nanopore/illumina minniseq	80x	unicycler v. 0.4.8	1	4	5	4910586	50.5855	4958	4644	environment	isolated and completely sequenced	2019	Switzerland	Switzerland	no	no	no	no	no	no	no	no	no	no	no	no	no	no	no	no	no
562.29018	Escherichia coli strain WCHEC005784	no	562	Complete	strain WCHEC005784	no	no	no	2018-04-16T00:00:00Z	no	PRJNA418674	SAMN06209728	GCA_003051985.1	CP028578,CP028575,CP028576,CP028577	no	West China Hospital, Sichuan University	no	Illumina HiSeq; MinION	200.0x	Unicycler v. 0.4.4	1	3	4	4973401	50.7531	5166	5086	Rectal swab	no	2014-08	China	China: Sichuan: Chengdu	no	no	no	Human, Homo sapiens	no	no	no	no	no	no	no	no	no	no	no	no	no
562.30628	Escherichia coli strain TUM18563	no	562	WGS	strain TUM18563	no	no	no	2018-06-29T00:00:00Z	no	PRJDB7087	SAMD00126388	GCA_003298435.1	BGQY01000000	no	Toho University	no	illumina MiSeq	31.1x	SPAdes v. 3.11	no	no	131	5143036	50.6324	5159	no	no	no	2016-12-15	Japan	Japan	no	no	no	Human, Homo sapiens	no	no	no	no	no	no	no	no	no	no	no	no	no
562.16287	Escherichia coli strain UMDKSU-2013-3-164B	no	562	WGS	strain UMDKSU-2013-3-164B	no	no	no	2017-03-03T00:00:00Z	no	PRJNA342435	SAMN06159498	GCA_002016385.1	MVNI00000000	no	no	no	no	no	no	no	no	163	5313146	50.47	5478	no	feces of feedlot cattle	no	2013-07-02	USA	USA: NE	no	no	no	Cow, Bos taurus	no	no	no	no	no	no	no	no	no	no	no	no	no
GN02337	Escherichia coli	Escherichia coli	no	no	no	no	no	no	no	no	no	no	no	no	no	no	no	no	no	no	no	no	no	no	no	no	no	no	no	no	no	no	no	no	no	no	no	no	no	no	no	no	no	no	no	no	no	no	no
562.23640	Escherichia coli O8:H21 strain ECO1367	no	562	WGS	ECO1367	no	no	BSAC	no	28720578	PRJEB4681	ERS357986	no	no	no	no	no	Illumina HiSeq 2000	no	no	no	no	88	4739487	50.61	4728	no	no	no	no	United Kingdom	no	no	no	no	Human, Homo sapiens	no	no	no	no	no	no	Resistant;Susceptible	no	no	no	no	no	no
562.30791	Escherichia coli strain TUM18664	no	562	WGS	strain TUM18664	no	no	no	2018-06-29T00:00:00Z	no	PRJDB7087	SAMD00126489	GCA_003302995.1	BGUV01000000	no	Toho University	no	illumina MiSeq	20.4x	SPAdes v. 3.11	no	no	115	5205940	50.7353	5281	no	no	no	2016-10-21	Japan	Japan	no	no	no	Human, Homo sapiens	no	no	no	no	no	no	no	no	no	no	no	no	no
562.9842	Escherichia coli strain STEC 3084	no	562	WGS	strain STEC 3084	O91:H14	STEC	no	2016-04-04T00:00:00Z	no	PRJNA285020	SAMN04002709	GCF_001609255.1	LPUJ00000000	no	University of Groningen, University Medical Center Groningen	no	Illumina MiSeq	58.0x	CLC NGS Cell v. 7.0.3	no	no	118	5346466	50.84	5661	5261	feces	no	Mar-2014	Netherlands	Netherlands	no	no	no	Human, Homo sapiens	male	no	Diarrhoea	no	no	no	no	no	no	no	C	no	no
562.23564	Escherichia coli O1:H7 strain ECO1266	no	562	WGS	ECO1266	no	no	BSAC	no	28720578	PRJEB4681	ERS357910	no	no	no	no	no	Illumina HiSeq 2000	no	no	no	no	75	5067981	50.57	5162	no	no	no	no	United Kingdom	no	no	no	no	Human, Homo sapiens	no	no	no	no	no	no	Susceptible	no	no	no	no	no	no
562.30788	Escherichia coli strain A34	no	562	WGS	strain A34	no	no	no	2018-07-09T00:00:00Z	no	PRJNA400107	SAMN07556537	GCA_003302915.1	NRZB01000000	no	China Agricultural University	no	Illumina HiSeq	100x	SPAdes v. 3.9.0	no	no	113	4858345	50.6365	4776	no	feces	no	2016-07	China	China	no	no	no	Human, Homo sapiens	no	no	no	no	no	no	no	no	no	no	no	no	no
562.20811	Escherichia coli strain MOD1-EC1551	no	562	WGS	strain MOD1-EC1551	no	no	no	2017-10-05T00:00:00Z	no	PRJNA230969	SAMN05591713	GCA_002461885.1	NJVR01000000	no	FDA/CFSAN	no	Illumina NextSeq 500	36.3x	SPAdes v. 3.8.2	no	no	177	4792121	50.68	4934	no	feces	no	1996	Guinea-Bissau	Guinea-Bissau	no	no	no	Human, Homo sapiens	no	no	no	no	no	no	no	no	no	no	no	no	no
GCF_003667405.1	Escherichia coli	Escherichia coli	562	Complete	W2-5	no	no	no	no	no	PRJNA224116	SAMN10230267	GCF_003667405.1	no	no	no	no	no	no	no	no	no	no	no	no	no	no	no	no	no	no	no	no	no	no	no	no	no	no	no	no	no	no	no	no	no	no	no	no
562.22012	Escherichia coli strain MOD1-EC6112	no	562	WGS	strain MOD1-EC6112	O45:H19	no	no	2017-10-13T00:00:00Z	no	PRJNA230969	SAMN05439504	GCA_002536505.1	NMJV01000000	no	FDA/CFSAN	no	Illumina NextSeq 500	20.5x	SPAdes v. 3.8.2	no	no	263	5022721	50.6	5165	no	Intestine-Large	no	2011-12-23	USA	USA:CO	no	no	no	Pig, Sus scrofa	no	no	no	no	no	no	no	no	no	no	no	no	no
562.9739	Escherichia coli strain 105454	no	562	WGS	strain 105454	no	no	no	2016-03-29T00:00:00Z	no	PRJNA261239	SAMN03076173	GCF_001601655.1	LOJL00000000	no	Miami University	no	Illumina MiSeq	16.0x	CLC NGS Cell v. 8.5.1	no	no	101	5335253	50.68	5432	5051	Urine	no	2008-04-12	USA	USA: Fort Sam, Houston	no	no	no	Human, Homo sapiens	no	no	Infection	no	no	no	no	no	no	no	no	no	no
ELI_238	Escherichia coli	Escherichia coli	no	no	no	no	no	no	no	no	no	no	no	no	no	no	no	no	no	no	no	no	no	no	no	no	no	no	no	no	no	no	no	no	no	no	no	no	no	no	no	no	no	no	no	no	no	no	no
562.28407	Escherichia coli strain 8FA	no	562	Complete	8FA	no	no	no	2018-02-01T00:00:00Z	no	PRJNA430697	SAMN08380020	GCA_002953755.1	CP026344	no	University of Texas at Austin	no	illumina	100x	unknown v. not applicable	1	no	1	4651849	50.805	4538	no	no	no	no	no	no	no	no	no	no	no	no	no	no	no	no	no	no	no	no	no	no	no
562.30240	Escherichia coli strain Aut2013_WWKa_ALT_59	no	562	WGS	strain Aut2013_WWKa_ALT_59	no	no	no	2018-05-21T00:00:00Z	no	PRJNA380388	SAMN06641784	GCA_003146465.1	NBKY01000000	no	BIOTEC	no	Illumina MiSeq	10.0x	ABySS v. 1.5.2	no	no	160	5144190	50.6441	5234	no	wastewater inflow	no	14-Oct-2013	Germany	Germany: Dresden-Kaditz	no	no	no	no	no	no	no	no	no	no	no	no	no	no	no	no	no
562.31324	Escherichia coli strain VRES0543	no	562	WGS	strain VRES0543	no	no	no	2018-06-18T00:00:00Z	no	PRJEB8776	SAMEA3752742	GCA_900481485.1	UDEM01000000	no	SC	no	no	no	no	no	no	76	5253210	50.7314	5293	4929	feces	no	2015	United Kingdom	United Kingdom	no	no	no	Turkey, Meleagris gallopavo	no	no	no	no	no	host_health_state:carriage	no	no	no	no	no	no	no
562.30626	Escherichia coli strain TUM18561	no	562	WGS	strain TUM18561	no	no	no	2018-06-29T00:00:00Z	no	PRJDB7087	SAMD00126386	GCA_003298375.1	BGQW01000000	no	Toho University	no	illumina MiSeq	37.2x	SPAdes v. 3.11	no	no	216	5149064	50.7286	5246	no	no	no	2016-11-28	Japan	Japan	no	no	no	Human, Homo sapiens	no	no	no	no	no	no	no	no	no	no	no	no	no
1055538.8	Escherichia coli O145 strain RM12522-C8	no	1055538	Complete	O145 strain RM12522-C8	no	no	no	2020-09-16T00:00:00Z	no	PRJNA483500	SAMN10887318	GCA_014607575.1	CP035767,CP035766	no	USDA, ARS, WRRC	no	PacBio RSII	69.54x	HGAP v. RS_HGAP Assembly.3	1	1	2	5505797	50.6804	5795	5414	feces	no	no	USA	USA: CA	no	no	no	Cow, Bos taurus	no	no	no	no	no	no	no	no	no	no	no	no	no
562.19603	Escherichia coli strain E705	no	562	WGS	strain E705	ON5	no	no	2017-06-07T00:00:00Z	no	PRJEB2796	SAMEA1317785	GCA_002207225.1	BDPS00000000	no	SC	no	Illumina HiSeq 2000	60x	Velevt v. 1.2.07	no	no	176	4800321	50.74	4798	no	feces	no	2001	Guatemala	Guatemala	no	no	no	Human, Homo sapiens	no	no	no	no	no	host_health_state:Carriage	no	no	no	no	no	no	no
562.16426	Escherichia coli strain HB-Coli0	no	562	Complete	strain HB-Coli0	no	no	no	2017-05-01T00:00:00Z	no	PRJNA383767	SAMN06819205	no	CP020933,CP020934,CP020935,CP020936	no	Agricultural University of Hebei Province	no	PacBio	300.0x	SMRT portal v. Version 3.2.0	1	3	4	5078176	50.7	5259	5152	intestine	no	2017-04-21	China	China: Baoding	no	no	no	Chicken, Gallus gallus	no	no	no	no	no	no	no	no	no	no	no	no	no
562.18686	Escherichia coli strain MOD1-EC5661	no	562	WGS	strain MOD1-EC5661	O175:H21	no	no	2017-07-25T00:00:00Z	no	PRJNA230969	SAMN05452862	GCA_002227275.1	NLIY00000000	no	FDA/CFSAN	no	Illumina MiSeq	43.1x	SPAdes v. 3.8.2	no	no	119	4775689	50.74	4714	no	feces	no	18-Jul-1980	USA	USA:CO	no	no	no	Cow, Bos taurus	no	no	no	no	no	no	no	no	no	no	no	no	no
562.13701	Escherichia coli strain 571	no	562	WGS	strain 571	no	no	no	2016-12-08T00:00:00Z	no	PRJNA349231	SAMN05928979	GCF_001894075.1	MOJU00000000	no	College of Veterinary Medicine,China Agricultural University	no	Illumina HiSeq	200.0x	CLC NGS Cell v. 9.0	no	no	143	5124530	50.65	5316	5054	legs and breast from supermarket	no	2015-02	China	China: Shandong	no	no	no	Chicken, Gallus gallus	no	no	no	no	no	no	no	no	no	no	no	no	no
562.19309	Escherichia coli strain KCJK5108	no	562	WGS	strain KCJK5108	no	no	no	2017-09-21T00:00:00Z	no	PRJNA298331	SAMN05410056	GCA_002326995.1	NTEV00000000	no	US Food and Drug Administration	no	Illumina MiSeq	49.0x	SPAdes v. 3.0	no	no	207	5402949	50.63	5868	5685	feces	no	01-Dec-2015	USA	USA: FL	no	no	no	no	no	no	no	no	no	no	no	no	no	no	C	no	no
83334.491	Escherichia coli O157:H7 strain Z887	no	83334	Complete	O157:H7 strain Z887	O157:H7	STEC	no	2021-03-04T00:00:00Z	no	PRJNA666790	SAMN16327589	GCA_017165315.1	CP062761,CP062762	no	United State Department of Agriculture	no	PacBio RSII	171.56585192349294x	HGAP v. 3	1	1	2	5625781	50.5021	5856	5446	Bovine Faeces	no	2002	United Kingdom	United Kingdom	no	no	no	no	no	no	no	no	no	no	no	no	no	no	no	no	no
562.20981	Escherichia coli strain MOD1-EC689	no	562	WGS	strain MOD1-EC689	O2:K5:H-	no	no	2017-10-06T00:00:00Z	no	PRJNA230969	SAMN05591540	GCA_002465815.1	NJKV01000000	no	FDA/CFSAN	no	Illumina NextSeq 500	30.8x	SPAdes v. 3.8.2	no	no	224	5191493	50.59	5244	no	blood	no	1985	USA	USA: WA	no	no	no	Human, Homo sapiens	no	no	no	no	no	no	no	no	no	no	no	no	no
1281254.3	Escherichia coli UMEA 3609-1	Escherichia coli UMEA 3609-1	1281254	WGS	UMEA 3609-1	no	no	no	2013-08-28T00:00:00Z	no	PRJNA186357	SAMN01885966	GCA_000461415.1	AWDP00000000	-	Broad Institute	WGS	Illumina	141.0x	allpaths v. R46390	0	0	66	5166387	50.7	5163	4905	urine	UTI induced bacteremia	1996	Sweden	no	no	no	no	Human, Homo sapiens	no	no	no	no	no	no	no	no	no	no	no	no	Urinary tract infection (UTI);Bacteremia
1240771.3	Escherichia coli O104:H4 str. 11-02093	Escherichia coli O104:H4 str. 11-02093	1240771	WGS	O104:H4 str. 11-02093	no	no	no	2012-12-11T00:00:00Z	no	PRJNA174138	SAMN01141740	GCA_000320075.1	AMVU00000000	-	Broad Institute	WGS	Illumina	170.0x	allpaths v. R42411	0	0	38	5407289	50.62	5448	5139	no	no	no	no	no	no	no	no	no	no	no	no	no	no	no	no	no	no	no	no	no	no
562.34187	Escherichia coli strain NCTC11111	no	562	WGS	strain NCTC11111	O45:K?:H23	no	NCTC:11111	2018-07-30T00:00:00Z	no	PRJEB6403	SAMEA3368280	GCA_900448675.1	UGAU01000000	no	SC	no	no	no	no	no	no	3	5092868	50.3435	4997	4656	not available: to be reported later	no	1900/1976	no	no	no	no	no	no	no	no	no	no	no	host_health_state:not available: to be reported later	no	no	no	no	no	no	no
562.17622	Escherichia coli strain H105	no	562	Complete	strain H105	no	no	no	2017-06-14T00:00:00Z	no	PRJNA387731	SAMN07162922	no	CP021454,CP021871	no	Institute of Medical Microbiology , Justus Liebig University Giessen	no	PacBio	86.0x	HGAP v. 2.3.0	1	1	2	5113241	50.78	5306	5212	vaginal swab	no	no	Germany	Germany	no	no	no	Homo sapiens; 55 year old	no	55 years	no	no	no	no	no	no	no	no	no	no	no
562.63083	Escherichia coli strain SC422	no	562	Complete	strain SC422	no	no	no	2020-06-17T00:00:00Z	no	PRJEB36951	SAMEA6595219	GCA_902810275.1	LR778143	no	MASSEY UNIVERSITY	no	no	no	no	1	0	1	5003951	50.6257	4953	no	Sediment	no	no	USA	USA	no	no	no	no	no	no	no	no	no	no	no	no	no	no	no	no	no
562.33184	Escherichia coli strain AVC4	no	562	WGS	strain AVC4	O78:H4	no	no	2018-07-14T00:00:00Z	no	PRJNA479542	SAMN09579957	GCA_003318875.1	QOED01000000	no	University of Technology, Sydney	no	Illumina HiSeq	43.44x	A5-miseq v. 20150522	no	no	218	5268068	50.5889	5710	5576	no	no	2007-01-19	Australia	Australia	no	no	no	poultry animal (variety unknown)	no	no	no	no	no	no	no	no	no	no	no	no	no
562.20553	Escherichia coli strain 37_Esco_HA-DE	no	562	WGS	strain 37_Esco_HA-DE	no	no	no	2017-10-04T00:00:00Z	29051750	PRJNA352198	SAMN05977363	GCA_002442325.1	NXOM01000000	no	University Medical Center Groningen	no	Illumina MiSeq	85.0x	CLC NGS Cell v. 9.0.1	no	no	108	5370809	50.42	5638	5514	rectal swab	no	2012	Germany	Germany	no	no	no	Human, Homo sapiens	no	no	no	no	no	no	no	no	no	no	no	no	no
562.23516	Escherichia coli O1:H7 strain ECO1200	no	562	WGS	ECO1200	no	no	BSAC	no	28720578	PRJEB4681	ERS357860	no	no	no	no	no	Illumina HiSeq 2000	no	no	no	no	73	5074107	50.5	5085	no	no	no	no	United Kingdom	no	no	no	no	Human, Homo sapiens	no	no	no	no	no	no	Susceptible	no	no	no	no	no	no
562.5410	Escherichia coli 4608-58	no	562	WGS	4608-58	no	no	no	2014-12-19T00:00:00Z	no	PRJNA266798	SAMN03174511	GCA_000805835.1	JTCO00000000	-	Food and Drug Administration	no	Illumina MiSeq	87.0x	CLC Genomics v. 7.0.4	no	no	266	5043882	50.47	4977	0	no	no	no	United States	United States	no	no	no	no	no	no	no	no	no	no	no	no	no	no	no	no	no
562.9233	Escherichia coli strain CFSAN025121	no	562	WGS	strain CFSAN025121	no	no	no	2016-02-24T00:00:00Z	no	PRJNA230969	SAMN04338488	GCF_001572245.1	LPYU00000000	no	FDA/CFSAN	no	Illumina MiSeq V3 (600 cycles)	80.0x	CLC Genomics Workbench v. 8.0.2	no	no	214	5580821	50.56	6074	5593	no	no	03-Jul-2011	United States	United States	no	no	no	Cow, Bos taurus	no	no	no	no	no	no	no	no	no	no	no	no	no
562.30850	Escherichia coli strain A419	no	562	WGS	strain A419	no	no	no	2018-07-09T00:00:00Z	no	PRJNA400107	SAMN07556600	GCA_003304155.1	NRWQ01000000	no	China Agricultural University	no	Illumina HiSeq	100x	SPAdes v. 3.9.0	no	no	96	4903812	50.5662	4827	no	feces	no	2016-08	China	China	no	no	no	Human, Homo sapiens	no	no	no	no	no	no	no	no	no	no	no	no	no
562.23046	Escherichia coli O78:H4 strain ECO0585	no	562	WGS	ECO0585	no	no	BSAC	no	28720578	PRJEB4681	ERS357379	no	no	no	no	no	Illumina HiSeq 2000	no	no	no	no	107	5000814	50.43	5044	no	no	no	no	United Kingdom	no	no	no	no	Human, Homo sapiens	no	no	no	no	no	no	Resistant;Susceptible	no	no	no	no	no	no
562.30612	Escherichia coli strain TUM18547	no	562	WGS	strain TUM18547	no	no	no	2018-06-29T00:00:00Z	no	PRJDB7087	SAMD00126372	GCA_003297845.1	BGQI01000000	no	Toho University	no	illumina MiSeq	29x	SPAdes v. 3.11	no	no	181	5231190	50.5813	5249	no	no	no	2016-09-12	Japan	Japan	no	no	no	Human, Homo sapiens	no	no	no	no	no	no	no	no	no	no	no	no	no
562.7494	Escherichia coli strain 303301	no	562	WGS	strain 303301	no	no	no	2015-08-11T00:00:00Z	no	PRJNA237941	SAMN02640748	GCF_001266305.1	JHTC01000000	no	University of Maryland, School of Medicine	no	Illumina HiSeq 2000	330x	Velvet v. 1.1.04	no	no	100	4911832	50.53	5014	no	feces	no	no	Mozambique	Mozambique	no	no	env_biome:N/A	Human, Homo sapiens	no	no	no	no	no	no	no	no	no	no	no	no	no
562.33170	Escherichia coli strain AVC59	no	562	WGS	strain AVC59	O78:H4	no	no	2018-07-14T00:00:00Z	no	PRJNA479542	SAMN09579977	GCA_003318605.1	QOEA01000000	no	University of Technology, Sydney	no	Illumina HiSeq	45.97x	A5-miseq v. 20150522	no	no	233	5272298	50.6354	5761	5631	no	no	2008-08-25	Australia	Australia	no	no	no	Chicken, Gallus gallus	no	no	no	no	no	no	no	no	no	no	no	no	no
562.45710	Escherichia coli strain FORC_081	no	562	Complete	strain FORC_081	no	no	no	2019-03-25T00:00:00Z	no	PRJNA437355	SAMN08660891	GCA_004368015.1	CP029057,CP029058,CP029059,CP029060,CP029061	no	Food-borne Pathogen Omics Research Center,FORC	no	PacBio	no	PacBio SMRT v. 2.3.0	1	4	5	5135611	50.575	5281	5270	chicken	isolated from chicken in South Korea	2007-02-09	South Korea	South Korea	no	no	no	Chicken, Gallus gallus	no	no	no	no	no	no	no	no	no	no	no	no	no
562.7991	Escherichia coli strain CFSAN026842	no	562	WGS	strain CFSAN026842	121	no	no	2015-05-22T00:00:00Z	26430026	PRJNA230969	SAMN03455857	GCF_001012535.1	LDCX01000000	no	FDA/CFSAN	no	Illumina MiSeq	91x	CLC Genomics Workbench v. 7.6.1	no	no	130	5210848	50.68	5531	5181	no	no	1999	USA	USA:KS	no	no	no	Cow, Bos taurus	no	no	no	no	no	no	no	no	no	no	no	no	no
562.25392	Escherichia coli strain KCJK6454	no	562	WGS	strain KCJK6454	no	no	no	2017-12-12T00:00:00Z	no	PRJNA420036	SAMN08118925	GCA_002834415.1	PIUV01000000	no	University of Florida	no	Illumina MiSeq	93.0x	SPAdes v. 3.0	no	no	309	5345880	50.39	6049	5849	no	no	2016	USA	USA: FL	no	no	no	Cow, Bos taurus	no	no	no	no	no	no	no	no	no	no	no	no	no
562.70757	Escherichia coli strain FDAARGOS_1295 strain Not applicable	no	562	Complete	no	no	no	FDA:FDAARGOS_1295	2021-02-17T00:00:00Z	no	PRJNA231221	SAMN16357437	GCA_016903335.1	CP069890,CP069891	no	US Food and Drug Administration	no	Pacbio; Illumina	881.44x	SMRT v. 8.0.0, HGAP v. 4	1	1	2	5142344	50.6228	5138	4845	no	no	no	USA	USA:WA	no	no	no	Homo sapiens	no	no	no	no	no	host_description:Not applicable	no	no	no	no	no	no	no
562.18796	Escherichia coli strain MOD1-EC5519	no	562	WGS	strain MOD1-EC5519	O4:H42	no	no	2017-07-25T00:00:00Z	no	PRJNA230969	SAMN05440402	GCA_002229465.1	NLMX00000000	no	FDA/CFSAN	no	Illumina NextSeq 500	43.3x	SPAdes v. 3.8.2	no	no	211	4935780	50.62	4982	no	feces	no	26-Jun-1978	USA	USA:CO	no	no	no	Chicken, Gallus gallus	no	no	no	no	no	no	no	no	no	no	no	no	no
562.33460	Escherichia coli strain 199687	no	562	WGS	strain 199687	no	no	no	2018-07-31T00:00:00Z	no	PRJNA434059	SAMN08535031	GCA_003347215.1	PUIT01000000	no	Cantacuzino National Institute of Medico-Military Research-Development	no	IonTorrent	103.4x	SPAdes v. 5.8.0.0	no	no	331	5381636	50.2435	6104	5854	feces	no	2016-07-04	Romania	Romania: Bucuresti	no	no	no	Human, Homo sapiens	no	no	E.coli intestinal infection	no	no	no	no	no	no	no	no	no	no
562.11491	Escherichia coli strain NA086	no	562	WGS	strain NA086	no	no	no	2016-08-25T00:00:00Z	no	PRJNA319879	SAMN04910063	GCF_001713575.1	LXEZ00000000	no	University of Hyderabad	no	Illumina MiSeq	63.0x	SPAdes v. 3.6.1	no	no	115	5147281	50.59	5297	5040	Urine	no	18-Aug-2009	India	India: Pune	no	no	no	Human, Homo sapiens	no	no	Urinary tract infection	no	no	no	no	no	no	no	no	no	no
562.12875	Escherichia coli strain K2328	no	562	WGS	strain K2328	no	no	no	2016-09-29T00:00:00Z	no	PRJNA341825	SAMN05729304	GCF_001749065.1	MIWN00000000	no	Heriot-Watt University	no	Illumina MiSeq	30.0x	CLC Genomics Workbench v. JULY-2015	no	no	178	5133112	50.64	5432	5169	mastitis	no	no	Israel	Israel	no	no	no	Cow, Bos taurus	no	no	no	no	no	no	no	no	no	no	no	no	no
562.29085	Escherichia coli strain PairA_ch_1	no	562	WGS	strain PairA_ch_1	no	no	no	2018-03-28T00:00:00Z	no	PRJNA376817	SAMN08634702	GCA_003024305.1	PXVZ01000000	no	Hvidovre Hospital - University of Copenhagen	no	Illumina MiSeq	25x	SPAdes v. 3.5.0	no	no	33	5063070	50.3545	5212	5108	feces	no	2014	Denmark	Denmark	no	no	no	Dog, Canis lupus familiaris	no	no	Commensal	no	no	no	no	no	no	no	no	no	no
562.21425	Escherichia coli strain MOD1-EC4337	no	562	WGS	strain MOD1-EC4337	O157:H7	no	no	2017-10-06T00:00:00Z	no	PRJNA230969	SAMN04913933	GCA_002486695.1	NWON01000000	no	FDA/CFSAN	no	Illumina NextSeq 500	51x	SPAdes v. 3.8.2	no	no	272	5403902	50.28	5682	no	environmental isolate	no	26-Oct-2006	USA	USA: CA	no	no	no	no	no	no	no	no	no	no	no	no	no	no	no	no	no
562.19057	Escherichia coli strain 136-1758	no	562	WGS	strain 136-1758	no	no	no	2017-08-09T00:00:00Z	no	PRJNA269984	SAMN03262778	GCA_002244745.1	KZ269628,KZ269629,KZ269630,KZ269631,KZ269632,KZ269633,KZ269634	no	Broad Institute	no	Illumina	132.0x	allpaths v. R48559	no	no	7	5282130	50.08	5230	4947	urine	no	no	USA	USA: Seattle	no	no	no	no	no	no	no	no	no	no	no	no	no	no	no	no	no
562.23521	Escherichia coli O17:H18 strain ECO1206	no	562	WGS	ECO1206	no	no	BSAC	no	28720578	PRJEB4681	ERS357866	no	no	no	no	no	Illumina HiSeq 2000	no	no	no	no	88	5064392	50.59	4972	no	no	no	no	United Kingdom	no	no	no	no	Human, Homo sapiens	no	no	no	no	no	no	Susceptible;Resistant	no	no	no	no	no	no
562.19522	Escherichia coli strain MOD1-EC5746	no	562	WGS	strain MOD1-EC5746	O149:H8	no	no	2017-07-25T00:00:00Z	no	PRJNA230969	SAMN05464501	GCA_002225665.1	NLFV00000000	no	FDA/CFSAN	no	Illumina NextSeq 500	113.2x	SPAdes v. 3.8.2	no	no	272	5076840	50.64	5230	no	Ileum	no	23-Aug-1982	USA	USA:SD	no	no	no	Pig, Sus scrofa	no	no	no	no	no	no	no	no	no	no	no	no	no
562.22082	Escherichia coli strain MOD1-EC6078	no	562	WGS	strain MOD1-EC6078	O55:H21	no	no	2017-10-13T00:00:00Z	no	PRJNA230969	SAMN05439484	GCA_002541205.1	NMDF01000000	no	FDA/CFSAN	no	Illumina NextSeq 500	21.1x	SPAdes v. 3.8.2	no	no	279	5195453	50.68	5314	no	Intestine-Small	no	2011-02-07	USA	USA:TN	no	no	no	Cow, Bos taurus	no	no	no	no	no	no	no	no	no	no	no	no	no
562.20957	Escherichia coli strain MOD1-EC706	no	562	WGS	strain MOD1-EC706	O12:K1:H6	no	no	2017-10-06T00:00:00Z	no	PRJNA230969	SAMN05591523	GCA_002465385.1	NJKG01000000	no	FDA/CFSAN	no	Illumina NextSeq 500	47.0x	SPAdes v. 3.8.2	no	no	216	5265147	50.55	5452	no	blood	no	1985	USA	USA: WA	no	no	no	Human, Homo sapiens	no	no	no	no	no	no	no	no	no	no	no	no	no
2848143.3	Escherichia coli O85:H1 strain 03-3638	no	2848143	Complete	O85:H1 strain 03-3638	O85:H1	STEC	no	2021-06-22T00:00:00Z	no	PRJNA735700	SAMN19011648	GCA_018986775.1	CP076714,CP076715,CP076716,CP076717	no	Health Canada	no	Illumina MiSeq/NextSeq and Oxford	61x (Illumina)/x	Unicycler (normal mode) using PE Illumina	1	3	4	5163097	50.4949	5184	4907	no	no	2003	Canada	Canada	no	no	no	Homo sapiens	no	no	no	no	no	no	no	no	no	no	no	no	no
562.71839	Escherichia coli strain 65COLEC	no	562	Complete	strain 65COLEC	no	no	no	2021-03-01T00:00:00Z	no	PRJNA599529	SAMN17807535	GCA_017088465.1	CP070914,CP070915,CP070916,CP070917,CP070918,CP070919	no	Temasek Life Sciences Laboratory Limited	no	Illumina NovaSeq Oxford Nanopore MiniION	363x	Unicycler v. 0.4.8	1	5	6	5055327	50.5276	5041	4737	feces	isolated antibiotic resistant bacteria from the gut microbiota of healthy individuals in Singapore	2019-02	Singapore	Singapore	no	no	no	Homo sapiens	no	no	no	no	no	no	no	no	no	no	no	no	no
562.15170	Escherichia coli strain 14.2-R3	no	562	WGS	strain 14.2-R3	no	no	no	2017-02-16T00:00:00Z	no	PRJNA335932	SAMN05567335	GCF_002002195.1	MOZW00000000	no	The University of Sydney	no	Illumina HiSeq	93.1x	SPAdes v. 3.8.2	no	no	140	4520778	50.87	4614	4431	feces	no	2009	Australia	Australia: Sydney	no	no	no	Human, Homo sapiens	no	no	no	no	no	no	no	no	no	no	no	no	no
[truncated: 14,168 more rows]
[truncated: 10 more columns]
