# Supplementary material for: Rare metabolic gene essentiality is a determinant of microniche adaptation in Eschherichia coli
Source: PLoS Pathog. 2025 Dec 8;21(12):e1013775. doi: 10.1371/journal.ppat.1013775 (PMC12704874; doi:10.1371/journal.ppat.1013775)
Supplement: S2 Table — (XLSX) [file ppat.1013775.s007.xlsx]

## Sheet: Supplementary table 2
S2 Table. Predicted globally essential reactions across panGEM compared to E. coli K-12 MG1665 essentiality in Loria Bertani (LB) media
reaction_id	Gene across pangenome	Gene per strain	Essentiality	Consistent with essentiality in LB
THZPSN3	34	5	Globally Essential	Yes
K2L4Aabctex	32	7	Globally Essential	Yes
DASYN161	30	2	Globally Essential	Yes
DASYN160	30	2	Globally Essential	Yes
ACCOAC	24	4	Globally Essential	Yes
OPHBDC	22	2	Globally Essential	Yes
AMPMS2	18	1	Globally Essential	No
G1PACT	17	1	Globally Essential	Yes
ADCS	15	1	Globally Essential	No
PPCDC	13	1	Globally Essential	Yes
PRFGS	13	1	Globally Essential	No
PPNCL2	13	1	Globally Essential	Yes
TYRL	13	1	Globally Essential	No
MOAT2	10	1	Globally Essential	Yes
MOAT	10	1	Globally Essential	Yes
HPPK2	10	1	Globally Essential	Yes
DHFS	10	1	Globally Essential	Yes
UDCPDPS	10	1	Globally Essential	Yes
UAMAS	10	1	Globally Essential	Yes
UAGPT3	10	1	Globally Essential	Yes
PSD161	9	1	Globally Essential	Yes
UGMDDS	9	1	Globally Essential	Yes
GTPCI	9	1	Globally Essential	Yes
TMPK	9	1	Globally Essential	Yes
UPP3S	9	1	Globally Essential	Yes
PMPK	9	1	Globally Essential	No
DHPPDA2	9	1	Globally Essential	Yes
APRAUR	9	1	Globally Essential	Yes
PSD160	9	1	Globally Essential	Yes
PRAIS	9	1	Globally Essential	No
PSCVT	8	1	Globally Essential	No
PAPPT3	8	1	Globally Essential	Yes
DTMPK	8	1	Globally Essential	Yes
MCOATA	8	2	Globally Essential	Yes
METAT	8	1	Globally Essential	Yes
UPPDC1	8	1	Globally Essential	Yes
UPP3MT	8	1	Globally Essential	No
GLUTRS	8	1	Globally Essential	Yes
UHGADA	8	1	Globally Essential	Yes
UAPGR	8	1	Globally Essential	Yes
UAAGDS	8	1	Globally Essential	Yes
HBZOPT	8	1	Globally Essential	Yes
CU2tpp	8	1	Globally Essential	No
SHCHD2	8	1	Globally Essential	No
SHCHF	8	1	Globally Essential	No
ICYSDS	8	1	Globally Essential	Yes
PRAGSr	7	1	Globally Essential	No
RBFSb	7	1	Globally Essential	Yes
UAGDP	7	1	Globally Essential	Yes
DHPS2	7	1	Globally Essential	Yes
AGPAT161	7	1	Globally Essential	Yes
AGPAT160	7	1	Globally Essential	Yes
G1SAT	7	1	Globally Essential	Yes
MEPCT	7	1	Globally Essential	Yes
GLUR	7	1	Globally Essential	Yes
PGAMT	7	1	Globally Essential	Yes
PSSA160	6	1	Globally Essential	Yes
PSSA161	6	1	Globally Essential	Yes
PE161abcpp	6	1	Globally Essential	Yes
DHNPA2r	6	1	Globally Essential	Yes
UAGCVT	6	1	Globally Essential	Yes
GLUTRR	6	1	Globally Essential	Yes
USHD	6	1	Globally Essential	Yes
PNTK	6	1	Globally Essential	Yes
GTPCII2	6	1	Globally Essential	Yes
DPCOAK	6	1	Globally Essential	Yes
K2L4Aabcpp	6	1	Globally Essential	Yes
GK1	6	1	Globally Essential	Yes
3OAR140	6	1	Globally Essential	Yes
UAGAAT	6	2	Globally Essential	Yes
PE160abcpp	6	1	Globally Essential	Yes
RBFK	6	1	Globally Essential	Yes
5DOAN	5	1	Globally Essential	Yes
GRTT	5	1	Globally Essential	Yes
U23GAAT	5	1	Globally Essential	Yes
DB4PS	5	1	Globally Essential	Yes
RBFSa	5	1	Globally Essential	Yes
TMPPP	5	1	Globally Essential	No
DMATT	5	1	Globally Essential	Yes
AHCYSNS	5	1	Globally Essential	Yes
Note: cells with Inconsistent predictions are colored red
