# Supplementary material for: Rare metabolic gene essentiality is a determinant of microniche adaptation in Eschherichia coli
Source: PLoS Pathog. 2025 Dec 8;21(12):e1013775. doi: 10.1371/journal.ppat.1013775 (PMC12704874; doi:10.1371/journal.ppat.1013775)
Supplement: S3 Table — (XLSX) [file ppat.1013775.s008.xlsx]

## Sheet: Supplementary table 3. Feces me
S3 Table. Feces media formulation
Metabolite ID	Metabolite Name	Exchange Reaction ID	Lower Bound (mmol/gDCW/h)
bhb_e	(R)-3-Hydroxybutanoate	EX_bhb_e	-0.5
duri_e	Deoxyuridine	EX_duri_e	-0.5
dcyt_e	Deoxycytidine	EX_dcyt_e	-0.5
3mob_e	3-Methoxybenzamide	EX_3mob_e	-0.5
4hoxpac_e	4 hydroxy phenylacetic acid	EX_4hoxpac_e	-0.5
cala_e	N-Carbamoyl-Beta-Alaninate	EX_cala_e	-0.5
btn_e	Biotin	EX_btn_e	-0.5
ade_e	Adenine	EX_ade_e	-0.5
ac_e	Acetate	EX_ac_e	-0.5
amp_e	Adenosine Monophosphate	EX_amp_e	-0.5
adn_e	Adenosine	EX_adn_e	-0.5
argsuc_e	L-Arginosuccinic Acid	EX_argsuc_e	-0.5
ala_B_e	Beta-Alanine	EX_ala_B_e	-0.5
camp_e	Cyclic AMP	EX_camp_e	-0.5
acac_e	Acetoacetate	EX_acac_e	-0.5
crn_e	Carnitine	EX_crn_e	-0.5
din_e	Deoxyinosine	EX_din_e	-0.5
dopa_e	Dopamine	EX_dopa_e	-0.5
56dura_e	5, 6-Dihydrouracil	EX_56dura_e	-0.5
cgly_e	Cys-Gly	EX_cgly_e	-0.5
56dthm_e	5, 6-Dihydrothymine	EX_56dthm_e	-0.5
dgsn_e	Deoxyguanosine	EX_dgsn_e	-0.5
g3pc_e	Glycerylphosphorylcholine	EX_g3pc_e	-0.5
cytd_e	Cytidine	EX_cytd_e	-0.5
cit_e	Citrate	EX_cit_e	-0.5
cmp_e	Cytidine Monophosphate	EX_cmp_e	-0.5
chol_e	Choline	EX_chol_e	-0.5
xyl_D_e	D-Xylose	EX_xyl__D_e	-0.5
cyst_L_e	L-Cysteine	EX_cyst__L_e	-0.5
dad_2_e	2'-Deoxyadenosine	EX_dad_2_e	-0.5
galt_e	Galactitol	EX_galt_e	-0.5
etoh_e	Ethanol	EX_etoh_e	-0.5
4abut_e	4-Aminobutyrate	EX_4abut_e	-0.5
g3pe_e	Glycerophosphoethanolamine	EX_g3pe_e	-0.5
glx_e	Glyoxylate	EX_glx_e	-0.5
glc_D_e	D-Glucose	EX_glc__D_e	-0.5
gly_e	Glycine	EX_gly_e	-0.5
glyc3p_e	Glycerol-3-Phosphate	EX_glyc3p_e	-0.5
glcur_e	Glucuronate	EX_glcur_e	-0.5
hgentis_e	Homogentisate	EX_hgentis_e	-0.5
glyc_e	Glycerol	EX_glyc_e	-0.5
gua_e	Guanine	EX_gua_e	-0.5
gsn_e	Guanosine	EX_gsn_e	-0.5
fum_e	Fumarate	EX_fum_e	-0.5
glyc_R_e	D-Glycerate	EX_glyc__R_e	-0.5
for_e	Formate	EX_for_e	-0.5
gal_e	Galactose	EX_gal_e	-0.5
glu_L_e	L-Glutamate	EX_glu__L_e	-0.5
etha_e	Ethanolamine	EX_etha_e	-0.5
mal_L_e	L-Malate	EX_mal__L_e	-0.5
hxan_e	Hypoxanthine	EX_hxan_e	-0.5
tyr_L_e	L-Tyrosine	EX_tyr__L_e	-0.5
phe_L_e	L-Phenylalanine	EX_phe__L_e	-0.5
ala_L_e	L-Alanine	EX_ala__L_e	-0.5
pro_L_e	L-Proline	EX_pro__L_e	-0.5
malt_e	Maltose	EX_malt_e	-0.5
mma_e	Methylamine	EX_mma_e	-0.5
thr_L_e	L-Threonine	EX_thr__L_e	-0.5
asn_L_e	L-Asparagine	EX_asn__L_e	-0.5
man_e	Mannose	EX_man_e	-0.5
ile_L_e	L-Isoleucine	EX_ile__L_e	-0.5
fuc_L_e	L-Fucose	EX_fuc__L_e	-0.5
imp_e	Inosine Monophosphate	EX_imp_e	-0.5
his_L_e	L-Histidine	EX_his__L_e	-0.5
lys_L_e	L-Lysine	EX_lys__L_e	-0.5
lcts_e	Lactose	EX_lcts_e	-0.5
ser_L_e	L-Serine	EX_ser__L_e	-0.5
lac_L_e	L-Lactate	EX_lac__L_e	-0.5
asp_L_e	L-Aspartate	EX_asp__L_e	-0.5
cysi_L_e	L-Cystathionine	EX_cysi__L_e	-0.5
icit_e	Isocitrate	EX_icit_e	-0.5
ins_e	Inosine	EX_ins_e	-0.5
ind3ac_e	Indole-3-acetate	EX_ind3ac_e	-0.5
phpyr_e	Phenylpyruvate	EX_phpyr_e	-0.5
ocdcea_e	Octadecenoyl-CoA	EX_ocdcea_e	-0.5
akg_e	Alpha-Ketoglutarate	EX_akg_e	-0.5
pac_e	Phenylacetic acid	EX_pac_e	-0.5
pnto_R_e	Pantothenate	EX_pnto__R_e	-0.5
inost_e	Myo-Inositol	EX_inost_e	-0.5
mi1p_D_e	Myo-Inositol 1-Phosphate	EX_mi1p__D_e	-0.5
orn_e	Ornithine	EX_orn_e	-0.5
acgam_e	N-Acetylglucosamine	EX_acgam_e	-0.5
hdca_e	Hexadecanoate	EX_hdca_e	-0.5
orot_e	Orotate	EX_orot_e	-0.5
quln_e	Quinolinate	EX_quln_e	-0.5
pydxn_e	Pyridoxine	EX_pydxn_e	-0.5
pyr_e	Pyruvate	EX_pyr_e	-0.5
ribflv_e	Riboflavin	EX_ribflv_e	-0.5
sbt_D_e	D-Sorbitol	EX_sbt__D_e	-0.5
taur_e	Taurine	EX_taur_e	-0.5
succ_e	Succinate	EX_succ_e	-0.5
sucr_e	Sucrose	EX_sucr_e	-0.5
srtn_e	Serotonin	EX_srtn_e	-0.5
thym_e	Thymine	EX_thym_e	-0.5
sarcs_e	Sarcosine	EX_sarcs_e	-0.5
thymd_e	Thymidine	EX_thymd_e	-0.5
rib_D_e	D-Ribose	EX_rib__D_e	-0.5
udpg_e	UDP-Glucose	EX_udpg_e	-0.5
ump_e	Uridine Monophosphate	EX_ump_e	-0.5
urate_e	Uric Acid	EX_urate_e	-0.5
xan_e	Xanthine	EX_xan_e	-0.5
urea_e	Urea	EX_urea_e	-0.5
uri_e	Uridine	EX_uri_e	-0.5
xtsn_e	Xanthosine	EX_xtsn_e	-0.5
ura_e	Uracil	EX_ura_e	-0.5
urcan_e	Urocanate	EX_urcan_e	-0.5
trypta_e	Tryptamine	EX_trypta_e	-0.5
tym_e	Tyramine	EX_tym_e	-0.5
3hpppn_e	3-(3-hydroxy-phenyl)propionate	EX_3hpppn_e	-0.5
3c3hmp_e	3-Carboxy-3-hydroxy-4-methylpentanoate	EX_3c3hmp_e	-0.5
3hoxpac_e	3 Hydroxyphenylacetic acid	EX_3hoxpac_e	-0.5
alltn_e	Allantoin	EX_alltn_e	-0.5
octa_e	Octanoate	EX_octa_e	-0.5
3mop_e	(S)-3-Methyl-2-oxopentanoate	EX_3mop_e	-0.5
4hbz_e	4-Hydroxybenzoate	EX_4hbz_e	-0.5
rbt_e	Ribitol	EX_rbt_e	-0.5
arg_L_e	L-Arginine	EX_arg__L_e	-0.5
hxa_e	Hexanoate	EX_hxa_e	-0.5
galctn_D_e	D-Galactonate	EX_galctn__D_e	-0.5
abt_D_e	D-Arabitol	EX_abt__D_e	-0.5
cys_L_e	L-Cysteine	EX_cys__L_e	-0.5
cholate_e	Cholate	EX_cholate_e	-0.5
rbl_D_e	D-Ribulose	EX_rbl__D_e	-0.5
glcn_e	Gluconate	EX_glcn_e	-0.5
csn_e	Cytosine	EX_csn_e	-0.5
gln_L_e	L-Glutamine	EX_gln__L_e	-0.5
arab_L_e	L-Arabinose	EX_arab__L_e	-0.5
fru_e	D-Fructose	EX_fru_e	-0.5
glutar_e	Glutarate	EX_glutar_e	-0.5
glcr_e	D-Glucarate	EX_glcr_e	-0.5
2hyoxplac_e	2-Hydroxyphenylacetate	EX_2hyoxplac_e	-0.5
leu_L_e	L-Leucine	EX_leu__L_e	-0.5
S2hglut_e	(S)-2-Hydroxyglutarate	EX_S2hglut_e	-0.5
4mop_e	4-Methyl-2-oxopentanoate	EX_4mop_e	-0.5
met_L_e	L-Methionine	EX_met__L_e	-0.5
3hpp_e	3-Hydroxypropanoate	EX_3hpp_e	-0.5
34hpp_e	3-(4-Hydroxyphenyl)pyruvate	EX_34hpp_e	-0.5
hom_L_e	L-Homocysteine	EX_hom__L_e	-0.5
scys_L_e	S-Sulfo-L-cysteine	EX_scys__L_e	-0.5
indole_e	Indole	EX_indole_e	-0.5
hcys_L_e	L-Homocysteine	EX_hcys__L_e	-0.5
xylu_L_e	L-Xylulose	EX_xylu__L_e	-0.5
pppn_e	Phenylpropanoate	EX_pppn_e	-0.5
mnl_e	Mannitol	EX_mnl_e	-0.5
psuri_e	Pseudouridine	EX_psuri_e	-0.5
normete_L_e	L-Normetanephrine	EX_normete__L_e	-0.5
ppoh_e	1-Propanol	EX_ppoh_e	-0.5
ocdca_e	Octadecanoate	EX_ocdca_e	-0.5
cbasp_e	N-Carbamoyl-L-aspartate	EX_cbasp_e	-0.5
rmn_e	Rhamnose	EX_rmn_e	-0.5
forglue_e	N-Formimidoyl-L-glutamate	EX_forglu_e	-0.5
rnam_e	N Ribosylnicotinamide	EX_rnam_e	-0.5
val_L_e	L-Valine	EX_val__L_e	-0.5
citr_L_e	L-Citrulline	EX_citr__L_e	-0.5
damp_e	DAMP	EX_damp_e	-0.5
tma_e	Trimethylamine	EX_tma_e	-0.5
tmao_e	Trimethylamine N-oxide	EX_tmao_e	-0.5
trp_L_e	L-Tryptophan	EX_trp__L_e	-0.5
ahcys_e	S-Adenosyl-L-homocysteine	EX_ahcys_e	-0.5
tartr_L_e	L-tartrate	EX_tartr__L_e	-0.5
tre_e	Trehalose	EX_tre_e	-0.5
acald_e	Acetaldehyde	EX_acald_e	-0.5
3sala_e	3-Sulfino-L-alanine	EX_3sala_e	-0.5
glucys_e	Gamma-L-Glutamyl-L-cysteine	EX_glucys_e	-0.5
man6p_e	Mannose-6-phosphate	EX_man6p_e	-0.5
anth_e	Anthranilate	EX_anth_e	-0.5
acmana_e	N-Acetylmannosamine	EX_acmana_e	-0.5
acglu_e	N-Acetylglutamate	EX_acglu_e	-0.5
gbbtn_e	Gamma-butyrobetaine	EX_gbbtn_e	-0.5
5mta_e	5-Methylthioadenosine	EX_5mta_e	-0.5
amet_e	S-Adenosylmethionine	EX_amet_e	-0.5
id3acald_e	Indole 3 acetaldehyde	EX_id3acald_e	-0.5
dcmp_e	DCMP	EX_dcmp_e	-0.5
dtmp_e	DTMP	EX_dtmp_e	-0.5
fad_e	Flavin Adenine Dinucleotide	EX_fad_e	-0.5
spmd_e	Spermidine	EX_spmd_e	-0.5
malttr_e	Maltotriose	EX_malttr_e	-0.5
srb_L_e	L Sorbose	EX_srb__L_e	-0.5
1pyr5c_e	1-Pyrroline-5-carboxylate	EX_1pyr5c_e	-0.5
ala_D_e	D-Alanine	EX_ala__D_e	-0.5
34dhpha_e	3-4-Dihydroxyphenylacetate	EX_34dhpha_e	-0.5
glutcoa_e	Glutaryl-CoA mitochondria	EX_glutcoa_e	-0.5
hpyr_e	Hydroxypyruvate	EX_hpyr_e	-0.5
2dh3dgal_e	2-Dehydro-3-deoxy-D-galactonate	EX_2dh3dgal_e	-0.5
26dap_LL_e	LL-2,6-Diaminopimelate	EX_26dap_LL_e	-0.5
4abz_e	4-Aminobenzoate	EX_4abz_e	-0.5
g6p_e	D-Glucose 6-phosphate	EX_g6p_e	-0.5
ncam_e	Nicotinamide	EX_ncam_e	-0.5
ptrc_e	Putrescine	EX_ptrc_e	-0.5
pi_e	Phosphate	EX_pi_e	-1
pydam_e	Pyridoxamine	EX_pydam_e	-0.5
agm_e	Agmatine	EX_agm_e	-0.5
so4_e	Sulfate	EX_so4_e	-0.5
tcynt_e	Thiocyanate	EX_tcynt_e	-0.5
nac_e	Nicotinate	EX_nac_e	-0.5
gam_e	D-Glucosamine	EX_gam_e	-0.5
fmn_e	Flavin Mononucleotide	EX_fmn_e	-0.5
frmd_e	Formamid	EX_frmd_e	-0.5
pydx_e	Pyridoxal	EX_pydx_e	-0.5
r5p_e	Ribose-5-phosphate	EX_r5p_e	-0.5
2kmb_e	2-keto-4-methylthiobutyrate	EX_2kmb_e	-0.5
xylu_D_e	D-Xylulose	EX_xylu__D_e	-0.5
3hcinnm_e	3-hydroxycinnamic acid	EX_3hcinnm_e	-0.5
4crsol_e	P-Cresol	EX_4crsol_e	-0.5
meoh_e	Methanol	EX_meoh_e	-0.5
12ppd_R_e	R-1,2-Propanediol	EX_12ppd__R_e	-0.5
dha_e	Dihydroxyacetone	EX_dha_e	-0.5
salc_e	Salicylate	EX_salc_e	-0.5
metsox_S_L_e	L-Methionine S-oxide	EX_metsox_S__L_e	-0.5
im4ac_e	Imidazole-4-acetate	EX_im4ac_e	-0.5
aprut_e	N Acetylputrescine	EX_aprut_e	-0.5
dmso_e	Dimethyl sulfoxide	EX_dmso_e	-0.5
cur_e	Curcumin	EX_cur_e	-0.5
dms_e	Dimethyl Sulfide	EX_dms_e	-0.5
15dap_e	1,5-Diaminopentane	EX_15dap_e	-0.5
oxa_e	Oxalate	EX_oxa_e	-0.5
glyc2p_e	Glycerol 2-phosphate	EX_glyc2p_e	-0.5
ch4_e	Methane	EX_ch4_e	-0.5
quin_e	Quinone	EX_quin_e	-0.5
pheme_e	Protoheme	EX_pheme_e	-0.5
raffin_e	Raffinose	EX_raffin_e	-0.5
drib_e	D-Ribitol	EX_drib_e	-0.5
h2s_e	Hydrogen Sulfide	EX_h2s_e	-0.5
guln_L_e	L-gulonate	EX_guln__L_e	-0.5
glu_D_e	D-Glutamate	EX_glu__D_e	-0.5
dhor_S_e	S-Dihydroorotate	EX_dhor__S_e	-0.5
5aptn_e	5-Aminopentanate	EX_5aptn_e	-0.5
acorn_e	N-Acetylornithine	EX_acorn_e	-0.5
ppal_e	Propanal	EX_ppal_e	-0.5
rbl_L_e	L-Ribulose	EX_rbl__L_e	-0.5
diact_e	Diacetyl	EX_diact_e	-0.5
gal_bD_e	β-D-Galactose	EX_gal_bD_e	-0.5
4gudbutn_e	1 4 Diguanidinobutane	EX_4gudbutn_e	-0.5
btal_e	Butanal	EX_btal_e	-0.5
athr_L_e	L-Allo-threonine	EX_athr__L_e	-0.5
5hoxindact_e	5-Hydroxyindoleacetaldehyde	EX_5hoxindact_e	-0.5
pacald_e	Phenylacetaldehyde	EX_pacald_e	-0.5
nicrns_e	Nicotinate D-ribonucleoside	EX_nicrns_e	-0.5
acetol_e	Acetol	EX_acetol_e	-0.5
pe160_e	Phosphatidylethanolamine (16:0)	EX_pe160_e	-0.5
1agpe180_e	1-Acyl-sn-glycero-3-phosphoethanolamine	EX_1agpe180_e	-0.5
progly_e	L-Prolinylglycine	EX_progly_e	-0.5
2agpe160_e	2-Acyl-sn-glycero-3-phosphoethanolamine (n-C16:0)	EX_2agpe160_e	-0.5
1agpe140_e	1-Acyl-sn-glycero-3-phosphoethanolamine (n-C14:0)	EX_1agpe140_e	-0.5
1agpe160_e	1-Acyl-sn-glycero-3-phosphoethanolamine (n-C16:0)	EX_1agpe160_e	-0.5
23cump_e	2',3'-Cyclic UMP	EX_23cump_e	-0.5
g3pi_e	Sn-Glycero-3-phospho-1-inositol	EX_g3pi_e	-0.5
gthox_e	Oxidized glutathione	EX_gthox_e	-0.5
4hba_e	4-Hydroxy-benzyl alcohol	EX_4hba_e	-0.5
5dglcn_e	5-Dehydro-D-gluconate	EX_5dglcn_e	-0.5
2ameph_e	2-Aminoethylphosphonate	EX_2ameph_e	-0.5
23dhmb_e	(R)-2,3-Dihydroxy-3-methylbutanoate	EX_23dhmb_e	-0.5
peamn_e	Phenethylamine	EX_peamn_e	-0.5
tcb_e	Tricarballylate	EX_tcb_e	-0.5
mal_D_e	D-Malate	EX_mal__D_e	-0.5
4mhetz_e	4-Methyl-5-(2-hydroxyethyl)-thiazole	EX_4mhetz_e	-0.5
3ump_e	3 UMP	EX_3ump_e	-0.5
acmum_e	N-Acetylmuramate	EX_acmum_e	-0.5
3cmp_e	3 CMP	EX_3cmp_e	-0.5
g3pg_e	Glycerylphosphoglycerol	EX_g3pg_e	-0.5
cobalt2_e	Cobalt Ion	EX_cobalt2_e	-0.5
cu2_e	Copper Ion	EX_cu2_e	-0.5
fe3_e	Iron (III) Ion	EX_fe3_e	-0.5
h2o_e	Water	EX_h2o_e	-100
mn2_e	Manganese Ion	EX_mn2_e	-0.5
mobd_e	Molybdate	EX_mobd_e	-0.5
na1_e	Sodium Ion	EX_na1_e	-0.5
ni2_e	Nickel Ion	EX_ni2_e	-0.5
sel_e	Selenate	EX_sel_e	-0.5
slnt_e	Selenite	EX_slnt_e	-0.5
tungs_e	Tungstate	EX_tungs_e	-0.5
co2_e	Carbon Dioxide	EX_co2_e	-0.5
h_e	Hydrogen Ion	EX_h_e	-100
k_e	Potassium Ion	EX_k_e	-0.5
fe2_e	Iron (II) Ion	EX_fe2_e	-0.5
zn2_e	Zinc Ion	EX_zn2_e	-0.5
ca2_e	Calcium Ion	EX_ca2_e	-0.5
cl_e	Chloride Ion	EX_cl_e	-0.5
cbl1_e	Cobalamin	EX_cbl1_e	-0.5
mg2_e	Magnesium Ion	EX_mg2_e	-0.5
nh4_e	Ammonium Ion	EX_nh4_e	-0.5
