# Supplementary material for: Rare metabolic gene essentiality is a determinant of microniche adaptation in Eschherichia coli
Source: PLoS Pathog. 2025 Dec 8;21(12):e1013775. doi: 10.1371/journal.ppat.1013775 (PMC12704874; doi:10.1371/journal.ppat.1013775)
Supplement: S4 Table — (XLSX) [file ppat.1013775.s009.xlsx]

## Sheet: Supplementary table 4. Urine  m
S4 Table. Urine media formulation
Metabolite ID	Metabolite Name	Exchange Reaction ID	Lower Bound (mmol/gDCW/h)
duri_e	Deoxyuridine	EX_duri_e	-0.5
dcyt_e	Deoxycytidine	EX_dcyt_e	-0.5
ade_e	Adenine	EX_ade_e	-0.5
adn_e	Adenosine	EX_adn_e	-0.5
cellb_e	Cellobiose	EX_cellb_e	-0.5
ala_B_e	Beta-Alanine	EX_ala_B_e	-0.5
din_e	Deoxyinosine	EX_din_e	-0.5
56dura_e	Dihydrouracil	EX_56dura_e	-0.5
cgly_e	Cys-Gly	EX_cgly_e	-0.5
dgsn_e	Deoxyguanosine	EX_dgsn_e	-0.5
g3pc_e	Glycerylphosphorylcholine	EX_g3pc_e	-0.5
cytd_e	Cytidine	EX_cytd_e	-0.5
chol_e	Choline	EX_chol_e	-0.5
xyl_D_e	D-Xylose	EX_xyl__D_e	-0.5
cyst_L_e	L-Cysteine	EX_cyst__L_e	-0.5
dad_2_e	2'-Deoxyadenosine	EX_dad_2_e	-0.5
galt_e	Galactitol	EX_galt_e	-0.5
etoh_e	Ethanol	EX_etoh_e	-0.5
4abut_e	4-Aminobutyrate	EX_4abut_e	-0.5
gly_e	Glycine	EX_gly_e	-0.5
glyc_e	Glycerol	EX_glyc_e	-0.5
gua_e	Guanine	EX_gua_e	-0.5
gsn_e	Guanosine	EX_gsn_e	-0.5
gal_e	Galactose	EX_gal_e	-0.5
hxan_e	Hypoxanthine	EX_hxan_e	-0.5
tyr_L_e	L-Tyrosine	EX_tyr__L_e	-0.5
phe_L_e	L-Phenylalanine	EX_phe__L_e	-0.5
ala_L_e	L-Alanine	EX_ala__L_e	-0.5
pro_L_e	L-Proline	EX_pro__L_e	-0.5
thr_L_e	L-Threonine	EX_thr__L_e	-0.5
asn_L_e	L-Asparagine	EX_asn__L_e	-0.5
ile_L_e	L-Isoleucine	EX_ile__L_e	-0.5
his_L_e	L-Histidine	EX_his__L_e	-0.5
ser_L_e	L-Serine	EX_ser__L_e	-0.5
cysi_L_e	L-Cystathionine	EX_cysi__L_e	-0.5
ins_e	Inosine	EX_ins_e	-0.5
inost_e	Myo-Inositol	EX_inost_e	-0.5
acgam_e	N-Acetylglucosamine	EX_acgam_e	-0.5
pydxn_e	Pyridoxine	EX_pydxn_e	-0.5
sbt_D_e	D-Sorbitol	EX_sbt__D_e	-0.5
taur_e	Taurine	EX_taur_e	-0.5
sucr_e	Sucrose	EX_sucr_e	-0.5
thym_e	Thymine	EX_thym_e	-0.5
sarcs_e	Sarcosine	EX_sarcs_e	-0.5
thymd_e	Thymidine	EX_thymd_e	-0.5
rib_D_e	D-Ribose	EX_rib__D_e	-0.5
urate_e	Uric Acid	EX_urate_e	-0.5
cbl1_e	Cobalamin	EX_cbl1_e	-0.5
xan_e	Xanthine	EX_xan_e	-0.5
urea_e	Urea	EX_urea_e	-0.5
uri_e	Uridine	EX_uri_e	-0.5
xtsn_e	Xanthosine	EX_xtsn_e	-0.5
ura_e	Uracil	EX_ura_e	-0.5
alltn_e	Allantoin	EX_alltn_e	-0.5
ca2_e	Calcium Ion	EX_ca2_e	-0.5
pi_e	Phosphate	EX_pi_e	-0.5
cl_e	Chloride Ion	EX_cl_e	-0.5
rbt_e	Ribitol	EX_rbt_e	-0.5
mg2_e	Magnesium Ion	EX_mg2_e	-0.5
abt_D_e	D-2-Aminobutanoate	EX_abt__D_e	-0.5
cys_L_e	L-Cysteine	EX_cys__L_e	-0.5
k_e	Potassium Ion	EX_k_e	-0.5
na1_e	Sodium Ion	EX_na1_e	-0.5
cobalt2_e	Cobalt Ion	EX_cobalt2_e	-0.5
csn_e	Cytosine	EX_csn_e	-0.5
gln_L_e	L-Glutamine	EX_gln__L_e	-0.5
cu2_e	Copper Ion	EX_cu2_e	-0.5
leu_L_e	L-Leucine	EX_leu__L_e	-0.5
fe2_e	Iron (II) Ion	EX_fe2_e	-0.5
met_L_e	L-Methionine	EX_met__L_e	-0.5
hom_L_e	L-Homocysteine	EX_hom__L_e	-0.5
indole_e	Indole	EX_indole_e	-0.5
mnl_e	Mannitol	EX_mnl_e	-0.5
rnam_e	N-Ribosylnicotinamide	EX_rnam_e	-0.5
val_L_e	L-Valine	EX_val__L_e	-0.5
citr_L_e	L-Citrulline	EX_citr__L_e	-0.5
tmao_e	Trimethylamine N-oxide	EX_tmao_e	-0.5
trp_L_e	L-Tryptophan	EX_trp__L_e	-0.5
ahcys_e	S-Adenosyl-L-homocysteine	EX_ahcys_e	-0.5
tre_e	Trehalose	EX_tre_e	-0.5
acald_e	Acetaldehyde	EX_acald_e	-0.5
5aop_e	5 Amino 4 oxopentanoate	EX_5aop_e	-0.5
gbbtn_e	Gamma-butyrobetaine	EX_gbbtn_e	-0.5
mthgxl_e	Methylglyoxal	EX_mthgxl_e	-0.5
5mta_e	5-S-methyl-5-thioadenosine	EX_5mta_e	-0.5
amet_e	S-Adenosylmethionine	EX_amet_e	-0.5
ala_D_e	D-Alanine	EX_ala__D_e	-0.5
mn2_e	Manganese Ion	EX_mn2_e	-0.5
26dap_LL_e	LL-2,6-Diaminopimelate	EX_26dap_LL_e	-0.5
ncam_e	Nicotinamide	EX_ncam_e	-0.5
fald_e	Formaldehyde	EX_fald_e	-0.5
tcynt_e	Thiocyanate	EX_tcynt_e	-0.5
pydx_e	Pyridoxal	EX_pydx_e	-0.5
4crsol_e	p-Cresol	EX_4crsol_e	-0.5
meoh_e	Methanol	EX_meoh_e	-0.5
12ppd_R_e	R-1,2-Propanediol	EX_12ppd__R_e	-0.5
dha_e	Dihydroxyacetone	EX_dha_e	-0.5
co2_e	Carbon Dioxide	EX_co2_e	-0.5
dad_5_e	5'-Deoxyadenosine	EX_dad_5_e	-0.5
metsox_S_L_e	L-Methionine S-oxide	EX_metsox_S__L_e	-0.5
23dappa_e	2,3-diaminopropionate	EX_23dappa_e	-0.5
dms_e	Dimethyl Sulfide	EX_dms_e	-0.5
hqn_e	Hydroquinone	EX_hqn_e	-0.5
ni2_e	Nickel Ion	EX_ni2_e	-0.5
ch4_e	Methane	EX_ch4_e	-0.5
no3_e	Nitrate	EX_no3_e	-0.5
acser_e	O-Acetylserine	EX_acser_e	-0.5
h2o2_e	Hydrogen Peroxide	EX_h2o2_e	-0.5
5aptn_e	5 Aminopentanoate	EX_5aptn_e	-0.5
acorn_e	N (2)-Acetyl-L-Ornithine	EX_acorn_e	-0.5
ser_D_e	D-Serine	EX_ser__D_e	-0.5
4gudbutn_e	1 4 Diguanidinobutane	EX_4gudbutn_e	-0.5
hg2_e	Mercury Ion	EX_hg2_e	-0.5
cd2_e	Cadmium Ion	EX_cd2_e	-0.5
athr_L_e	Acetyl-Threonine	EX_athr__L_e	-0.5
nh4_e	Ammonium Ion	EX_nh4_e	-0.5
5hoxindact_e	5-Hydroxyindoleacetaldehyde	EX_5hoxindact_e	-0.5
acetol_e	Acetol	EX_acetol_e	-0.5
progly_e	L-Prolinylglycine	EX_progly_e	-0.5
2ameph_e	2-Aminoethylphosphonate	EX_2ameph_e	-0.5
cm_e	Chloramphenicol	EX_cm_e	-0.5
ttrcyc_e	Tetracycline	EX_ttrcyc_e	-0.5
sel_e	Selenate	EX_sel_e	-0.5
slnt_e	Selenite	EX_slnt_e	-0.5
mincyc_e	Minocycline	EX_mincyc_e	-0.5
fe3_e	Iron (III) Ion	EX_fe3_e	-0.5
zn2_e	Zinc Ion	EX_zn2_e	-0.5
iad_e	Indole 3 acetamide	EX_iad_e	-0.5
4hphac_e	4-Hydroxyphenylacetate	EX_4hphac_e	-0.5
6apa_e	6 Aminopenicillanic acid	EX_6apa_e	-0.5
mobd_e	Molybdate	EX_mobd_e	-0.5
tungs_e	Tungstate	EX_tungs_e	-0.5
so4_e	Sulfate	EX_so4_e	-0.5
glc_D_e	D-Glucose	EX_glc__D_e	-0.5
h_e	Hydrogen Ion	EX_h_e	-100
