# Supplementary material for: Rare metabolic gene essentiality is a determinant of microniche adaptation in Eschherichia coli
Source: PLoS Pathog. 2025 Dec 8;21(12):e1013775. doi: 10.1371/journal.ppat.1013775 (PMC12704874; doi:10.1371/journal.ppat.1013775)
Supplement: S5 Table — (XLSX) [file ppat.1013775.s010.xlsx]

## Sheet: Supplementary table 5. Serum  m
S5 Table. Serum media formulation
Metabolite ID	Metabolite Name	Exchange Reaction ID	Lower Bound (mmol/gDCW/h)
12ppd_R_e	R-1,2-Propanediol	EX_12ppd__R_e	-0.5
15dap_e	1,5-Diaminopentane	EX_15dap_e	-0.5
26dap_LL_e	LL-2,6-Diaminopimelate	EX_26dap_LL_e	-0.5
2hyoxplac_e	2-Hydroxyphenylacetate	EX_2hyoxplac_e	-0.5
3c3hmp_e	3-Carboxy-3-hydroxypropanoate	EX_3c3hmp_e	-0.5
3hcinnm_e	3-Hydroxycinnamate	EX_3hcinnm_e	-0.5
3hoxpac_e	3-Hydroxyoxindole-3-acetate	EX_3hoxpac_e	-0.5
3hpppn_e	3-Hydroxyphenylpyruvate	EX_3hpppn_e	-0.5
3mop_e	3-Methyl-2-oxopentanoate	EX_3mop_e	-0.5
3sala_e	3-Sulfinopropanoate	EX_3sala_e	-0.5
4abut_e	4-Aminobutyrate	EX_4abut_e	-0.5
4abz_e	4-Aminobenzoate	EX_4abz_e	-0.5
4crsol_e	p-Cresol	EX_4crsol_e	-0.5
4gudbutn_e	1,4-Diguanidinobutane	EX_4gudbutn_e	-0.5
56dthm_e	5,6-Dihydrothymine	EX_56dthm_e	-0.5
56dura_e	Dihydrouracil	EX_56dura_e	-0.5
5aptn_e	5-Aminopentanate	EX_5aptn_e	-0.5
5fthf_e	5-Formyltetrahydrofolate	EX_5fthf_e	-0.5
5hoxindact_e	5-Hydroxyindoleacetaldehyde	EX_5hoxindact_e	-0.5
5mta_e	5'-Methylthioadenosine	EX_5mta_e	-0.5
abt_D_e	D-2-Aminobutanoate	EX_abt__D_e	-0.5
acac_e	Acetoacetate	EX_acac_e	-0.5
acald_e	Acetaldehyde	EX_acald_e	-0.5
acgam_e	N-Acetylglucosamine	EX_acgam_e	-0.5
acglu_e	N-Acetylglutamate	EX_acglu_e	-0.5
acorn_e	N-Acetylornithine	EX_acorn_e	-0.5
ade_e	Adenine	EX_ade_e	-0.5
adn_e	Adenosine	EX_adn_e	-0.5
ahcys_e	S-Adenosyl-L-homocysteine	EX_ahcys_e	-0.5
ala_B_e	Beta-Alanine	EX_ala_B_e	-0.5
ala_D_e	D-Alanine	EX_ala__D_e	-0.5
ala_L_e	L-Alanine	EX_ala__L_e	-0.5
alltn_e	Allantoin	EX_alltn_e	-0.5
amet_e	S-Adenosylmethionine	EX_amet_e	-0.5
arab_L_e	L-Arabinose	EX_arab__L_e	-0.5
asn_L_e	L-Asparagine	EX_asn__L_e	-0.5
ca2_e	Calcium Ion	EX_ca2_e	-0.5
cala_e	Calcium Lactate	EX_cala_e	-0.5
cbl1_e	Cobalamin	EX_cbl1_e	-0.5
cgly_e	Cys-Gly	EX_cgly_e	-0.5
ch4_e	Methane	EX_ch4_e	-0.5
chol_e	Choline	EX_chol_e	-0.5
citr_L_e	L-Citrulline	EX_citr__L_e	-0.5
cl_e	Chloride Ion	EX_cl_e	-0.5
co2_e	Carbon Dioxide	EX_co2_e	-0.5
cobalt2_e	Cobalt Ion	EX_cobalt2_e	-0.5
csn_e	Cytosine	EX_csn_e	-0.5
cu2_e	Copper Ion	EX_cu2_e	-0.5
cur_e	Curcumin	EX_cur_e	-0.5
cys_L_e	L-Cysteine	EX_cys__L_e	-0.5
cysi_L_e	L-Cystathionine	EX_cysi__L_e	-0.5
cyst_L_e	L-Cysteine	EX_cyst__L_e	-0.5
cytd_e	Cytidine	EX_cytd_e	-0.5
dad_2_e	2'-Deoxyadenosine	EX_dad_2_e	-0.5
dcyt_e	Deoxycytidine	EX_dcyt_e	-0.5
dgsn_e	Deoxyguanosine	EX_dgsn_e	-0.5
din_e	Deoxyinosine	EX_din_e	-0.5
dms_e	Dimethyl Sulfide	EX_dms_e	-0.5
duri_e	Deoxyuridine	EX_duri_e	-0.5
etoh_e	Ethanol	EX_etoh_e	-0.5
fe2_e	Iron (II) Ion	EX_fe2_e	-0.5
fe3_e	Iron (III) Ion	EX_fe3_e	-0.5
for_e	Formate	EX_for_e	-0.5
frulys_e	Fructosyllysine	EX_frulys_e	-0.5
fuc_L_e	L-Fucose	EX_fuc__L_e	-0.5
g3pc_e	Glycerylphosphorylcholine	EX_g3pc_e	-0.5
gal_e	Galactose	EX_gal_e	-0.5
galctn_D_e	D-Galactonate	EX_galctn__D_e	-0.5
galt_e	Galactitol	EX_galt_e	-0.5
gbbtn_e	Gamma-butyrobetaine	EX_gbbtn_e	-0.5
glc_D_e	D-Glucose	EX_glc__D_e	-0.5
glcn_e	Gluconate	EX_glcn_e	-0.5
gln_L_e	L-Glutamine	EX_gln__L_e	-0.5
glu_D_e	D-Glutamate	EX_glu__D_e	-0.5
glu_L_e	L-Glutamate	EX_glu__L_e	-0.5
glutar_e	Glutarate	EX_glutar_e	-0.5
gly_e	Glycine	EX_gly_e	-0.5
glyc_e	Glycerol	EX_glyc_e	-0.5
gsn_e	Guanosine	EX_gsn_e	-0.5
gthox_e	Glutathione Disulfide	EX_gthox_e	-0.5
gua_e	Guanine	EX_gua_e	-0.5
h_e	Hydrogen Ion	EX_h_e	-100
h2o_e	Water	EX_h2o_e	-0.5
h2s_e	Hydrogen Sulfide	EX_h2s_e	-0.5
hcys_L_e	L-Homocysteine	EX_hcys__L_e	-0.5
his_L_e	L-Histidine	EX_his__L_e	-0.5
hom_L_e	L-Homocysteine	EX_hom__L_e	-0.5
hxa_e	Hexanoate	EX_hxa_e	-0.5
hxan_e	Hypoxanthine	EX_hxan_e	-0.5
ile_L_e	L-Isoleucine	EX_ile__L_e	-0.5
ind3ac_e	Indole-3-acetate	EX_ind3ac_e	-0.5
indole_e	Indole	EX_indole_e	-0.5
inost_e	Myo-Inositol	EX_inost_e	-0.5
ins_e	Inosine	EX_ins_e	-0.5
k_e	Potassium Ion	EX_k_e	-0.5
leu_L_e	L-Leucine	EX_leu__L_e	-0.5
man_e	Mannose	EX_man_e	-0.5
meoh_e	Methanol	EX_meoh_e	-0.5
met_L_e	L-Methionine	EX_met__L_e	-0.5
metsox_S_L_e	L-Methionine S-oxide	EX_metsox_S__L_e	-0.5
mg2_e	Magnesium Ion	EX_mg2_e	-0.5
mn2_e	Manganese Ion	EX_mn2_e	-0.5
mnl_e	Mannitol	EX_mnl_e	-0.5
mobd_e	Molybdate	EX_mobd_e	-0.5
na1_e	Sodium Ion	EX_na1_e	-0.5
ncam_e	Nicotinamide	EX_ncam_e	-0.5
nh4_e	Ammonium Ion	EX_nh4_e	-0.5
ni2_e	Nickel Ion	EX_ni2_e	-0.5
ocdcea_e	Octadecenoyl-CoA	EX_ocdcea_e	-0.5
pa_EC_e	Phosphatidic Acid (EC)	EX_pa_EC_e	-0.5
peamn_e	Phosphatidylethanolamine N-methyltransferase	EX_peamn_e	-0.5
phe_L_e	L-Phenylalanine	EX_phe__L_e	-0.5
pi_e	Phosphate	EX_pi_e	-0.5
pnto_R_e	Pantothenate	EX_pnto__R_e	-0.5
ppoh_e	3-Phosphonopyruvate	EX_ppoh_e	-0.5
pppn_e	Propionate	EX_pppn_e	-0.5
pro_L_e	L-Proline	EX_pro__L_e	-0.5
progly_e	L-Prolinylglycine	EX_progly_e	-0.5
psuri_e	Pseudouridine	EX_psuri_e	-0.5
pydx_e	Pyridoxal	EX_pydx_e	-0.5
pydxn_e	Pyridoxine	EX_pydxn_e	-0.5
pyr_e	Pyruvate	EX_pyr_e	-0.5
quin_e	Quinone	EX_quin_e	-0.5
quln_e	Quinolinate	EX_quln_e	-0.5
r5p_e	Ribose-5-phosphate	EX_r5p_e	-0.5
raffin_e	Raffinose	EX_raffin_e	-0.5
rbt_e	Ribitol	EX_rbt_e	-0.5
rib_D_e	D-Ribose	EX_rib__D_e	-0.5
ribflv_e	Riboflavin	EX_ribflv_e	-0.5
S2hglut_e	S-2-Hydroxyglutarate	EX_S2hglut_e	-0.5
s7p_e	Sedoheptulose-7-phosphate	EX_s7p_e	-0.5
salc_e	Salicylate	EX_salc_e	-0.5
sarcs_e	Sarcosine	EX_sarcs_e	-0.5
sbt_D_e	D-Sorbitol	EX_sbt__D_e	-0.5
scys_L_e	L-Selenocysteine	EX_scys__L_e	-0.5
sel_e	Selenate	EX_sel_e	-0.5
ser_L_e	L-Serine	EX_ser__L_e	-0.5
slnt_e	Selenite	EX_slnt_e	-0.5
so4_e	Sulfate	EX_so4_e	-0.5
srtn_e	Serotonin	EX_srtn_e	-0.5
succ_e	Succinate	EX_succ_e	-0.5
sucr_e	Sucrose	EX_sucr_e	-0.5
tartr_L_e	L-Tartrate	EX_tartr__L_e	-0.5
taur_e	Taurine	EX_taur_e	-0.5
tcynt_e	Thiocyanate	EX_tcynt_e	-0.5
thr_L_e	L-Threonine	EX_thr__L_e	-0.5
thym_e	Thymine	EX_thym_e	-0.5
thymd_e	Thymidine	EX_thymd_e	-0.5
tma_e	Trimethylamine	EX_tma_e	-0.5
tmao_e	Trimethylamine N-oxide	EX_tmao_e	-0.5
trp_L_e	L-Tryptophan	EX_trp__L_e	-0.5
trypta_e	Tryptamine	EX_trypta_e	-0.5
tungs_e	Tungstate	EX_tungs_e	-0.5
tyr_L_e	L-Tyrosine	EX_tyr__L_e	-0.5
udpg_e	UDP-Glucose	EX_udpg_e	-0.5
ura_e	Uracil	EX_ura_e	-0.5
urate_e	Uric Acid	EX_urate_e	-0.5
urea_e	Urea	EX_urea_e	-0.5
uri_e	Uridine	EX_uri_e	-0.5
val_L_e	L-Valine	EX_val__L_e	-0.5
xan_e	Xanthine	EX_xan_e	-0.5
xtsn_e	Xanthosine	EX_xtsn_e	-0.5
xyl_D_e	D-Xylose	EX_xyl__D_e	-0.5
xylu_D_e	D-Xylulose	EX_xylu__D_e	-0.5
xylu_L_e	L-Xylulose	EX_xylu__L_e	-0.5
zn2_e	Zinc Ion	EX_zn2_e	-0.5
acon_C_e	cis-Aconitate	EX_acon_C_e	-0.5
nadp_e	Nicotinamide adenine dinucleotide phosphate	EX_nadp_e	-0.5
nadph_e	Reduced NADP	EX_nadph_e	-0.5
nmn_e	NMN	EX_nmn_e	-0.5
so3_e	Sulfite	EX_so3_e	-0.5
ppp9_e	Protoporphyrin	EX_ppp9_e	-0.5
ppbng_e	Porphobilinogen	EX_ppbng_e	-0.5
ppi_e	Inorganic pyrophosphate	EX_ppi_e	-0.5
tsul_e	Thiosulfate	EX_tsul_e	-0.5
pep_e	Phosphoenolpyruvate	EX_pep_e	-0.5
pser_L_e	L-Phosphoserine	EX_pser__L_e	-0.5
23dhb_e	2,3-Dihydroxybenzoate	EX_23dhb_e	-0.5
s_e	Sulfur	EX_s_e	-0.5
ru5p_D_e	D-Ribulose-5-phosphate	EX_ru5p__D_e	-0.5
gal1p_e	Galactose-1-phosphate	EX_gal1p_e	-0.5
f_e	Fluoride Ion	EX_f_e	-0.5
glycogen_e	Glycogen	EX_glycogen_e	-0.5
orot5p_e	Orotate-5-phosphate	EX_orot5p_e	-0.5
nad_e	Nicotinamide adenine dinucleotide	EX_nad_e	-0.5
acon_T_e	trans-Aconitate	EX_acon_T_e	-0.5
q8h2_e	Ubiquinol-8	EX_q8h2_e	-0.5
g3p_e	Glycerol-3-phosphate	EX_g3p_e	-0.5
5aop_e	5-Amino-4-oxopentanoate	EX_5aop_e	-0.5
mthgxl_e	Methylglyoxal	EX_mthgxl_e	-0.5
ap4a_e	P1,P4-Bis(5'-adenosyl) tetraphosphate	EX_ap4a_e	-0.5
13dpg_e	3-Phospho-D-glyceroyl phosphate	EX_13dpg_e	-0.5
N1aspmd_e	N1-Acetylspermidine	EX_N1aspmd_e	-0.5
maltttr_e	Maltotriose	EX_maltttr_e	-0.5
o2_e	Oxygen	EX_o2_e	-0.5
fald_e	Formaldehyde	EX_fald_e	-0.5
dad_5_e	5'-Deoxyadenosine	EX_dad_5_e	-0.5
23dappa_e	2,3-diaminopropionate	EX_23dappa_e	-0.5
3uib_e	3-Ureidoisobutyrate	EX_3uib_e	-0.5
cynt_e	Cyanate	EX_cynt_e	-0.5
n8aspmd_e	N8-Acetylspermidine	EX_n8aspmd_e	-0.5
hqn_e	Hydroquinone	EX_hqn_e	-0.5
ag_e	Silver Ion	EX_ag_e	-0.5
no2_e	Nitrite	EX_no2_e	-0.5
no3_e	Nitrate	EX_no3_e	-0.5
acser_e	O-Acetylserine	EX_acser_e	-0.5
skm_e	Shikimate	EX_skm_e	-0.5
h2o2_e	Hydrogen Peroxide	EX_h2o2_e	-0.5
no_e	Nitric Oxide	EX_no_e	-0.5
ser_D_e	D-Serine	EX_ser__D_e	-0.5
minohp_e	Myo-Inositol hexakisphosphate	EX_minohp_e	-0.5
hg2_e	Mercury Ion	EX_hg2_e	-0.5
cd2_e	Cadmium Ion	EX_cd2_e	-0.5
thcur_e	Tetrahydrocurcumin	EX_thcur_e	-0.5
tyrp_e	Phosphotyrosine	EX_tyrp_e	-0.5
rml_e	Rhamnose	EX_rml_e	-0.5
thrp_e	L-Threonine O-3-phosphate	EX_thrp_e	-0.5
ps180_e	Phosphatidylserine (dioctadecanoyl, n-C18:0)	EX_ps180_e	-0.5
cm_e	Chloramphenicol	EX_cm_e	-0.5
ttrcyc_e	Tetracycline	EX_ttrcyc_e	-0.5
doxrbcn_e	Doxorubicin	EX_doxrbcn_e	-0.5
mincyc_e	Minocycline	EX_mincyc_e	-0.5
rfamp_e	Rifampicin	EX_rfamp_e	-0.5
novbcn_e	Novobiocin	EX_novbcn_e	-0.5
peng_e	Penicillin G	EX_peng_e	-0.5
fusa_e	Fusidic Acid	EX_fusa_e	-0.5
iad_e	Indole 3 acetamide	EX_iad_e	-0.5
6apa_e	6 Aminopenicillanic acid	EX_6apa_e	-0.5
mepn_e	Methylphosphonic acid	EX_mepn_e	-0.5
dhna_e	1,4-Dihydroxy-2-naphthoate	EX_dhna_e	-0.5
dhnpt_e	Dihydroneopterin	EX_dhnpt_e	-0.5
4h3npacald_e	4 Hydroxy 3 Nitro Phenylacetaldehyde	EX_4h3npacald_e	-0.5
4ahmmp_e	4-Amino-5-hydroxymethyl-2-methylpyrimidine	EX_4ahmmp_e	-0.5
allphn_e	Allophanate	EX_allphn_e	-0.5
aacald_e	Acetaldehyde	EX_aacald_e	-0.5
chols_e	Choline sulfate	EX_chols_e	-0.5
ctbt_e	Crotonobetaine	EX_ctbt_e	-0.5
pa140_e	1,2-ditetradecanoyl-sn-glycerol 3-phosphate	EX_pa140_e	-0.5
lipoate_e	Lipoate	EX_lipoate_e	-0.5
ethso3_e	Ethanesulfonate	EX_ethso3_e	-0.5
g3ps_e	Glycerophosphoserine	EX_g3ps_e	-0.5
galctn_L_e	L-Galactonate	EX_galctn__L_e	-0.5
mqn8_e	Menaquinone-8	EX_mqn8_e	-0.5
suchms_e	O-Succinyl-L-homoserine	EX_suchms_e	-0.5
sulfac_e	Sulfoacetate	EX_sulfac_e	-0.5
tet_e	Tetracycline	EX_tet_e	-0.5
